# Supplementary material for: West African–South American pandemic Vibrio cholerae encodes multiple distinct phage defence systems
Source: Nat Microbiol. 2025 May 22;10(6):1352–65. doi: 10.1038/s41564-025-02004-9 (PMC12137116; doi:10.1038/s41564-025-02004-9)
Supplement: Supplementary file 4 — Supplementary Tables 1–16. [file 41564_2025_2004_MOESM4_ESM.xlsx]

## Sheet: Table 1
Supplementary Table 1 - Summary of defence systems identified by DefenseFinder and PADLOC
Genome RefSeq:
N16961	P27459	E7946	A1552	C6706	C6709
GCF_003063785.1	GCF_013085125.1	GCF_013085165.1	GCF_003097695.1	GCF_013085075.1	GCF_013085105.1
Chromosome 1							PADLOC			DefenseFinder
N16961 locus tag	P27459 locus tag	E7946 locus tag	A1552 locus tag	C6706 locus tag	C6709 locus tag		system	protein.name		type	name_of_profiles_in_sys		Genomic Island
NC002505_VC0175	GTF71_13165	GTF74_13485	A1552VC_02742	GTF72_13480	GTF73_13505		-	-		dCTPdeaminase	dCTPdeaminase__dCTPdeaminase		VSP-I
NC002505_VC0178	GTF71_13140	GTF74_13460	A1552VC_02737	GTF72_13455	GTF73_13480		cbass_type_II	Effector		CBASS_II	CBASS__Phospholipase		VSP-I
NC002505_VC0179	GTF71_13135	GTF74_13455	A1552VC_02736	GTF72_13450	GTF73_13475		cbass_type_II	Cyclase		CBASS_II	CBASS__Cyclase_II		VSP-I
NC002505_VC0180	GTF71_13130	GTF74_13450	A1552VC_02735	GTF72_13445	GTF73_13470		cbass_type_II	E1-E2		CBASS_II	CBASS__AG_E2_Prok-E2_B		VSP-I
NC002505_VC0181	GTF71_13125	GTF74_13445	A1552VC_02734	GTF72_13440	GTF73_13465		cbass_type_II	JAB		CBASS_II	CBASS__Jab		VSP-I
NC002505_VC0392	GTF71_12010	GTF74_12330	A1552VC_00149	GTF72_12305	GTF73_12330		DMS_other	SspA		-	-		-
NC002505_VC0394	GTF71_12000	GTF74_12320	A1552VC_00151	GTF72_12295	GTF73_12320		DMS_other	mad3		-	-		-
NC002505_VC0490	GTF71_11495	GTF74_11815	A1552VC_00254	GTF72_11785	GTF73_11810		Lamassu_Family	LmuB		Lamassu-Fam	Lamassu-Fam__LmuB_SMC_Cap4_nuclease_II		VSP-II
NC002505_VC0491	GTF71_11490	GTF74_11810	A1552VC_00255	GTF72_11780	GTF73_11805		Lamassu_Family	LmuC		Lamassu-Fam	Lamassu-Fam__LmuC_acc_Cap4_nuclease		VSP-II
NC002505_VC0492	GTF71_11485	GTF74_11805	A1552VC_00256	GTF72_11775	GTF73_11800		Lamassu_Family	LmuA		Lamassu-Fam	Lamassu-Fam__LmuA_effector_Cap4_nuclease_II		VSP-II
NC002505_VC0809	GTF71_09955	GTF74_10275	A1552VC_00565	GTF72_10250	GTF73_10275		PDC-S62	PDC-S62		-	-		VPI-1
NC002505_VC0971	GTF71_09190	GTF74_09510	A1552VC_00723	GTF72_09485	GTF73_09510		-	-		GAPS2	GAPS2__GAPS2		-
NC002505_VC1761	GTF71_05465	GTF74_05720	A1552VC_01544	GTF72_05500	GTF73_05525		zorya_type_I	ZorD1		Zorya_TypeI	Zorya_TypeI__ZorD		VPI-2
NC002505_VC1762	GTF71_05460	GTF74_05715	A1552VC_01545	GTF72_05495	GTF73_05520		zorya_type_I	ZorC1		Zorya_TypeI	Zorya_TypeI__ZorC		VPI-2
NC002505_VC1763	GTF71_05455	GTF74_05710	A1552VC_01546	GTF72_05490	GTF73_05515		zorya_type_I	ZorB1		Zorya_TypeI	Zorya__ZorB		VPI-2
NC002505_VC1764	GTF71_05450	GTF74_05705	A1552VC_01547	GTF72_05485	GTF73_05510		zorya_type_I	ZorA1		Zorya_TypeI	Zorya__ZorA		VPI-2
NC002505_VC1765	GTF71_05445	GTF74_05700	A1552VC_01548	GTF72_05480	GTF73_05505		RM_type_I	REase_I		RM_Type_I	RM__Type_I_Reases		VPI-2
NC002505_VC1768	GTF71_05430	GTF74_05685	A1552VC_01551	GTF72_05465	GTF73_05490		RM_type_I	Specificity_I		RM_Type_I	RM__Type_I_S		VPI-2
NC002505_VC1769	GTF71_05425	GTF74_05680	A1552VC_01552	GTF72_05460	GTF73_05485		RM_type_I	MTase_I		RM_Type_I	RM__Type_I_MTases		VPI-2
NC002505_VC1770	GTF71_05420	GTF74_05675	A1552VC_01553	GTF72_05455	GTF73_05480		DdmDE	DdmE		DdmDE	DdmDE__DdmE		VPI-2
NC002505_VC1771	GTF71_05415	GTF74_05670	A1552VC_01554	GTF72_05450	GTF73_05475		DdmDE	DdmD		DdmDE	DdmDE__DdmD		VPI-2
NC002505_VC1772	GTF71_05410	GTF74_05665	A1552VC_01555	GTF72_05445	GTF73_05470		DMS_other	WYL		-	-		VPI-2
NC002505_VC1979	GTF71_04440	GTF74_04695	A1552VC_01752	GTF72_04475	GTF73_04500		dXTPase	dGTPase		dGTPase	dGTPase__Sp_dGTPase		-
NA	NA	NA	NA	NA	NA		retron_I-A	msr-msd		-	-		-
NC002505_VC2385	GTF71_02485	GTF74_02520	A1552VC_02147	GTF72_02520	GTF73_02545		retron_I-A	RT_I-A		Retron_I_A	Retron__RT_Tot		-
NC002505_VC2386	GTF71_02480	GTF74_02515	A1552VC_02148	GTF72_02515	GTF73_02540		retron_I-A	ATPase_I-A		Retron_I_A	Retron_I_A__ATPase_TypeIA		-
NC002505_VC2387	GTF71_02475	GTF74_02510	A1552VC_02149	GTF72_02510	GTF73_02535		retron_I-A	HNH_I-A		Retron_I_A	Septu__PtuB		-
NC002505_VC2392	GTF71_02445	GTF74_02480	A1552VC_02155	GTF72_02480	GTF73_02505		PDC-S07	PDC-S07		-	-		-
Chromosome 2
N16961 locus tag	P27459 locus tag	E7946 locus tag	A1552 locus tag	C6706 locus tag	C6709 locus tag		system	protein.name		type	name_of_profiles_in_sys		Genomic Island
NC002506_VCA0199	GTF71_14330	GTF74_14650	A1552VC_A02976	GTF72_14645	GTF73_14670		Menshen	NsnA		Menshen	Menshen__NsnA		-
NC002506_VCA0200	GTF71_14335	GTF74_14655	A1552VC_A02977	GTF72_14650	GTF73_14675		Menshen	NsnB		Menshen	Menshen__NsnB		-
NC002506_VCA0201	GTF71_14340	GTF74_14660	A1552VC_A02978	GTF72_14655	GTF73_14680		Menshen	NsnC		Menshen	Menshen__NsnC_2726213746		-
NC002506_VCA0308	GTF71_14850	GTF74_15160	A1552VC_A03068	GTF72_15155	GTF73_15180		dXTPase	dGTPase		-	-		Superintegron
NC002506_VCA0367	GTF71_15215	GTF74_15520	A1552VC_A03115	GTF72_15510	GTF73_15535		PDC-M53	PDC-M53A		-	-		Superintegron
NC002506_VCA0368	GTF71_15220	GTF74_15525	A1552VC_A03116	GTF72_15515	GTF73_15540		PDC-M53	PDC-M53B		-	-		Superintegron
NC002506_VCA0433	GTF71_15545	GTF74_15850	A1552VC_A03160	GTF72_15840	GTF73_15865		PDC-S31	PDC-S31		-	-		Superintegron
NC002506_VCA0488	GTF71_15845	GTF74_16150	A1552VC_A03209	GTF72_16140	GTF73_16165		-	-		PfiAT	PfiAT__PfiA		Superintegron
NC002506_VCA0489	GTF71_15850	GTF74_16155	A1552VC_A03210	GTF72_16145	GTF73_16170		-	-		PfiAT	PfiAT__PfiT		Superintegron
NC002506_VCA1050	GTF71_18400	GTF74_18705	A1552VC_A03730	GTF72_18695	GTF73_18720		PDC-S69	PDC-S69		-	-		-
Order according to N16961 locus tag							15 Systems			11 Systems

## Sheet: Table 2
Supplementary Table 2 - Summary of WASA-1 hits detected by BLAST in the genus Vibrio
Vibrio alginolyticus		Initial BLAST hits						Curated WASA-1 assemblies
Sequence ID	Hit number	Identity (%)	Alignment length (best Hsp)	Start (bp)	End (bp)		Hit number	WASA-1 start (bp)	WASA-1 end (bp)	WASA-1 length (bp)
>NZ_SEYX01000017.1 Vibrio alginolyticus strain M3-10 B5p3-N1036_trimmed_contig_18, whole genome shotgun sequence	1	82.906	5230	60178	54990		1	32118	79015	46897
>NZ_JAGDLN010000014.1 Vibrio alginolyticus strain VA181 contig00014, whole genome shotgun sequence	2	82.888	5236	59973	54776		2	32029	79615	47586
>NZ_JAGDLG010000002.1 Vibrio alginolyticus strain VA161 contig00002, whole genome shotgun sequence	3	80.482	6476	55266	48837		3	43413	90481	47068
>NZ_JACEOB010000012.1 Vibrio alginolyticus strain BII-7F contig00012, whole genome shotgun sequence	4	83.534	5235	81788	86982		4	64447	110269	45822
>NZ_JAMQXA010000162.1 Vibrio alginolyticus strain RM-59-2 Contig_162_47.3279_pilon, whole genome shotgun sequence	5	78.878	838	5007	4173		5	4173	5007	834
>NZ_JAMQWZ010000001.1 Vibrio alginolyticus strain RM-59-1 Contig_1_44.5534_Circ_pilon, whole genome shotgun sequence	6	78.791	844	1615	2455		6	1615	2455	840
>NZ_JAMQWY010000010.1 Vibrio alginolyticus strain RM-58-2 Contig_10_33.6194_pilon, whole genome shotgun sequence	7	83.034	5234	76020	81211		7	57788	104961	47173
>NZ_JAMQWX010000037.1 Vibrio alginolyticus strain RM-58-1 Contig_37_100.792_pilon, whole genome shotgun sequence	8	83.034	5234	620852	626043		8	602620	649793	47173
>NZ_JAMQWL010000045.1 Vibrio alginolyticus strain RM-49-4 Contig_45_22.0628_pilon, whole genome shotgun sequence	9	80.571	6475	8864	15293		9	115	17238	17123
>NZ_JAMQWL010000092.1 Vibrio alginolyticus strain RM-49-4 Contig_92_23.6833_pilon, whole genome shotgun sequence	10	83.432	5233	58741	63932			39963	65330	25367
>NZ_JAMQWI010000036.1 Vibrio alginolyticus strain RM-46-1 Contig_36_29.7169_pilon, whole genome shotgun sequence	11	82.983	5424	27465	32842		10	8899	55857	46958
>NZ_JAMQVZ010000012.1 Vibrio alginolyticus strain RM-38-7 Contig_12_43.343_pilon, whole genome shotgun sequence	12	82.84	5233	803519	808710		11	785647	810125	24478
>NZ_JAMQVZ010000022.1 Vibrio alginolyticus strain RM-38-7 Contig_22_46.2127_pilon, whole genome shotgun sequence	13	80.376	5748	9808	15512			139	21722	21583
>NZ_JAMQVV010000008.1 Vibrio alginolyticus strain RM-33-1 Contig_8_30.5299_pilon, whole genome shotgun sequence	14	82.869	5236	58117	63311		12	39508	87403	47895
>NZ_JAMQVQ010000027.1 Vibrio alginolyticus strain RM-20-4 Contig_27_33.1714_pilon, whole genome shotgun sequence	15	80.809	5638	8857	14460		13	109	20649	20540
>NZ_JAMQVQ010000053.1 Vibrio alginolyticus strain RM-20-4 Contig_53_35.552_pilon, whole genome shotgun sequence	16	82.792	5236	44821	50015			25962	51351	25389
>NZ_JAMQVP010000023.1 Vibrio alginolyticus strain RM-18-3 Contig_23_43.7417_pilon, whole genome shotgun sequence	17	82.948	5237	49564	54758		14	31803	56168	24365
>NZ_JAMQVP010000028.1 Vibrio alginolyticus strain RM-18-3 Contig_28_38.1349_pilon, whole genome shotgun sequence	18	80.615	6474	9697	16126			31	22246	22215
>NZ_JAMQVO010000016.1 Vibrio alginolyticus strain RM-18-1 Contig_16_39.3951_pilon, whole genome shotgun sequence	19	80.615	6474	63365	69794		15	28535	75914	47379
>NZ_JANFUH010000115.1 Vibrio alginolyticus strain ISF-61-5 Contig_115_56.1137_pilon, whole genome shotgun sequence	20	80.175	5700	9591	15250		16	123	21490	21367
>NZ_JANFUH010000076.1 Vibrio alginolyticus strain ISF-61-5 Contig_76_44.058_pilon, whole genome shotgun sequence	21	83.629	5235	50812	56009			32724	57424	24700
>NZ_JAMPYR010000002.1 Vibrio alginolyticus strain HS-65-4 Contig_2_188.139_Circ_pilon, whole genome shotgun sequence	22	78.96	846	1770	2610		17	1770	2610	840
>NZ_JAMPYS010000004.1 Vibrio alginolyticus strain HS-63-8 Contig_4_93.4103_pilon, whole genome shotgun sequence	23	82.872	5237	41288	46482		18	22652	69930	47278
>NZ_JAQBSS010000003.1 Vibrio alginolyticus strain B14 NODE_3_length_351446_cov_38.951300_pilon, whole genome shotgun sequence	24	82.888	5236	288619	293813		19	270284	317265	46981
>NZ_JAZHCU010000011.1 Vibrio alginolyticus strain YYF0001 NODE_11_length_167704_cov_103.216678, whole genome shotgun sequence	25	82.859	5233	102304	107495		20	83377	130034	46657
>NZ_JBAKAI010000017.1 Vibrio alginolyticus strain Q45976 contig00017, whole genome shotgun sequence	26	83.48	5236	29083	34277		21	10369	57860	47491
>NZ_JBANGN010000005.1 Vibrio alginolyticus strain B34S-44 ISIS_5, whole genome shotgun sequence	27	82.983	5236	215584	220778		22	197010	243526	46516
>NZ_JBANGL010000005.1 Vibrio alginolyticus strain B1S-33 ISIS_5, whole genome shotgun sequence	28	82.993	5233	72764	67573		23	44825	91341	46516
>NZ_JBANGM010000005.1 Vibrio alginolyticus strain B1S-50 ISIS_5, whole genome shotgun sequence	29	82.993	5233	72764	67573		24	44825	91341	46516
>NZ_JBANGK010000005.1 Vibrio alginolyticus strain B34S-11 ISIS_5, whole genome shotgun sequence	30	82.983	5236	215584	220778		25	197010	243526	46516
>NZ_JBANGO010000005.1 Vibrio alginolyticus strain B1S-51 ISIS_5, whole genome shotgun sequence	31	82.983	5236	215584	220778		26	197010	243526	46516
Vibrio cholerae		Initial BLAST hits						Curated WASA-1 assemblies
Sequence ID	Hit number	Identity (%)	Alignment length (best Hsp)	Start (bp)	End (bp)		Hit number	WASA-1 start (bp)	WASA-1 end (bp)	WASA-1 length (bp)
>NZ_AHGQ01000022.1 Vibrio cholerae O1 str. C6706 Contig_22, whole genome shotgun sequence	1	100	49263	379216	329954		1	329954	379216	49262
>NC_016944.1 Vibrio cholerae IEC224 chromosome I, complete sequence	2	99.998	49263	1601756	1651018		2	1601756	1651018	49262
>NZ_JH724671.1 Vibrio cholerae CP1030(3) vcoCP1030_3.contig.43, whole genome shotgun sequence	3	99.991	45303	19539	64841		3	19539	68839	49300
>NZ_JH724784.1 Vibrio cholerae CP1047(20) strain CP1047 vcoCP1047.contig.61, whole genome shotgun sequence	4	100	49263	19539	68801		4	19539	68801	49262
>NZ_ALDH01000022.1 Vibrio cholerae CP1046(19) vcoCP1046.contig.21, whole genome shotgun sequence	5	99.987	7822	812049	819870		5	812049	819870	7821
>NZ_ALDH01000023.1 Vibrio cholerae CP1046(19) vcoCP1046.contig.22, whole genome shotgun sequence	6	100	41449	17410	58858			17410	58858	41448
>NZ_JH942687.1 Vibrio cholerae CP1044(17) vcoCP1044.contig.156, whole genome shotgun sequence	7	100	45241	19539	64779		6	19539	68843	49304
>NZ_KB661211.1 Vibrio cholerae O1 str. 116059 vco116059.contig.97, whole genome shotgun sequence	8	100	49263	20336	69598		7	20336	69598	49262
>NZ_KB661626.1 Vibrio cholerae O1 str. EC-0051 vcoEC0051.contig.102, whole genome shotgun sequence	9	100	49263	24505	73767		8	24505	73767	49262
>NZ_KB662384.1 Vibrio cholerae O1 str. EM-1727 vcoEM1727.contig.110, whole genome shotgun sequence	10	100	49263	20418	69680		9	20418	69680	49262
>NZ_JSTD01000039.1 Vibrio cholerae strain 2012Env-2 NODE_202, whole genome shotgun sequence	11	97.743	2570	80302	82869		10	80302	82869	2567
>NZ_JSTD01000040.1 Vibrio cholerae strain 2012Env-2 NODE_44, whole genome shotgun sequence	12	98.491	17898	6125	24010			1230	45694	44464
>NZ_CWNQ01000004.1 Vibrio cholerae strain A177, whole genome shotgun sequence	13	99.997	31385	20355	51739		11	20355	69635	49280
>NZ_CWNM01000004.1 Vibrio cholerae strain A32, whole genome shotgun sequence	14	100	49263	19525	68787		12	19525	68787	49262
>NZ_CWSI01000004.1 Vibrio cholerae strain A29, whole genome shotgun sequence	15	100	49263	379145	329883		13	329883	379145	49262
>NZ_CWOK01000010.1 Vibrio cholerae strain A185, whole genome shotgun sequence	16	100	17477	113434	95958		14	95958	145288	49330
>NZ_CWSK01000004.1 Vibrio cholerae strain A31, whole genome shotgun sequence	17	100	49263	19528	68790		15	19528	68790	49262
>NZ_CWSE01000005.1 Vibrio cholerae strain A5, whole genome shotgun sequence	18	100	49263	380043	330781		16	330781	380043	49262
>NZ_CWSD01000004.1 Vibrio cholerae strain A27, whole genome shotgun sequence	19	100	49263	19521	68783		17	19521	68783	49262
>NZ_LFZZ01000030.1 Vibrio cholerae strain EC-051 Contig30, whole genome shotgun sequence	20	100	49263	19554	68816		18	19554	68816	49262
>NZ_MIPI01000049.1 Vibrio cholerae C6706 NODE_1_length_399836_cov_125.383_ID_1, whole genome shotgun sequence	21	100	49263	19536	68798		19	19536	68798	49262
>NZ_CP025936.1 Vibrio cholerae strain A1552 chromosome 1, complete sequence	22	100	49263	1333568	1382830		20	1333568	1382830	49262
>NZ_CP024867.1 Vibrio cholerae strain A1552 chromosome I, complete sequence	23	100	49263	1333257	1382519		21	1333257	1382519	49262
>NZ_CP028894.1 Vibrio cholerae strain A1552 chromosome 1, complete sequence	24	100	49263	1333260	1382522		22	1333260	1382522	49262
>NZ_QVPE01000002.1 Vibrio cholerae O1 biovar El Tor strain 110_94 NODE_2_length_400525_cov_97.9281_ID_3, whole genome shotgun sequence	25	99.994	49263	20435	69697		23	20435	69697	49262
>NZ_QVPF01000003.1 Vibrio cholerae O1 biovar El Tor strain 138_94 NODE_3_length_399669_cov_65.9693_ID_5, whole genome shotgun sequence	26	99.992	49263	19580	68839		24	19580	68839	49259
>NZ_RZJH01000020.1 Vibrio cholerae strain 227_94 NODE_20_length_47336_cov_13.754_ID_39, whole genome shotgun sequence	27	99.996	27660	19578	47237		25	19578	47237	27659
>NZ_RZJH01000004.1 Vibrio cholerae strain 227_94 NODE_4_length_352780_cov_13.7574_ID_7, whole genome shotgun sequence	28	99.995	21607	352681	331075			331075	352681	21606
>NZ_RZJJ01000003.1 Vibrio cholerae strain 451_92 NODE_3_length_399682_cov_16.4025_ID_5, whole genome shotgun sequence	29	99.992	49267	380105	330839		26	330839	380105	49266
>NZ_RZJL01000016.1 Vibrio cholerae strain 158_94 NODE_16_length_55403_cov_22.39_ID_31, whole genome shotgun sequence	30	100	35727	35824	98		27	98	35824	35726
>NZ_RZJL01000004.1 Vibrio cholerae strain 158_94 NODE_4_length_344482_cov_22.8566_ID_7, whole genome shotgun sequence	31	100	13541	100	13640			100	13640	13540
>NZ_RZJM01000056.1 Vibrio cholerae strain 146_94 NODE_56_length_1476_cov_1.34423_ID_111, whole genome shotgun sequence	32	99.493	1380	99	1476		28	1	1476	1475
>NZ_RZJM01000062.1 Vibrio cholerae strain 146_94 NODE_62_length_1130_cov_1.63531_ID_123, whole genome shotgun sequence	33	99.469	1130	1	1130			1	1130	1129
>NZ_RZIV01000003.1 Vibrio cholerae strain 204_92 NODE_3_length_399673_cov_46.7466_ID_5, whole genome shotgun sequence	34	100	49263	19579	68841		29	19579	68841	49262
>NZ_RZIX01000011.1 Vibrio cholerae strain 176_93 NODE_11_length_148108_cov_22.9905_ID_21, whole genome shotgun sequence	35	100	49263	128529	79267		30	79267	128529	49262
>NZ_RZJB01000003.1 Vibrio cholerae strain 164_94 NODE_3_length_400539_cov_28.9371_ID_5, whole genome shotgun sequence	36	100	49263	20435	69697		31	20435	69697	49262
>NZ_RZJC01000002.1 Vibrio cholerae strain 176_94 NODE_2_length_399683_cov_59.4535_ID_3, whole genome shotgun sequence	37	100	49263	19581	68843		32	19581	68843	49262
>NZ_RZJD01000002.1 Vibrio cholerae strain 254_94 NODE_2_length_399674_cov_45.3114_ID_3, whole genome shotgun sequence	38	99.998	49263	19580	68842		33	19580	68842	49262
>NZ_RZJE01000003.1 Vibrio cholerae strain 421_91 NODE_3_length_399575_cov_37.4882_ID_5, whole genome shotgun sequence	39	100	49263	19580	68842		34	19580	68842	49262
>NZ_RZIW01000002.1 Vibrio cholerae strain 224_92 NODE_2_length_399680_cov_40.3158_ID_3, whole genome shotgun sequence	40	99.998	49263	380100	330838		35	330838	380100	49262
>NZ_RZJG01000010.1 Vibrio cholerae strain 456_92 NODE_10_length_148108_cov_24.8898_ID_19, whole genome shotgun sequence	41	100	49263	128529	79267		36	79267	128529	49262
>NZ_RZIY01000003.1 Vibrio cholerae strain 54_93 NODE_3_length_399580_cov_41.3741_ID_5, whole genome shotgun sequence	42	100	49263	19580	68842		37	19580	68842	49262
>NZ_RZIZ01000002.1 Vibrio cholerae strain 222_94 NODE_2_length_399575_cov_25.9845_ID_3, whole genome shotgun sequence	43	100	49263	19580	68842		38	19580	68842	49262
>NZ_RZJA01000003.1 Vibrio cholerae strain 169_94 NODE_3_length_399680_cov_27.7877_ID_5, whole genome shotgun sequence	44	99.994	49263	19580	68842		39	19580	68842	49262
>NZ_RZJK01000008.1 Vibrio cholerae strain 96_93 NODE_8_length_201183_cov_13.6882_ID_15, whole genome shotgun sequence	45	99.994	49264	19579	68840		40	19579	68840	49261
>NZ_RZJI01000002.1 Vibrio cholerae strain 129_94 NODE_2_length_399594_cov_24.973_ID_3, whole genome shotgun sequence	46	99.998	49263	19580	68841		41	19580	68841	49261
>NZ_RZJF01000003.1 Vibrio cholerae strain 1831 NODE_3_length_399568_cov_17.0037_ID_5, whole genome shotgun sequence	47	99.998	49263	19581	68842		42	19581	68842	49261
>NZ_SDLK01000006.1 Vibrio cholerae strain 138_93 NODE_6_length_201804_cov_17.7638_ID_11, whole genome shotgun sequence	48	99.994	49265	20438	69701		43	20438	69701	49263
>NZ_SDLL01000007.1 Vibrio cholerae strain 85_93 NODE_7_length_200946_cov_55.3885_ID_13, whole genome shotgun sequence	49	99.998	49263	181367	132105		44	132105	181367	49262
>NZ_SDLJ01000002.1 Vibrio cholerae strain 179_92 NODE_2_length_400018_cov_19.4204_ID_3, whole genome shotgun sequence	50	99.998	49263	380438	331177		45	331177	380438	49261
>NZ_CP046844.1 Vibrio cholerae C6706 chromosome 1, complete sequence	51	100	49263	1162584	1211846		46	1162584	1211846	49262
>NZ_CP047295.1 Vibrio cholerae C6706 chromosome 1, complete sequence	52	100	49263	1525260	1475998		47	1475998	1525260	49262
>NZ_CP047297.1 Vibrio cholerae O1 biovar El Tor strain C6709 chromosome 1, complete sequence	53	100	49263	1530426	1481164		48	1481164	1530426	49262
>NZ_CP064350.1 Vibrio cholerae C6706 chromosome I, complete sequence	54	99.996	49263	1287116	1336376		49	1287116	1336376	49260
>NZ_CP072847.1 Vibrio cholerae strain A1552 chromosome 1, complete sequence	55	100	49263	1334518	1383780		50	1334518	1383780	49262
>NZ_RWHC01000007.1 Vibrio cholerae strain 163_94 NODE_7_length_200944_cov_32.2187_ID_13, whole genome shotgun sequence	56	99.994	49264	181366	132104		51	132104	181366	49262
>NZ_RWHB01000005.1 Vibrio cholerae strain 137_94 NODE_5_length_200944_cov_24.0296_ID_9, whole genome shotgun sequence	57	99.996	49263	181365	132104		52	132104	181365	49261
>NZ_RWHD01000003.1 Vibrio cholerae strain 236_94 NODE_3_length_400522_cov_32.4316_ID_5, whole genome shotgun sequence	58	99.998	49263	380089	330827		53	330827	380089	49262
>NZ_RWHE01000003.1 Vibrio cholerae strain 134_94 NODE_3_length_400470_cov_45.9691_ID_5, whole genome shotgun sequence	59	99.996	49263	380032	330771		54	330771	380032	49261
>NZ_RWHF01000004.1 Vibrio cholerae strain 112_94 NODE_4_length_392929_cov_34.7819_ID_7, whole genome shotgun sequence	60	99.998	49263	19580	68842		55	19580	68842	49262
>NZ_RWHH01000016.1 Vibrio cholerae strain 182_94 NODE_16_length_42691_cov_26.202_ID_31, whole genome shotgun sequence	61	99.982	22159	20435	42593		56	20435	42593	22158
>NZ_RWHH01000004.1 Vibrio cholerae strain 182_94 NODE_4_length_358040_cov_27.0201_ID_7, whole genome shotgun sequence	62	100	27110	99	27208			99	27208	27109
>NZ_RWHJ01000004.1 Vibrio cholerae strain 243_94 NODE_4_length_399575_cov_37.0439_ID_7, whole genome shotgun sequence	63	99.996	49263	379996	330735		57	330735	379996	49261
>NZ_RWHG01000004.1 Vibrio cholerae strain 161_94 NODE_4_length_399579_cov_41.6571_ID_7, whole genome shotgun sequence	64	100	49263	19579	68841		58	19579	68841	49262
>NZ_RWHK01000003.1 Vibrio cholerae strain 125_94 NODE_3_length_399580_cov_39.412_ID_5, whole genome shotgun sequence	65	99.994	49265	19580	68844		59	19580	68844	49264
>NZ_RWHM01000003.1 Vibrio cholerae strain 229_94 NODE_3_length_399676_cov_47.5011_ID_5, whole genome shotgun sequence	66	99.994	49264	19579	68841		60	19579	68841	49262
>NZ_RWHN01000023.1 Vibrio cholerae strain 157_94 NODE_23_length_17256_cov_5.20581_ID_45, whole genome shotgun sequence	67	99.977	17061	100	17157		61	100	17157	17057
>NZ_RWHN01000024.1 Vibrio cholerae strain 157_94 NODE_24_length_17050_cov_3.82827_ID_47, whole genome shotgun sequence	68	99.869	16858	16952	100			100	17050	16950
>NZ_RWHN01000027.1 Vibrio cholerae strain 157_94 NODE_27_length_10590_cov_4.30988_ID_53, whole genome shotgun sequence	69	99.924	10495	10491	1			1	10491	10490
>NZ_RWHN01000040.1 Vibrio cholerae strain 157_94 NODE_40_length_3814_cov_3.81427_ID_79, whole genome shotgun sequence	70	99.974	3815	3814	1			1	3814	3813
>NZ_RWHO01000003.1 Vibrio cholerae strain 179_94 NODE_3_length_399673_cov_46.1349_ID_5, whole genome shotgun sequence	71	100	49263	19580	68842		62	19580	68842	49262
>NZ_RWHP01000002.1 Vibrio cholerae strain 131_94 NODE_2_length_533974_cov_37.0855_ID_3, whole genome shotgun sequence	72	100	49263	153852	203114		63	153852	203114	49262
>NZ_RWHQ01000002.1 Vibrio cholerae strain 86_94 NODE_2_length_399576_cov_39.1229_ID_3, whole genome shotgun sequence	73	99.998	49263	19580	68842		64	19580	68842	49262
>NZ_JAUPDC010000005.1 Vibrio cholerae strain N19-2759 contig00005, whole genome shotgun sequence	74	99.689	49275	54932	104202		65	54932	104202	49270
>NZ_WPDB01000003.1 Vibrio cholerae strain R18305 3, whole genome shotgun sequence	75	100	21768	1	21768		66	1	21768	21767
>NZ_WPDB01000020.1 Vibrio cholerae strain R18305 20, whole genome shotgun sequence	76	100	27378	19481	46858			19481	46858	27377
>NZ_WOXK01000005.1 Vibrio cholerae strain R18297 5, whole genome shotgun sequence	77	98.345	18367	74391	92734		67	66177	116322	50145
>NZ_WOXN01000003.1 Vibrio cholerae strain R18350 contig_3_length_413558_depth_0.91x, whole genome shotgun sequence	78	98.361	18365	109387	91046		68	67458	117601	50143
>NZ_WOXI01000002.1 Vibrio cholerae strain R18311 2, whole genome shotgun sequence	79	100	49263	379560	330298		69	330298	379560	49262
>NZ_WOXG01000003.1 Vibrio cholerae strain R18358 3, whole genome shotgun sequence	80	100	21784	352081	330298		70	330298	352081	21783
>NZ_WOXG01000012.1 Vibrio cholerae strain R18358 12, whole genome shotgun sequence	81	100	27374	87455	114828			87455	114828	27373
>NZ_WOXF01000003.1 Vibrio cholerae strain R18307 3, whole genome shotgun sequence	82	100	21746	352043	330298		71	330298	352043	21745
>NZ_WOXF01000019.1 Vibrio cholerae strain R18307 19, whole genome shotgun sequence	83	100	27345	19481	46825			19481	46825	27344
>NZ_CADDXB010000001.1 Vibrio cholerae strain 4772STDY6941072, whole genome shotgun sequence	84	100	49263	19606	68868		72	19606	68868	49262
Vibrio diabolicus		Initial BLAST hits						Curated WASA-1 assemblies
Sequence ID	Hit number	Identity (%)	Alignment length (best Hsp)	Start (bp)	End (bp)		Hit number	WASA-1 start (bp)	WASA-1 end (bp)	WASA-1 length (bp)
>NZ_CP014036.1 Vibrio diabolicus strain FDAARGOS_105 chromosome 1, complete sequence	1	82.773	5236	2641413	2646607		1	2622549	2669231	46682
>NZ_JAKNQC010000523.1 Vibrio diabolicus strain PV269 C1023, whole genome shotgun sequence	2	84.568	810	809	1		2	1	809	808
>NZ_JAKNQC010000550.1 Vibrio diabolicus strain PV269 C1081, whole genome shotgun sequence	3	83.921	908	904	1			1	904	903
>NZ_JAKNQC010000604.1 Vibrio diabolicus strain PV269 C1189, whole genome shotgun sequence	4	79.713	1114	1	1094			1	1094	1093
>NZ_JAKNQC010000626.1 Vibrio diabolicus strain PV269 C1233, whole genome shotgun sequence	5	79.001	1181	1170	2			2	1170	1168
>NZ_JAKNQC010000656.1 Vibrio diabolicus strain PV269 C1295, whole genome shotgun sequence	6	76.969	838	509	1342			509	1342	833
>NZ_JAKNQC010000686.1 Vibrio diabolicus strain PV269 C1355, whole genome shotgun sequence	7	84.858	1235	1512	281			281	1512	1231
>NZ_JAKNQC010000726.1 Vibrio diabolicus strain PV269 C1439, whole genome shotgun sequence	8	91.242	491	2015	1525			189	2015	1826
>NZ_JAKNQC010000729.1 Vibrio diabolicus strain PV269 C1445, whole genome shotgun sequence	9	81.827	2091	1	2078			1	2078	2077
>NZ_JAKNQC010000732.1 Vibrio diabolicus strain PV269 C1451, whole genome shotgun sequence	10	73.253	501	1085	591			591	1085	494
>NZ_JAKNQC010000133.1 Vibrio diabolicus strain PV269 C227, whole genome shotgun sequence	11	75.654	382	41	412			41	412	371
>NZ_JAKNQC010000260.1 Vibrio diabolicus strain PV269 C481, whole genome shotgun sequence	12	80.275	436	1	435			1	435	434
>NZ_JAKNQC010000484.1 Vibrio diabolicus strain PV269 C941, whole genome shotgun sequence	13	81.696	672	28	692			28	692	664
>NZ_JAKNQC010000485.1 Vibrio diabolicus strain PV269 C943, whole genome shotgun sequence	14	83.897	503	692	190			190	692	502
>NZ_JAKNQC010000490.1 Vibrio diabolicus strain PV269 C953, whole genome shotgun sequence	15	80.563	710	3	705			3	705	702
>NZ_JAKNQD010000093.1 Vibrio diabolicus strain PV270 C193, whole genome shotgun sequence	16	83.001	5424	21125	26502		3	2386	49446	47060
>NZ_JAKNQE010000046.1 Vibrio diabolicus strain PV89 C187, whole genome shotgun sequence	17	79.048	840	6622	5788		4	5788	6622	834
>NZ_JAKEVV010000016.1 Vibrio diabolicus strain M14-00267c scaffold16.1, whole genome shotgun sequence	18	82.916	5233	28090	33281		5	9291	56321	47030
>NZ_JAMQQP010000026.1 Vibrio diabolicus strain HS-57-7 Contig_26_70.7895_pilon, whole genome shotgun sequence	19	82.801	5233	202281	197090		6	174466	221145	46679
>NZ_JAMQRA010000013.1 Vibrio diabolicus strain HS-43-3 Contig_13_95.7911_pilon, whole genome shotgun sequence	20	83.34	5228	54282	59458		7	35556	60869	25313
>NZ_JAMQRA010000007.1 Vibrio diabolicus strain HS-43-3 Contig_7_79.2449_pilon, whole genome shotgun sequence	21	80.268	5747	9807	15509			129	21719	21590
>NZ_JAMQRC010000055.1 Vibrio diabolicus strain HS-43-1 Contig_55_38.1355_pilon, whole genome shotgun sequence	22	80.606	5744	184203	178500		8	171590	192961	21371
>NZ_JAMQRC010000056.1 Vibrio diabolicus strain HS-43-1 Contig_56_37.7458_pilon, whole genome shotgun sequence	23	83.48	5236	178932	184126			160215	185536	25321
>NZ_JAMQRD010000020.1 Vibrio diabolicus strain HS-40-3 Contig_20_43.5171_pilon, whole genome shotgun sequence	24	94.846	17754	276805	294545		9	267212	316240	49028
>NZ_CAJDZP010000004.1 Vibrio diabolicus isolate HAN19, whole genome shotgun sequence	25	82.906	5230	223077	217889		10	199022	241879	42857
>NZ_CANLMF010000001.1 Vibrio diabolicus isolate 621.fasta NODE_1, whole genome shotgun sequence	26	82.935	5233	649496	644305		11	621435	668283	46848
>NZ_CANMIY010000001.1 Vibrio diabolicus isolate A4-8_2.fasta NODE_1, whole genome shotgun sequence	27	83.198	738	2200	1471		12	1471	2200	729
>NZ_CANMIY010000028.1 Vibrio diabolicus isolate A4-8_2.fasta NODE_69, whole genome shotgun sequence	28	78.115	1220	902	2109			902	2109	1207
Vibrio fluvialis		Initial BLAST hits						Curated WASA-1 assemblies
Sequence ID	Hit number	Identity (%)	Alignment length (best Hsp)	Start (bp)	End (bp)		Hit number	WASA-1 start (bp)	WASA-1 end (bp)	WASA-1 length (bp)
>NZ_JAKNOZ010000022.1 Vibrio fluvialis strain PV76 scaffold22, whole genome shotgun sequence	1	95.757	15790	25767	41553		1	15915	64775	48860
>NZ_CAWQTV010000935.1 Vibrio fluvialis isolate ena-yuan-GCF_022290035.1 NZ_JAKNOZ010000022.1, whole genome shotgun sequence	2	95.757	15790	25767	41553		2	15915	64775	48860
Vibrio fortis		Initial BLAST hits						Curated WASA-1 assemblies
Sequence ID	Hit number	Identity (%)	Alignment length (best Hsp)	Start (bp)	End (bp)		Hit number	WASA-1 start (bp)	WASA-1 end (bp)	WASA-1 length (bp)
>NZ_VWSE01000010.1 Vibrio fortis strain AN60 scaffold_10, whole genome shotgun sequence	1	75.771	3566	274640	271135		1	252723	282982	30259
Vibrio furnissii		Initial BLAST hits						Curated WASA-1 assemblies
Sequence ID	Hit number	Identity (%)	Alignment length (best Hsp)	Start (bp)	End (bp)		Hit number	WASA-1 start (bp)	WASA-1 end (bp)	WASA-1 length (bp)
>NZ_CP100422.1 Vibrio furnissii strain 104486766 chromosome 1, complete sequence	1	82.849	5230	1585231	1580043		1	1557505	1604161	46656
Vibrio parahaemolyticus		Initial BLAST hits						Curated WASA-1 assemblies
Sequence ID	Hit number	Identity (%)	Alignment length (best Hsp)	Start (bp)	End (bp)		Hit number	WASA-1 start (bp)	WASA-1 end (bp)	WASA-1 length (bp)
>NZ_ACFO01000029.1 Vibrio parahaemolyticus AN-5034 gcontig_1113976711494, whole genome shotgun sequence	1	82.821	5233	396351	401540		1	377458	421348	43890
>NZ_ACFO01000028.1 Vibrio parahaemolyticus AN-5034 gcontig_1113976711492, whole genome shotgun sequence	2	78.311	959	1	949			1	949	948
>NZ_AWLC01000006.1 Vibrio parahaemolyticus S063 Contig6, whole genome shotgun sequence	3	82.859	5233	7031	12222		2	1653	35564	33911
>NZ_AWLC01000041.1 Vibrio parahaemolyticus S063 Contig41, whole genome shotgun sequence	4	83.311	743	22292	23028			22292	28194	5902
>NZ_AWLH01000014.1 Vibrio parahaemolyticus S056 Contig14, whole genome shotgun sequence	5	80.658	5744	11800	17503		3	13	23713	23700
>NZ_AWLH01000022.1 Vibrio parahaemolyticus S056 Contig22, whole genome shotgun sequence	6	83.199	744	21659	22396			21659	27224	5565
>NZ_AWLH01000310.1 Vibrio parahaemolyticus S056 Contig310, whole genome shotgun sequence	7	76.747	787	5000	5776			3502	5776	2274
>NZ_AWLH01000353.1 Vibrio parahaemolyticus S056 Contig353, whole genome shotgun sequence	8	82.621	4419	4378	1			1	4378	4377
>NZ_AWLH01000461.1 Vibrio parahaemolyticus S056 Contig461, whole genome shotgun sequence	9	75.978	2914	1	2887			1	2887	2886
>NZ_AWLH01000462.1 Vibrio parahaemolyticus S056 Contig462, whole genome shotgun sequence	10	73.389	357	2716	2363			2363	2716	353
>NZ_AWMC01000010.1 Vibrio parahaemolyticus S033 Contig10, whole genome shotgun sequence	11	82.868	5230	25242	20054		4	776	44138	43362
>NZ_AWMC01000087.1 Vibrio parahaemolyticus S033 Contig87, whole genome shotgun sequence	12	78.487	1190	1526	2702			1526	2702	1176
>NZ_AWMN01000018.1 Vibrio parahaemolyticus S022 Contig18, whole genome shotgun sequence	13	95.044	17737	33200	50921		5	23608	51459	27851
>NZ_AWMN01000088.1 Vibrio parahaemolyticus S022 Contig88, whole genome shotgun sequence	14	94.788	4010	21673	17670			17670	21673	4003
>NZ_AWMN01000107.1 Vibrio parahaemolyticus S022 Contig107, whole genome shotgun sequence	15	95.634	5749	9202	14950			1	17228	17227
>NZ_AWMO01000023.1 Vibrio parahaemolyticus S021 Contig23, whole genome shotgun sequence	16	95.195	6223	14593	20805		6	1	20805	20804
>NZ_AWMO01000056.1 Vibrio parahaemolyticus S021 Contig56, whole genome shotgun sequence	17	95.684	15871	17902	2048			213	25576	25363
>NZ_AWMO01000168.1 Vibrio parahaemolyticus S021 Contig168, whole genome shotgun sequence	18	87.733	1451	9805	11252			9805	11252	1447
>NZ_AWMO01000410.1 Vibrio parahaemolyticus S021 Contig410, whole genome shotgun sequence	19	97.222	468	467	1			1	467	466
>NZ_KI601372.1 Vibrio parahaemolyticus 12310 vp12310.contig.1, whole genome shotgun sequence	20	80.571	6475	236631	230202		7	228257	271010	42753
>NZ_JTGS01000034.1 Vibrio parahaemolyticus strain 04.2548 contig35, whole genome shotgun sequence	21	80.585	5743	42315	36615		8	34001	42315	8314
>NZ_JTGS01000054.1 Vibrio parahaemolyticus strain 04.2548 contig56, whole genome shotgun sequence	22	82.977	5422	187238	192615			168537	199805	31268
>NZ_LPZS01000028.1 Vibrio parahaemolyticus strain Gxw_7004 ZB100027, whole genome shotgun sequence	23	78.791	844	2267	3107		9	2267	3107	840
>NZ_LKQC01000031.1 Vibrio parahaemolyticus strain CFSAN025054 C220-09_S10_L001_R1_001_(paired)_contig_6, whole genome shotgun sequence	24	94.901	17749	211451	229185		10	203018	251599	48581
>NZ_CP010883.1 Vibrio parahaemolyticus strain CHN25 chromosome 1, complete sequence	25	83.531	5234	1795970	1801164		11	1777568	1825038	47470
>NZ_MIRH01000015.1 Vibrio parahaemolyticus strain GCSL_R57 CFSAN011121_contig0014, whole genome shotgun sequence	26	82.993	5233	59553	54362		12	30609	77169	46560
>NZ_MIUG01000052.1 Vibrio parahaemolyticus strain CDC_K5323W CFSAN011207_contig0051, whole genome shotgun sequence	27	94.962	17746	80770	63039		13	41344	89806	48462
>NZ_MIUF01000063.1 Vibrio parahaemolyticus strain CDC_K5323G CFSAN011206_contig0062, whole genome shotgun sequence	28	94.953	17752	31368	49105		14	22338	70800	48462
>NZ_MBDQ01000011.1 Vibrio parahaemolyticus strain 06-043 contig2, whole genome shotgun sequence	29	80.463	2160	33674	35825		15	33674	74354	40680
>NZ_MORP01000025.1 Vibrio parahaemolyticus strain 100151 NODE_25_length_6851_cov_28.7741_ID_49, whole genome shotgun sequence	30	78.791	844	3809	4649		16	3809	4649	840
>NZ_MORP01000006.1 Vibrio parahaemolyticus strain 100151 NODE_6_length_373021_cov_2.95374_ID_11, whole genome shotgun sequence	31	94.844	17748	300753	318486			292678	340895	48217
>NZ_MBOW01000002.1 Vibrio parahaemolyticus strain 04-2548_1 contig10, whole genome shotgun sequence	32	82.977	5422	193986	199363		17	175285	206553	31268
>NZ_MBOW01000024.1 Vibrio parahaemolyticus strain 04-2548_1 contig30, whole genome shotgun sequence	33	80.585	5743	42729	37029			34415	42729	8314
>NZ_MBOX01000022.1 Vibrio parahaemolyticus strain 04-2548_100 contig29, whole genome shotgun sequence	34	80.585	5743	44178	38478		18	35864	44178	8314
>NZ_MBOX01000072.1 Vibrio parahaemolyticus strain 04-2548_100 contig9, whole genome shotgun sequence	35	82.977	5422	193986	199363			175285	206553	31268
>NZ_MPPT01000015.1 Vibrio parahaemolyticus strain MAVP-112 MAVP112E10scaffold15.1, whole genome shotgun sequence	36	95.596	15894	36843	52731		19	28131	77162	49031
>NZ_NJHL01000013.1 Vibrio parahaemolyticus strain CTVP31C scaffold13.1, whole genome shotgun sequence	37	95.019	17668	39756	57413		20	30163	79242	49079
>NZ_CP023710.1 Vibrio parahaemolyticus strain HA2 chromosome 1, complete sequence	38	82.906	5230	2780518	2775330		21	2756463	2799320	42857
>NZ_SCLW01000013.1 Vibrio parahaemolyticus strain ICDC-VP1329 contig-100_12, whole genome shotgun sequence	39	94.873	17749	64425	82159		22	55396	103850	48454
>NZ_RQOA01000001.1 Vibrio parahaemolyticus strain ML7 contig1, whole genome shotgun sequence	40	80.725	6480	57236	50807		23	45384	91961	46577
>NZ_RQOB01000001.1 Vibrio parahaemolyticus strain ML8 contig1, whole genome shotgun sequence	41	80.725	6480	45548	39119		24	33696	80273	46577
>NZ_RQNZ01000001.1 Vibrio parahaemolyticus strain ML6 contig1, whole genome shotgun sequence	42	80.725	6480	45548	39119		25	33696	80273	46577
>NZ_RQOC01000001.1 Vibrio parahaemolyticus strain ML9 contig1, whole genome shotgun sequence	43	80.725	6480	59861	53432		26	48009	94586	46577
>NZ_RQNV01000007.1 Vibrio parahaemolyticus strain ML2 contig7, whole genome shotgun sequence	44	80.725	6480	46480	40051		27	34628	81205	46577
>NZ_RQNX01000001.1 Vibrio parahaemolyticus strain ML4 contig1, whole genome shotgun sequence	45	80.725	6480	57236	50807		28	45384	91961	46577
>NZ_RQNW01000010.1 Vibrio parahaemolyticus strain ML3 contig10, whole genome shotgun sequence	46	80.725	6480	127652	134081		29	92927	139504	46577
>NZ_RQNU01000001.1 Vibrio parahaemolyticus strain ML1 contig1, whole genome shotgun sequence	47	80.725	6480	43429	37000		30	31577	78154	46577
>NZ_NNDN01000025.1 Vibrio parahaemolyticus strain F9_10 F9_10_contig025, whole genome shotgun sequence	48	78.704	1188	32303	31130		31	31130	32303	1173
>NZ_NNDN01000047.1 Vibrio parahaemolyticus strain F9_10 F9_10_contig047, whole genome shotgun sequence	49	82.935	5233	54069	59260			35032	75845	40813
>NZ_NNDM01000004.1 Vibrio parahaemolyticus strain F9_2 F9_2_contig004, whole genome shotgun sequence	50	83.461	5236	16729	21923		32	2053	44271	42218
>NZ_NNDM01000012.1 Vibrio parahaemolyticus strain F9_2 F9_2_contig012, whole genome shotgun sequence	51	82.93	744	2940	2203			2203	2940	737
>NZ_NNDK01000025.1 Vibrio parahaemolyticus strain F9_4 F9_4_contig025, whole genome shotgun sequence	52	78.704	1188	32101	30928		33	30928	32101	1173
>NZ_NNDK01000052.1 Vibrio parahaemolyticus strain F9_4 F9_4_contig052, whole genome shotgun sequence	53	82.935	5233	54065	59256			35028	75841	40813
>NZ_NNEM01000024.1 Vibrio parahaemolyticus strain F6_4 F6_4_contig024, whole genome shotgun sequence	54	95.584	17684	39013	56681		34	29985	78200	48215
>NZ_NNIS01000195.1 Vibrio parahaemolyticus strain D6_3 D6_3_contig195, whole genome shotgun sequence	55	82.013	1073	3033	1972		35	1972	3033	1061
>NZ_NNIS01000196.1 Vibrio parahaemolyticus strain D6_3 D6_3_contig196, whole genome shotgun sequence	56	82.868	5230	7098	1910			1	7098	7097
>NZ_NNIS01000209.1 Vibrio parahaemolyticus strain D6_3 D6_3_contig209, whole genome shotgun sequence	57	80.389	3702	2	3670			2	5614	5612
>NZ_NNIS01000210.1 Vibrio parahaemolyticus strain D6_3 D6_3_contig210, whole genome shotgun sequence	58	78.421	1191	904	2080			904	2080	1176
>NZ_NNIS01000287.1 Vibrio parahaemolyticus strain D6_3 D6_3_contig287, whole genome shotgun sequence	59	75.195	1919	17	1918			17	1918	1901
>NZ_NNIS01000324.1 Vibrio parahaemolyticus strain D6_3 D6_3_contig324, whole genome shotgun sequence	60	76.238	505	1129	639			639	1129	490
>NZ_NNIS01000352.1 Vibrio parahaemolyticus strain D6_3 D6_3_contig352, whole genome shotgun sequence	61	76.757	1252	1257	22			22	1257	1235
>NZ_NNIS01000353.1 Vibrio parahaemolyticus strain D6_3 D6_3_contig353, whole genome shotgun sequence	62	82.169	1374	1	1368			1	1368	1367
>NZ_NNIS01000380.1 Vibrio parahaemolyticus strain D6_3 D6_3_contig380, whole genome shotgun sequence	63	86.559	558	76	633			76	633	557
>NZ_NNIS01000450.1 Vibrio parahaemolyticus strain D6_3 D6_3_contig450, whole genome shotgun sequence	64	76.52	477	4	477			4	477	473
>NZ_NNNJ01000088.1 Vibrio parahaemolyticus strain B7_2 B7_2_contig088, whole genome shotgun sequence	65	80.746	4425	28670	24282		36	18859	28670	9811
>NZ_NNNJ01000102.1 Vibrio parahaemolyticus strain B7_2 B7_2_contig102, whole genome shotgun sequence	66	82.935	5233	1718	6909			1	14271	14270
>NZ_NNNJ01000103.1 Vibrio parahaemolyticus strain B7_2 B7_2_contig103, whole genome shotgun sequence	67	80.699	1860	3	1854			3	1854	1851
>NZ_NNNJ01000147.1 Vibrio parahaemolyticus strain B7_2 B7_2_contig147, whole genome shotgun sequence	68	78.772	2313	2307	18			18	2307	2289
>NZ_NNNJ01000151.1 Vibrio parahaemolyticus strain B7_2 B7_2_contig151, whole genome shotgun sequence	69	82.638	743	1891	1155			1155	1891	736
>NZ_NNNJ01000155.1 Vibrio parahaemolyticus strain B7_2 B7_2_contig155, whole genome shotgun sequence	70	75.937	507	1058	1551			1058	1551	493
>NZ_NNRE01000016.1 Vibrio parahaemolyticus strain A1_4 A1_4_contig016, whole genome shotgun sequence	71	82.964	5236	53802	58996		37	35018	81866	46848
>NZ_NNQO01000047.1 Vibrio parahaemolyticus strain A3_4 A3_4_contig047, whole genome shotgun sequence	72	82.964	5236	53802	58996		38	35018	81866	46848
>NZ_QRSC01000014.1 Vibrio parahaemolyticus strain VP161168 scaffold14, whole genome shotgun sequence	73	83.231	5367	59662	54342		39	30698	77939	47241
>NZ_VRMT01000006.1 Vibrio parahaemolyticus strain HZ17-018 NIBLIOJD_6, whole genome shotgun sequence	74	95.109	17685	67688	85347		40	58999	106865	47866
>NZ_WIBC01000016.1 Vibrio parahaemolyticus strain SA2D2 SA2D2_contig_16, whole genome shotgun sequence	75	82.869	5236	7126	1929		41	603	25699	25096
>NZ_WIBC01000045.1 Vibrio parahaemolyticus strain SA2D2 SA2D2_contig_45, whole genome shotgun sequence	76	80.512	5747	8929	14632			178	20841	20663
>NZ_CP034298.1 Vibrio parahaemolyticus strain 20160303005-1 chromosome I, complete sequence	77	82.811	5236	1763073	1768267		42	1744410	1791136	46726
>NZ_VTGG01000013.1 Vibrio parahaemolyticus strain 2214-17 scaffold_12, whole genome shotgun sequence	78	95.568	15886	71500	55619		43	31908	79584	47676
>NZ_JABCLY010000569.1 Vibrio parahaemolyticus strain Vb1214 KOAIDEDM_1107, whole genome shotgun sequence	79	88.35	206	341	136		44	136	341	205
>NZ_JABCLP010001716.1 Vibrio parahaemolyticus strain Vb0894 K-12_1c, whole genome shotgun sequence	80	82.821	5233	220187	225378		45	201264	247916	46652
>NZ_JABCLN010001001.1 Vibrio parahaemolyticus strain Vb0884 K-12_8c, whole genome shotgun sequence	81	82.821	5233	220187	225378		46	201264	247916	46652
>NZ_JABCLC010000409.1 Vibrio parahaemolyticus strain Vb0568 K-12_369c, whole genome shotgun sequence	82	87.05	417	1	417		47	1	417	416
>NZ_JABCKZ010000500.1 Vibrio parahaemolyticus strain Vb0541 K-12_558c, whole genome shotgun sequence	83	83.379	367	371	9		48	9	371	362
>NZ_JABCLE010000679.1 Vibrio parahaemolyticus strain Vb0575 K-12_517c, whole genome shotgun sequence	84	86.294	394	396	3		49	3	396	393
>NZ_JAANII010000029.1 Vibrio parahaemolyticus strain M0607 M0607_29, whole genome shotgun sequence	85	87.329	1460	9160	10616		50	9160	10616	1456
>NZ_JAANII010000030.1 Vibrio parahaemolyticus strain M0607 M0607_30, whole genome shotgun sequence	86	94.806	9319	1	9309			1	31144	31143
>NZ_JAANII010000095.1 Vibrio parahaemolyticus strain M0607 M0607_95, whole genome shotgun sequence	87	95.413	8436	8435	1			1	15790	15789
>NZ_JAJGNV010000002.1 Vibrio parahaemolyticus strain FXH250 NODE_2_length_877785_cov_72.898165, whole genome shotgun sequence	88	95.337	17671	196454	214107		51	187473	236583	49110
>NZ_JANFRY010000013.1 Vibrio parahaemolyticus strain ISF-242-9 Contig_13_105.008_pilon, whole genome shotgun sequence	89	80.512	5747	42529	36826		52	30617	51882	21265
>NZ_JANFRY010000009.1 Vibrio parahaemolyticus strain ISF-242-9 Contig_9_116.724_pilon, whole genome shotgun sequence	90	83.422	5236	45413	50607			26632	52099	25467
>NZ_JANFSB010000013.1 Vibrio parahaemolyticus strain ISF-242-6 Contig_13_84.8526_pilon, whole genome shotgun sequence	91	80.512	5747	42588	36885		53	30676	51941	21265
>NZ_JANFSB010000060.1 Vibrio parahaemolyticus strain ISF-242-6 Contig_60_77.2223_pilon, whole genome shotgun sequence	92	83.422	5236	146534	151728			127753	153143	25390
>NZ_JANFTU010000101.1 Vibrio parahaemolyticus strain ISF-99-2 Contig_101_14.4755_pilon, whole genome shotgun sequence	93	87.276	558	32	589		54	32	589	557
>NZ_JANFTU010000022.1 Vibrio parahaemolyticus strain ISF-99-2 Contig_22_17.7882_pilon, whole genome shotgun sequence	94	80.512	5747	9453	15156			121	21365	21244
>NZ_JANFTU010000092.1 Vibrio parahaemolyticus strain ISF-99-2 Contig_92_19.5794_pilon, whole genome shotgun sequence	95	82.859	5233	16387	21578			2881	22904	20023
>NZ_JAQBKM010000002.1 Vibrio parahaemolyticus strain 20-2 20-2.contig00002, whole genome shotgun sequence	96	95.746	15890	69484	53603		55	30485	79554	49069
>NZ_JAKWFW010000009.1 Vibrio parahaemolyticus strain JX-FB-vp22 JX-FB-vp22_Contig9, whole genome shotgun sequence	97	83.48	5236	43864	49058		56	26732	72767	46035
>NZ_JASKZF010000029.1 Vibrio parahaemolyticus strain VC99-5 contig00029, whole genome shotgun sequence	98	83.764	1663	35587	33931		57	30453	38633	8180
>NZ_JASKZF010000034.1 Vibrio parahaemolyticus strain VC99-5 contig00034, whole genome shotgun sequence	99	83.512	746	5645	4908			4908	5645	737
>NZ_JASKZF010000041.1 Vibrio parahaemolyticus strain VC99-5 contig00041, whole genome shotgun sequence	100	81.165	3520	3683	178			178	14608	14430
>NZ_JASKZF010000045.1 Vibrio parahaemolyticus strain VC99-5 contig00045, whole genome shotgun sequence	101	76.917	1239	8617	9837			7340	9837	2497
>NZ_JASKZF010000047.1 Vibrio parahaemolyticus strain VC99-5 contig00047, whole genome shotgun sequence	102	82.637	5143	5173	72			72	5173	5101
>NZ_JASKZG010000028.1 Vibrio parahaemolyticus strain VC99-2 contig00028, whole genome shotgun sequence	103	80.533	2065	72	2120		58	72	8252	8180
>NZ_JASKZG010000034.1 Vibrio parahaemolyticus strain VC99-2 contig00034, whole genome shotgun sequence	104	83.512	746	23362	24099			23362	24099	737
>NZ_JASKZG010000037.1 Vibrio parahaemolyticus strain VC99-2 contig00037, whole genome shotgun sequence	105	82.869	5236	1312	6506			1312	20844	19532
>NZ_JASKZG010000044.1 Vibrio parahaemolyticus strain VC99-2 contig00044, whole genome shotgun sequence	106	76.917	1239	1290	70			70	2564	2494
>NZ_JASKZH010000029.1 Vibrio parahaemolyticus strain VC99-1 contig00029, whole genome shotgun sequence	107	83.764	1663	35587	33931		59	30453	38633	8180
>NZ_JASKZH010000034.1 Vibrio parahaemolyticus strain VC99-1 contig00034, whole genome shotgun sequence	108	83.512	746	5645	4908			4908	5645	737
>NZ_JASKZH010000038.1 Vibrio parahaemolyticus strain VC99-1 contig00038, whole genome shotgun sequence	109	82.869	5236	1312	6506			1312	20844	19532
>NZ_JASKZH010000046.1 Vibrio parahaemolyticus strain VC99-1 contig00046, whole genome shotgun sequence	110	76.917	1239	8618	9838			7341	9838	2497
>NZ_CP136903.1 Vibrio parahaemolyticus strain X1 chromosome I, complete sequence	111	82.849	5230	1694648	1689460		60	1666713	1712420	45707
>NZ_JAAAWD010000007.1 Vibrio parahaemolyticus strain MAVP-19 scaffold7.1, whole genome shotgun sequence	112	94.873	17749	202883	220616		61	194807	243025	48218
>NZ_JAWJYU010000012.1 Vibrio parahaemolyticus strain S2021424 Contig_12, whole genome shotgun sequence	113	82.923	5235	62172	56981		62	33534	79411	45877
>NZ_JAZGVV010000012.1 Vibrio parahaemolyticus strain S1424 Contig_12, whole genome shotgun sequence	114	82.923	5235	62172	56981		63	33534	79411	45877
>NZ_JAZGWF010000012.1 Vibrio parahaemolyticus strain S0433 Contig_12, whole genome shotgun sequence	115	82.967	5231	62399	57211		64	33534	80501	46967
>NZ_JAZHMJ010000014.1 Vibrio parahaemolyticus strain S2023204 Contig_14, whole genome shotgun sequence	116	83.384	5230	57875	52687		65	30453	77493	47040
>NZ_JAZHNA010000001.1 Vibrio parahaemolyticus strain S2023533 Contig1, whole genome shotgun sequence	117	79.412	4153	126141	130263		66	126141	154541	28400
>NZ_JAZHND010000001.1 Vibrio parahaemolyticus strain S2023536 Contig1, whole genome shotgun sequence	118	79.389	4158	473216	469088		67	444816	473216	28400
>NZ_JAZHNE010000001.1 Vibrio parahaemolyticus strain S2023537 Contig1, whole genome shotgun sequence	119	79.412	4153	126147	130269		68	126147	154547	28400
>NZ_JAZHNF010000001.1 Vibrio parahaemolyticus strain S2023538 Contig1, whole genome shotgun sequence	120	79.389	4158	473216	469088		69	444816	473216	28400
>NZ_JAZHNP010000005.1 Vibrio parahaemolyticus strain S2023694 Contig_5, whole genome shotgun sequence	121	74.592	5266	227695	232871		70	193817	235933	42116
>NZ_JAZHNQ010000005.1 Vibrio parahaemolyticus strain S2023695 Contig_5, whole genome shotgun sequence	122	74.583	5272	85241	80059		71	77003	119119	42116
>NZ_JAZHNS010000033.1 Vibrio parahaemolyticus strain S2023705 Contig_33, whole genome shotgun sequence	123	74.583	5272	12082	6900		72	3844	45960	42116
>NZ_JAZHNR010000025.1 Vibrio parahaemolyticus strain S2023698 Contig_25, whole genome shotgun sequence	124	74.592	5266	35099	40275		73	1221	43337	42116
>NZ_WWNY01000002.1 Vibrio parahaemolyticus strain MAVP-88 scaffold2.1, whole genome shotgun sequence	125	79.109	4107	465042	469124		74	465042	497553	32511
>NZ_WWNX01000003.1 Vibrio parahaemolyticus strain MAVP-89 scaffold3.1, whole genome shotgun sequence	126	79.109	4107	227960	232042		75	227960	260471	32511
>NZ_WWNU01000005.1 Vibrio parahaemolyticus strain MAVP-127 scaffold5.1, whole genome shotgun sequence	127	79.382	4108	204971	200889		76	172450	204971	32521
>NZ_CAJNZX010000014.1 Vibrio parahaemolyticus 10290 isolate VP161168, whole genome shotgun sequence	128	83.231	5367	59662	54342		77	30698	77939	47241
>NZ_CAJNZY010000013.1 Vibrio parahaemolyticus 10290 isolate VP161613, whole genome shotgun sequence	129	95.539	15892	28797	44684		78	20719	64474	43755
>NZ_CAJNZY010000031.1 Vibrio parahaemolyticus 10290 isolate VP161613, whole genome shotgun sequence	130	78.791	844	1348	2188			1348	2188	840
>NZ_CANUHY010000031.1 Vibrio parahaemolyticus isolate VP140170 31, whole genome shotgun sequence	131	78.878	838	1763	929		79	929	1763	834
>NZ_CAWOTT010000056.1 Vibrio parahaemolyticus isolate ena-yuan-GCF_008039245.1 NZ_VRMT01000006.1, whole genome shotgun sequence	132	95.109	17685	67688	85347		80	58999	106865	47866
Vibrio vulnificus		Initial BLAST hits						Curated WASA-1 assemblies
Sequence ID	Hit number	Identity (%)	Alignment length (best Hsp)	Start (bp)	End (bp)		Hit number	WASA-1 start (bp)	WASA-1 end (bp)	WASA-1 length (bp)
>NC_014965.1 Vibrio vulnificus MO6-24/O chromosome I, complete sequence	1	95.79	15891	1660214	1676102		1	1651184	1699814	48630
>NZ_JAHLTM010000010.1 Vibrio vulnificus strain 19656 NODE_10_length_238366_cov_47.1396, whole genome shotgun sequence	2	87.988	15535	124751	109275		2	84791	135682	50891
>NZ_JAUHGP010000030.1 Vibrio vulnificus strain CK1A-8 NODE_30_length_48490_cov_64.034991, whole genome shotgun sequence	3	93.651	63	63	1		3	1	63	62
>NZ_JAUHGP010000040.1 Vibrio vulnificus strain CK1A-8 NODE_40_length_15471_cov_249.693517, whole genome shotgun sequence	4	95.116	15478	15470	2			2	15470	15468
>NZ_JAUHGP010000041.1 Vibrio vulnificus strain CK1A-8 NODE_41_length_15344_cov_220.098392, whole genome shotgun sequence	5	93.052	2058	13288	15344			1	15344	15343
>NZ_JAUHGP010000043.1 Vibrio vulnificus strain CK1A-8 NODE_43_length_13906_cov_228.801432, whole genome shotgun sequence	6	95.391	5750	2753	8498			1	13905	13904
>NZ_JAUHGP010000049.1 Vibrio vulnificus strain CK1A-8 NODE_49_length_10156_cov_226.849687, whole genome shotgun sequence	7	93.73	2153	6025	3873			1	10156	10155
>NZ_JAUHGP010000074.1 Vibrio vulnificus strain CK1A-8 NODE_74_length_2836_cov_236.732512, whole genome shotgun sequence	8	95.937	1452	1452	1			1	2836	2835
Vibrio spp.		Initial BLAST hits						Curated WASA-1 assemblies
Sequence ID	Hit number	Identity (%)	Alignment length (best Hsp)	Start (bp)	End (bp)		Hit number	WASA-1 start (bp)	WASA-1 end (bp)	WASA-1 length (bp)
>NZ_JAVALT010000004.1 Vibrio sp. HB161653 contig_4, whole genome shotgun sequence	1	81.696	5223	64950	59762		1	37630	84141	46511
>NZ_JAWOSI010000007.1 Vibrio sp. Vb2356 NODE_7_length_291235_cov_108.268298, whole genome shotgun sequence	2	82.954	5233	214545	219736		2	196515	243537	47022
>NZ_JAWOUN010000001.1 Vibrio sp. 397 NODE_1_length_695901_cov_84.640718, whole genome shotgun sequence	3	83.432	5233	63375	58184		3	34858	81660	46802
>NZ_JAWOUM010000001.1 Vibrio sp. 399 NODE_1_length_695982_cov_92.663693, whole genome shotgun sequence	4	83.432	5233	63456	58265		4	34939	81741	46802
>NZ_JAWOVF010000001.1 Vibrio sp. 1982 NODE_1_length_628944_cov_90.208248, whole genome shotgun sequence	5	83.199	744	14703	13966		5	88	14703	14615
>NZ_JAWOVF010000020.1 Vibrio sp. 1982 NODE_20_length_66812_cov_88.286761, whole genome shotgun sequence	6	83.422	5236	3741	8935			88	32261	32173
>NZ_JAWOVQ010000007.1 Vibrio sp. 1640 NODE_7_length_268307_cov_89.361179, whole genome shotgun sequence	7	82.815	5237	205258	210452		6	186183	233268	47085
>NZ_JAWOVZ010000011.1 Vibrio sp. 1557 NODE_11_length_157441_cov_84.490207, whole genome shotgun sequence	8	82.859	5239	83456	88656		7	64529	111404	46875
>NZ_JAWPOI010000013.1 Vibrio sp. Y184 NODE_13_length_103125_cov_110.994216, whole genome shotgun sequence	9	82.869	5236	42538	47729		8	23839	70071	46232
>NZ_JAWPOP010000645.1 Vibrio sp. 1978 NODE_647_length_624_cov_1.201097, whole genome shotgun sequence	10	76.96	625	618	4		9	4	618	614
>NZ_CAJDZH010000034.1 Vibrio sp. B1FIG11 isolate FIG11, whole genome shotgun sequence	11	79.006	1429	35701	34290		10	34290	35701	1411
>NZ_HG992757.1 Vibrio sp. B1FIG11 plasmid 3, complete sequence	12	79.006	1429	28470	29881		11	28470	29881	1411
										#REF!	#REF!
										#REF!	#REF!
										#REF!	#REF!
										#REF!	#REF!

## Sheet: Table 3
Supplementary Table 3 - Summary of defence systems identified in WASA-1 hits by DefenseFinder / PADLOC
Sequence ID	Defense system Type	Program	WASA-1 coordinates	Sys.start	Sys.end	Hit position compared to A1552
>NZ_ACFO01000029.1 Vibrio parahaemolyticus AN-5034 gcontig_1113976711494, whole genome shotgun sequence	PD-T7-4	DefenseFinder	377458-421348	377618	377874	Between VC_01262-65
>NZ_AWLC01000006.1 Vibrio parahaemolyticus S063 Contig6, whole genome shotgun sequence	PD-T7-4	DefenseFinder	1653-35564	1978	2234	Between VC_01262-65
>NZ_AWLH01000014.1 Vibrio parahaemolyticus S056 Contig14, whole genome shotgun sequence	PD-T7-4	DefenseFinder	13-23713	382	633	Between VC_01262-65
>NZ_JAMPYS010000004.1 Vibrio alginolyticus strain HS-63-8 Contig_4_93.4103_pilon, whole genome shotgun sequence	PD-T7-4	DefenseFinder	22652-69930	25689	25940	Between VC_01262-65
>NZ_JAMQVV010000008.1 Vibrio alginolyticus strain RM-33-1 Contig_8_30.5299_pilon, whole genome shotgun sequence	PD-T7-4	DefenseFinder / PADLOC	39508-87403	43023	43279	Between VC_01262-65
>NZ_JANFRY010000013.1 Vibrio parahaemolyticus strain ISF-242-9 Contig_13_105.008_pilon, whole genome shotgun sequence	PD-T7-4	DefenseFinder	30617-51882	34505	34761	Between VC_01262-65
>NZ_JANFSB010000013.1 Vibrio parahaemolyticus strain ISF-242-6 Contig_13_84.8526_pilon, whole genome shotgun sequence	PD-T7-4	DefenseFinder	30676-51941	34596	34852	Between VC_01262-65
>NZ_JANFTU010000022.1 Vibrio parahaemolyticus strain ISF-99-2 Contig_22_17.7882_pilon, whole genome shotgun sequence	PD-T7-4	DefenseFinder	121-21365	4079	4335	Between VC_01262-65
>NZ_JAQBSS010000003.1 Vibrio alginolyticus strain B14 NODE_3_length_351446_cov_38.951300_pilon, whole genome shotgun sequence	PD-T7-4	DefenseFinder	270284-317265	274436	274692	At VC_01233-34
>NZ_JAWOUM010000001.1 Vibrio sp. 399 NODE_1_length_695982_cov_92.663693, whole genome shotgun sequence	PD-T7-4	DefenseFinder	34939-81741	39584	39840	Between VC_01262-65
>NZ_JAWOUN010000001.1 Vibrio sp. 397 NODE_1_length_695901_cov_84.640718, whole genome shotgun sequence	PD-T7-4	DefenseFinder	34858-81660	39560	39816	Between VC_01262-65
>NZ_NNDK01000052.1 Vibrio parahaemolyticus strain F9_4 F9_4_contig052, whole genome shotgun sequence	PD-T7-4	DefenseFinder	35028-75841	42120	42376	Between VC_01262-65
>NZ_NNDN01000047.1 Vibrio parahaemolyticus strain F9_10 F9_10_contig047, whole genome shotgun sequence	PD-T7-4	DefenseFinder	35032-75845	42239	42495	Between VC_01262-65
>NZ_JAZGWF010000012.1 Vibrio parahaemolyticus strain S0433 Contig_12, whole genome shotgun sequence	PD-T4-7	DefenseFinder	33534-80501	38581	38863	At VC_01233-34
>NZ_JAQBSS010000003.1 Vibrio alginolyticus strain B14 NODE_3_length_351446_cov_38.951300_pilon, whole genome shotgun sequence	AbiH	DefenseFinder	270284-317265	274407	274723	At VC_01233-34
>NZ_JAWOUM010000001.1 Vibrio sp. 399 NODE_1_length_695982_cov_92.663693, whole genome shotgun sequence	AbiH	DefenseFinder	34939-81741	39613	39929	At VC_01233-34
>NZ_JAWOUN010000001.1 Vibrio sp. 397 NODE_1_length_695901_cov_84.640718, whole genome shotgun sequence	AbiH	DefenseFinder	34858-81660	39589	39905	At VC_01233-34
>NZ_JAWOVF010000001.1 Vibrio sp. 1982 NODE_1_length_628944_cov_90.208248, whole genome shotgun sequence	AbiH	DefenseFinder	88-32261	4831	5147	At VC_01233-34
>NZ_CP010883.1 Vibrio parahaemolyticus strain CHN25 chromosome 1, complete sequence	PDC-S31	PADLOC	3026-3826	6052	6852	At VC_01233-34

## Sheet: Table 4
Supplementary Table 4 - Summary of matching hits for the Vibrio cholerae WonAB (A1552VC_01233-34) model, detected by MacSyFinder v.2.1.1
Hit number	Genome ID	Profile match	Class	Order	Family	Genus	Species	Protein description	Protein accession / locus tag	FASTA headers	Protein sequence
1	NC_006510.1	WonB	Bacilli	Bacillales	Bacillaceae	Geobacillus	kaustophilus	hypothetical protein	GK_RS16710	>GK_RS16710,hypothetical protein,NC_006510.1,Geobacillus kaustophilus HTA426, complete sequence	MAVVGWESCLHYCDRRKLAVVEENGRGVRFVNEREKRVALYRVDGCLIKEGVKCDFLFLVIEGDRAFFIELKGSDLKQAVHQIARTIEQLGKWLPGYRFEGRIVTTRVRTPALKSTYLMKLEKMLRRTGGTLVVKAKWDEVNV
1	NC_006510.1	WonA	Bacilli	Bacillales	Bacillaceae	Geobacillus	kaustophilus	AAA family ATPase	GK_RS16715	>GK_RS16715,AAA family ATPase,NC_006510.1,Geobacillus kaustophilus HTA426, complete sequence	MARIRIEHFGPVKLFDEEITDVTVLIGPQASGKSTISKLIFFFQSIPDEWVNYLLSVRQTEENNPFFEFNKRLRRKFVGYFGTTKHMKPFHIRYEYDVEKFVRLDLKDGYVQIHFSDPLKREIQENFKHVVQMKKEMQYEEQQLDDFWNVSSWKVRQQNVLEKVKAAITEVFGDSKTPIFIPAGRSLVATLSDQLQDINPQQLDVLTEQFIERINLLKKMFSHSFEEIIEDRKKFSTEKIDFEAIRLAIKMIEGVMKGKYMFSDYGERIFFNEREYTKLKFSSSGQQEVVWILLLIFTIILERQRVFMVIEEPEAHLYPNAQKEMVALFALLLNVTNSTLVITTHSPYILSAFNIYLYAAKIGNKLDQRVHPIVDRKLRLSPERLKAYMLESEGGKFHY…
2	NC_009801.1	WonA	Gammaproteobacteria	Enterobacterales	Enterobacteriaceae	Escherichia	coli	AAA family ATPase	ECE24377A_RS06440	>ECE24377A_RS06440,AAA family ATPase,NC_009801.1,Escherichia coli O139:H28 str. E24377A, complete sequence	MENIKIDKFLTIQKVDIPLKKVNIFIGPQAQGKSVIAKLIKYFKDYPMDILRASTEGKTKRDILKEQKNKFSKIFPQQYWADDEFFIEYSNKHYWVRITNRKNSKGSLKIDLSENLTKTIAKLRLIVRKDLDENIENSLAESVTRRRKRGIEHELRVCLSLGLFSEPETKLESVFYIPAGRSFFANLQKNVFSFLSSSIEIDYFLTEFGSLYEQTKKLFNQDYMIRMLRGAVPQHVNKLVEELICGKYITEKGEDFIRHAAKKTNLNNSSSGQQEALPMALMLSSWPYLQSVTSKSFIIEEPEAHLFPSAQAKVVSLIASAYNQAESYCSYTITTHSPYILSAFNNLIQAGNALKCIKGKNNTDIERLYKLVPESQIIDFDDVTAYMVNAGKVTEILDS…
2	NC_009801.1	WonB	Gammaproteobacteria	Enterobacterales	Enterobacteriaceae	Escherichia	coli	hypothetical protein	ECE24377A_RS06445	>ECE24377A_RS06445,hypothetical protein,NC_009801.1,Escherichia coli O139:H28 str. E24377A, complete sequence	MCKNCKGKTKNKIIVLSDKGTSTQLSVTNDNELEVEHKLIDGCAIVVGERCDHYLKIYNNQDVSHLFVELKGSDVEKAVKQIVTTLKSGVINVGAKEKKHGAIVSTRNPLNSTETNRLKKKILLSDGVNLHFYKMKAQQKITSFT
3	NC_011729.1	WonA	Cyanophyceae	Chroococcales	Aphanothecaceae	Gloeothece	citriformis	ATP-binding protein	PCC7424_RS20235	>PCC7424_RS20235,ATP-binding protein,NC_011729.1,Gloeothece citriformis PCC 7424, complete sequence	MEKIIIENFGPISYFEAEVKDIMIFIGPQASGKSTIAKLIWFFKSVKNFLIELINNVVKQSELYTPNGLIEEFKMFLDSNLKATFEEISNNRTFQITYYYSEHKSIKIILPKEKRFSENVQKFAFQFTWTQNITTELDKIFIEVVNYKQNFYQSLSDKLRLNSEKQNFLTVLTKHINKFFGNDQAPIFIPAARSLLSFLKLTNLNFDSFNINILDQGFIGMTEIIKPEFQNDLREIIDIIKGNKQLNEHGNNFEEAEIAIEIINKILKGKYKVVDEEERLYFNAQNYVKLKYASSGQQEALWIVLLIFKFILDEENVFTVFEEPEAHLYPEAQNEMVKLMALLANVNQNQIIITTHSPYILSAFNNLLYAHQIGQDKPDEVSQLVNPKLWLDVNRTSAY…
3	NC_011729.1	WonB	Cyanophyceae	Chroococcales	Aphanothecaceae	Gloeothece	citriformis	hypothetical protein	PCC7424_RS20240	>PCC7424_RS20240,hypothetical protein,NC_011729.1,Gloeothece citriformis PCC 7424, complete sequence	MDIDYFEQHQCTEFCDNRKEIVARDKGEKREYRIINKDSKKFCKVRVDGCLLTEGEKCDYLILNCTDLLAILVELKGSDTLKALGQIDTSITKCQNYLLDFTIYARIVTSKVNTPDLRSTKAISLKKRLKKLNKSEDKSEEYLMIRSQKFEEKF
4	NC_012225.1	WonA	Spirochaetia	Brachyspirales	Brachyspiraceae	Brachyspira	hyodysenteriae	ATP-binding protein	BHWA1_RS11730	>BHWA1_RS11730,ATP-binding protein,NC_012225.1,Brachyspira hyodysenteriae WA1, complete sequence	MQKIIIRNLLVVKDFEMEINKFNLIIGEQSSGKSTISKAIFFFKDINNYMKFLIYTLTNNINYNIIKLYNDSIKTFFIKNFDKLENIDDNLYLKYKYKQNTYIEIIKKNNDLNINYSENIVIFFKQLDKYIKKYYGEYSIDNKNIKMMINFEKNIGIKIDNFFENILSTYYIPASRSSIALLNNQKTRLNYEIMDFINSSYMQTTEALQSLFNNGINTLLSKLQDEKLINIIKNMSEKIKKYLKGEYFYNDGDSYIQLENSNKKIPINYISSGQQEILWLLYTLLSIIAMNNNKPFIIIEEPEAHLYPKMQKEIIDFIVNFMNMTNSSILITTHSPYILTSTNNLLYAGKLKENYKNNKEKIEKINNIVGEYGAINPSEINAFKLYLNDFRYTNLINEE…
4	NC_012225.1	WonB	Spirochaetia	Brachyspirales	Brachyspiraceae	Brachyspira	hyodysenteriae	hypothetical protein	BHWA1_RS11735	>BHWA1_RS11735,hypothetical protein,NC_012225.1,Brachyspira hyodysenteriae WA1, complete sequence	MNNNYELLKRDDRKTLSDAQTKLYIKAENDIFIIKVDNGIFNDDVKKCDYLAYREKEVSNFIELKGSKIDKAYIQIIETIKNISNNDKLKHLIDIKELKAYIISKEKNKIPNGIENKSKELAKILYDKSKIRPNNMIDLVKYVLVVSDNDKRKSSGNRIICSSKHPLIL
5	NC_012881.1	WonA	Desulfovibrionia	Desulfovibrionales	Desulfovibrionaceae	Maridesulfovibrio	salexigens	AAA family ATPase	DESAL_RS14485	>DESAL_RS14485,AAA family ATPase,NC_012881.1,Maridesulfovibrio salexigens DSM 2638, complete sequence	MKLLIENFYNIKHAELDFKKFNILIGPQAAGKSLIAKVMYLFEEIYTIQSSLNYSEDEFKKHLPKLDELFKSIFETQQLQQDFSLFLSICPDVGWKISTKGLQTLNINQIKKEKFPDEESIDLINQVRELFKKNKQEKGLQITNDSIEKIVDLAQSELSKYGSERHLFIPASRSLVSIIADNTFWLSSNNVELLLNRFGQVYTKQLAYETADKCSYSCPPLKSIIKGEIIKTTPNKYIIINKDRKVTLSNASSGQQSTIPILIALNKLENSAIQTTYIEEPEAHIFPDAQNLLTRYIAEIHNQTGTNITLTTHSPYLLTTVNTLIYANTVASQSEEKAAKVREIIPESEWLKAEDVAAYMVNEDGTVESIFDEEEGLIVADAIDDISDVIGSKYNELLD…
5	NC_012881.1	WonB	Desulfovibrionia	Desulfovibrionales	Desulfovibrionaceae	Maridesulfovibrio	salexigens	hypothetical protein	DESAL_RS14490	>DESAL_RS14490,hypothetical protein,NC_012881.1,Maridesulfovibrio salexigens DSM 2638, complete sequence	MTKDCSTSYEQKKITLRDPDNKSTAIVKLESNSDIKFDVIDFDGCLMKEKTACDFVVTTEHNEALYVELKGSDLKHAYAQIEAAAVHFKKDHSNHKKTGIISFSGKFGTPKTKTTLNALDRNLKKKFSLTIVREKSPLTYKFKTK
6	NC_014206.1	WonB	Bacilli	Bacillales	Bacillaceae	Geobacillus	sp.	hypothetical protein	GC56T3_RS17030	>GC56T3_RS17030,hypothetical protein,NC_014206.1,Geobacillus sp. C56-T3, complete sequence	MAFAEWEHCLQYCDHRRLAVVEENGRGVRFVNKQQKHVALYRVDDCLLMEGKRCDFLFLVLEESRAFFVELKGSDLEEAVRQITRTVEQLGKKLSGYRFEGRIIMTRVRTPAVKSTYRIKLEKMLRKTGGSLVVKVNWDEVEV
6	NC_014206.1	WonA	Bacilli	Bacillales	Bacillaceae	Geobacillus	sp.	AAA family ATPase	GC56T3_RS17035	>GC56T3_RS17035,AAA family ATPase,NC_014206.1,Geobacillus sp. C56-T3, complete sequence	MARIRIEHFGPVKLFDEEITDVTVLIGPQASGKSTISKLIFFFQSIPDEWVNYLLSVRQTEENNPFFEFNKRLRRKFVGYFGTTKHMKPFHIRYEYDVEKFVRLDLKDGYVQIHFSDPLKREIQENFKHVVQMKKEMQYEEQQLDDFWNVSSWKVRQQNVLEKVKAAIAEVFGDSKTPIFIPAGRSLVATLSDQLQDINPQQLDVLTEQFIERINLLKKMFSHSFEEIIEDRKKFSTEKIDFEAIRLAIKMIEGVMKGKYMFSDYGERIFFNEREYTKLKFSSSGQQEVVWILLLIFTIILERQRVFMVIEEPEAHLYPNAQKEMVALFALLLNVTNSTLVITTHSPYILSAFNIYLYAAKIGNKLDQRAHPIVDRKLRLSPERVKAYMLESEGGRFRY…
7	NC_014501.1	WonB	Cyanophyceae	Chroococcales	Aphanothecaceae	Gloeothece	verrucosa	hypothetical protein	CYAN7822_RS24045	>CYAN7822_RS24045,hypothetical protein,NC_014501.1,Gloeothece verrucosa PCC 7822, complete sequence	MGNDYFEQHQCTDFCDDRKEIVARDKREKRIYKIINKTSKKFCLVRVDGCLIIEGKKCDYLIVNCTDQSAIFIELKGSHLPEAAEQIDASLTQLQKHLPEFTIYARIVTSKMTAPDLNSSQITKLRKKLKKINKSNKDYLEHKSQKFEEVF
7	NC_014501.1	WonA	Cyanophyceae	Chroococcales	Aphanothecaceae	Gloeothece	verrucosa	AAA family ATPase	CYAN7822_RS24050	>CYAN7822_RS24050,AAA family ATPase,NC_014501.1,Gloeothece verrucosa PCC 7822, complete sequence	MEKIIIENFGPVSYFEAEVKDVMIFIGPQASGKSTIAKLIFFFKSVKNFLIDFINNVIKQSDLPTTNNLIEEFKKNLSRNLSIIWWDIDKNPPFKIKYYYSDNKFIEFVPLKQKFFSGLEVKFALQIVWSEIITTELERIFREVINYKQEELNNQILEKQTLDKNKLNTERENYLDILTKRINSFFENDKTIIFIPASRSLLSFLKDSDFNLETLDIFNQNFIGITKVFKPEFQNDLIDIIKSHKNIDEHKENFEESEIAIKIMNKILKSKYKVVGEEERLYFNDQNYVKLGYASSGQQEALWIILFIFRLILIGANFLTVIEEPETHLYPEAQNEMVKLMALLANVNQNQIIITTHSPYILSAFNNLLYAHQIGKDKPDEVAKLVNPKLWLDIERTSA…
8	NC_014915.1	WonB	Bacilli	Bacillales	Bacillaceae	Geobacillus	sp.	hypothetical protein	GYMC52_RS16925	>GYMC52_RS16925,hypothetical protein,NC_014915.1,Geobacillus sp. Y412MC52, complete sequence	MAVVGWESCLHYCDRRKLAVVEENGRGVRFVNKREKRVALYRVDGCLIKEGVKCDFLFLVIEGGRAFFIELKGSDLEEAVHQIARTIEQLGKWLPGYRFEGRIVTTRVRTPALKSTYLMKLEKMLRRTGGTLVVKAKWDEVNV
8	NC_014915.1	WonA	Bacilli	Bacillales	Bacillaceae	Geobacillus	sp.	AAA family ATPase	GYMC52_RS16930	>GYMC52_RS16930,AAA family ATPase,NC_014915.1,Geobacillus sp. Y412MC52, complete sequence	MARIRIEHFGPVKLFDEEITDVTVLIGPQASGKSTISKLIFFFQSIPDEWVNYLLSVRQTEENNPFFEFNKRLRRKFVGYFGTTKHMKPFHIRYEYDVEKFVRLDLKDGYVQIHFSDPLKREIQENFKHVVQMKKEMQYEEQQLDDFWNVSSWKVRQQNVLEKVKAAIAEVFGDSKTPIFIPAGRSLVATLSDQLQDINPQQLDVLTEQFIERINLLKKMFSHSFEEIIEDRKKFSTEKIDFEAIRLAIKMIEGVMKGKYMFSDYGERIFFNEREYTKLKFSSSGQQEVVWILLLIFTIILERQRVFMVIEEPEAHLYPNAQKEMVALFALLLNVTNSTLVITTHSPYILSAFNIYLYAAKIGNKLDQRAHPIVDRKLRLSPERVKAYMLESEGGRFRY…
9	NC_021017.1	WonB	Bacteroidia	Bacteroidales	Bacteroidaceae	Bacteroides	xylanisolvens	hypothetical protein	BXY_RS01855	>BXY_RS01855,hypothetical protein,NC_021017.1,Bacteroides xylanisolvens XB1A, complete sequence	MSCKCFNRRFVFKNTDSFEHKYVNSKCKCTSRFTICENKSKFTIASKDISEVDKIKIDGYFDSSSEHRKCDYLFVYTSPLNCVYIFVELKGTDIAHAITQIGNTVNLFYNQGYLKDKKVIGAIVSSRHPSNDGTYRKAKQTLEKSLSSKIKSFRIEKKNKEMTYDPINDKVI
9	NC_021017.1	WonA	Bacteroidia	Bacteroidales	Bacteroidaceae	Bacteroides	xylanisolvens	AAA family ATPase	BXY_RS01860	>BXY_RS01860,AAA family ATPase,NC_021017.1,Bacteroides xylanisolvens XB1A, complete sequence	MAHLIVTDFGAIKSANIEIKKYNFFIGHTSSGKSTIAKLLAIFNNSIFWTIKEGDFNSFLRLLDKYNINFEFTSTTIIRYSNEKYYWEIGLNKFHSNYEDADLMEMANTSKSYDFILKFIERKENNFAYKEFIKSLKNLLDLKDSAMVELIKPALVGLLYEECIPVYIPAERLLISTFSNSIFSLLQAGASIPDCIKDFGSLYEKARIQYKNIDINILDIKVSFNNNGDTVYLMNENKEVKLSQTSSGIQSIIPLWIVFNQYVESKKKQILVIEEPELNLFPSTQHFLIDWIMRKMRKSNGSIVITTHSPYVLSVVDNLILAQEILKKSNKKKLVLSKIKELIPSMALIDFDDVSSYFFHSDGTVKDIRDTDIKSLGAEYIDTASDKLGYIFDELCNIE…
10	NC_015703.1	WonB	Cytophagia	Cytophagales	Spirosomaceae	Runella	slithyformis	hypothetical protein	RUNSL_RS05305	>RUNSL_RS05305,hypothetical protein,NC_015703.1,Runella slithyformis DSM 19594, complete sequence	MSLKCNPFHEKPECELLAGTNKVFVAKDSGAISEYRLENPNQRWVVKLKVDGCLIPSDSQKKCDFLFLACEKEGGKTAYFVELKGGNLGDAIEQIQSAIEILYPKLTDFSFRCRIVQTKTPPMRIINQKKEALLSFLKKTKFAVNVKNSKITDLIQIQSTPHKETI
10	NC_015703.1	WonA	Cytophagia	Cytophagales	Spirosomaceae	Runella	slithyformis	AAA family ATPase	RUNSL_RS05310	>RUNSL_RS05310,AAA family ATPase,NC_015703.1,Runella slithyformis DSM 19594, complete sequence	MQRIEVKNLGPLKDVSLDIKDYMIFIGPQASGKSTLAKLVWFFREFPNFLVNYYPGDLFGIHHFFESLIPKDRLQKDDSSKSKKALSAYFQNLEFADNLFTNNTQISLYYTDQLSIIVGLNKQVTVSDNLKILLESLNLIYEEAKTNFNASKNKDDRLLIARSLSFEIKKILEANKLVNQENIFIPAARIIYALARDYRVGLNSTAQVRDDGFLDKFYSLLQDISGNIQKNRNRYFTDSTEDSTLKSLLKNVLKGEVRFENVNFEEKEKSFIPQILVENQLIDLKEASSGQQESLWILLVVLYFLKEERKPSIIIEEPEAHLFPEAQRDLTYLISLLVNQQGNQVLLTTHSPYILASLNNLLKAYTVGQMEKNKEAVGKIVDPLLWVDPARVFVGYMEN…
11	NC_017243.1	WonA	Spirochaetia	Brachyspirales	Brachyspiraceae	Brachyspira	intermedia	ATP-binding protein	BINT_RS12625	>BINT_RS12625,ATP-binding protein,NC_017243.1,Brachyspira intermedia PWS/A, complete sequence	MQKIIIKNLLIVKNFEMEIDKFNLIIGEQSSGKSTISKAIFFFKEINAQIKFYIFVYKNNIQSSIKKIYNNIIKDSFITIFGKLENIDDDLYLKYIYKSNTSIEITKKNNDLDINYSENIIGFFHKLEIDIKKLFEEYLNFNSPIRFEDIFERGIGREIDDFFENESMTYYIPASRSSIALLNNQRTRLDYDTIDFIFYPFITLVEKIEFLFKDGVQNFIKNINDDYKKTILNKMNKKIEKYMGGEYFCDDKFGYIKLENNKKIPVDKISSGQQEILWLLNVLLGITWLNKKNQFVIIEEPEAHLYPKMQKEIIDFIVNFMNMTNSSILITTHSPYILTSTNNLLYAGKLKENYKNNKEKIEKINNIVGEYGAINPSEINAFKLYLNDFRYTNIINEES…
11	NC_017243.1	WonB	Spirochaetia	Brachyspirales	Brachyspiraceae	Brachyspira	intermedia	hypothetical protein	BINT_RS12630	>BINT_RS12630,hypothetical protein,NC_017243.1,Brachyspira intermedia PWS/A, complete sequence	MNNNYELLKKDDRKTLSDAQTKLYIKAENDILIIKVDNGIFNDNVKKCDYLAYREKEVSNFIELKGSKIDKAYIQIIETIKNISNNDKLKHLIDIKELKAYIVSKEKNKIPQGIENKSKELAKILFTKSKIKPQDMFQLINYVLVVSDKDKRQSNGNRIICSYKNPIIL
12	NC_016593.1	WonA	Bacilli	Bacillales	Bacillaceae	Geobacillus	thermoleovorans	AAA family ATPase	GTCCBUS3UF5_RS04335	>GTCCBUS3UF5_RS04335,AAA family ATPase,NC_016593.1,Geobacillus thermoleovorans CCB_US3_UF5, complete sequence	MARIRIEHFGPVKLFDEEITDVTVLIGPQASGKSTISKLIFFFQSIPDEWVNYLLSVRQTEENNPFFEFNKRLRRKFVGYFGTTKHMKPFHIRYEYDVEKFVRLDLKDGYVQIHFSDPLKREIQENFKHVVQMKKEMQYEEQQLDDFWNVSSWKVRQQNVLEKVKAAITEVFGDSKTPIFIPAGRSLVATLSDQLQDINPQQLDVLTEQFIERINLLKKMFSHSFEEIIEDRKKFSTEKIDFEAIRLAIKMIEGVMKGKYMFSDYGERIFFNEREYTKLKFSSSGQQEVVWILLLIFTIILERQRVFMVIEEPEAHLYPNAQKEMVALFALLLNVTNSTLVITTHSPYILSAFNIYLYAAKIGNKLDQRVHPIVDRKLRLSPERLKAYMLESEGGKFHY…
12	NC_016593.1	WonB	Bacilli	Bacillales	Bacillaceae	Geobacillus	thermoleovorans	hypothetical protein	GTCCBUS3UF5_RS04340	>GTCCBUS3UF5_RS04340,hypothetical protein,NC_016593.1,Geobacillus thermoleovorans CCB_US3_UF5, complete sequence	MAVVGWESCLHYCDRRKLAVVEENGRGVRFVNEREKRVALYRVDGCLIKEGVKCDFLFLVIEGDRAFFIELKGSDLKQAVHQIARTIEQLGKWLPGYRFEGRIVTTRVRTPALKSTYLMKLEKMLRRTGGTLVVKAKWDEVNV
13	NC_016593.1	WonB	Bacilli	Bacillales	Bacillaceae	Geobacillus	thermoleovorans	hypothetical protein	GTCCBUS3UF5_RS16780	>GTCCBUS3UF5_RS16780,hypothetical protein,NC_016593.1,Geobacillus thermoleovorans CCB_US3_UF5, complete sequence	MAVVGWESCLHYCDRRKLAVVEENGRGVRFVNEREKRVALYRVDGCLIKEGVKCDFLFLVIEGDRAFFIELKGSDLKQAVHQIARTIEQLGKWLPGYRFEGRIVTTRVRTPALKSTYLMKLEKMLRRTGGTLVVKAKWDEVNV
13	NC_016593.1	WonA	Bacilli	Bacillales	Bacillaceae	Geobacillus	thermoleovorans	AAA family ATPase	GTCCBUS3UF5_RS16785	>GTCCBUS3UF5_RS16785,AAA family ATPase,NC_016593.1,Geobacillus thermoleovorans CCB_US3_UF5, complete sequence	MARIRIEHFGPVKLFDEEITDVTVLIGPQASGKSTISKLIFFFQSIPDEWVNYLLSVRQTEENNPFFEFNKRLRRKFVGYFGTTKHMKPFHIRYEYDVEKFVRLDLKDGYVQIHFSDPLKREIQENFKHVVQMKKEMQYEEQQLDDFWNVSSWKVRQQNVLEKVKAAITEVFGDSKTPIFIPAGRSLVATLSDQLQDINPQQLDVLTEQFIERINLLKKMFSHSFEEIIEDRKKFSTEKIDFEAIRLAIKMIEGVMKGKYMFSDYGERIFFNEREYTKLKFSSSGQQEVVWILLLIFTIILERQRVFMVIEEPEAHLYPNAQKEMVALFALLLNVTNSTLVITTHSPYILSAFNIYLYAAKIGNKLDQRVHPIVDRKLRLSPERLKAYMLESEGGKFHY…
14	NC_016940.1	WonB	Saprospiria	Saprospirales	Saprospiraceae	Saprospira	grandis	hypothetical protein	SGRA_RS17655	>SGRA_RS17655,hypothetical protein,NC_016940.1,Saprospira grandis str. Lewin, complete sequence	MNSCHQKIAHSTIVVKEPGERSTFRLKNPKKLEVAHFKLDECQARGNQLGCKEQTKTCAFQNNLQQKVSNWQGQKRCDALLEIAEKETQIFVELKGQDIAAGIEQLEASLNLFAKANWQKKLFLSCNSKGLKKLNTKIKRFKARLRKNYKKTDFAIKSEHHI
14	NC_016940.1	WonA	Saprospiria	Saprospirales	Saprospiraceae	Saprospira	grandis	AAA family ATPase	SGRA_RS17660	>SGRA_RS17660,AAA family ATPase,NC_016940.1,Saprospira grandis str. Lewin, complete sequence	MESLEIQGFAGFKDLKIELNKINLFIGPQASGKSVLMKLAYFFRNIYSNFPWHFFNGISILDKEADKNFKKTFPISSWPKDSAFSISYQLNGYVIYIKREPNEQNIRLDTSKTTKDWIDNYISTFTNVSEILSRGENPVDFYGVYDEYHLEEDFRNDFIQKLKTASLATNKIVPSGRSFFAFLQENIFSFLRSENELDPSFVDFASEYERMKKTLARENREGRELLPLEQELEVLIQQVLKGKYVQEVDGDFLSLADGRHINLLQASSGQQEVLPLLQVIRHWFRRTKTAVSLYIEEPETHLFPQAQRQVLEALILMYNAHEEDMHLEISTHSPYLISVLNNMLLAGQLAQNEKVDQKALDQKHPSYLRVKKEELSAYMLKDGAAFSLWDEETGLLNAQ…
15	NC_016944.1	WonA	Gammaproteobacteria	Vibrionales	Vibrionaceae	Vibrio	cholerae	AAA family ATPase	O3Y_RS07475	>O3Y_RS07475,AAA family ATPase,NC_016944.1,Vibrio cholerae IEC224 chromosome I, complete sequence	MAETLKVKNFLVIKNAEIDIKRINIIIGPQANGKSLLAKLVYFFQCISKGVFDCVRLDQTKYQFDKLILSNFEQRFPRYSWENTSFIIEYTFNDLKFTISGVKKTNGKTSLKIRYSDILTKSINNKKKLFKKKFEEASANERKVYPAYDIKSMIMYESIADSLKNDLKNTFYHDAVFIPASRTFFANLQKNIFTFLASNLDIDPYLKEFGSLYENAKRLYNDPYLKRRNVERVIQEVQADLQAVVNGDYEYIDEQDWIVNKGKRINLINASSGQQESLPMLLVLATWTAVKENCMFFIEEPEAHLFPTSQGRIVSILSKIYSETNSRFFLTSHSPYILSAFNNFIMAKDVIDNGNFTLKRFVEVNGSGSPINFDDVSAYTIVDGNTKCISDTEYRMVGA…
15	NC_016944.1	WonB	Gammaproteobacteria	Vibrionales	Vibrionaceae	Vibrio	cholerae	hypothetical protein	O3Y_RS07480	>O3Y_RS07480,hypothetical protein,NC_016944.1,Vibrio cholerae IEC224 chromosome I, complete sequence	MDFNVHTTVSKDPIIVLKEKKSKFELLNENRINVSKVKVDGGIINCALKKRCDWILSYNKTNDYALFIELKGCDLDEAIKQLKATLDYTQDVYRNHVRQCFAVTTSVPKFGTSAQRKSRDFYHKTRSTLTIKNTPVKHGI
16	NC_018018.1	WonB	Cytophagia	Cytophagales	Bernardetiaceae	Bernardetia	litoralis	hypothetical protein	FLELI_RS16320	>FLELI_RS16320,hypothetical protein,NC_018018.1,Bernardetia litoralis DSM 6794, complete sequence	MKKITSKKLIKEASQKEETNQLDVILFDKKNCLQFFEENTFFEKTENGKTIILRSKKEKNTAQTNRLICIDFEKLLDRIDSNLSQKCDYVFINYYNQHYYFVELKGDAERISKPYKQIKVTIELFKQRLNISRNSIFGIIVGGSNETGRSNKTGKVNIPIIIDKRNEFIKTIGRDLFHAQNTATMSSPLSSKDDFLGS
16	NC_018018.1	WonA	Cytophagia	Cytophagales	Bernardetiaceae	Bernardetia	litoralis	AAA family ATPase	FLELI_RS16325	>FLELI_RS16325,AAA family ATPase,NC_018018.1,Bernardetia litoralis DSM 6794, complete sequence	MEKLIVKNFKAIEYAEIEVNDLTFFIGQQASGKSTLAKLVYFFKTLGQFIGNELLSQENSYQTTQIEKKIQHITSVFFLTMFGHNENFHIDFSYSNGNSIKFFSDEELAFTFEDDDNILSKLSIELIQPIQELNALRETNTSFNDRTFKLWENKVDDILDKYLPYKKDNIYFPAGRSFLSLADKNVIEIGKGYKEEFENYIRQSETGAFDTPLLYPTINENALIISSYINHCLHLKKIFKTISNIVFQDKNLIESMVKQQEILRGDYFQNDSNEGINIEKNKILLQNTSSGQQEVIRLLQDINNLIISYKIAAFRIYEEPEAHLFPASQKALMEMIVILLNSNPNVQLLISTHTPYLLAVLNVLMEAKELEKQLGENDLTLNSLVLKEERLDVSRVRVY…
17	NC_018607.1	WonA	Spirochaetia	Brachyspirales	Brachyspiraceae	Brachyspira	pilosicoli	AAA family ATPase	B2904_RS13550	>B2904_RS13550,AAA family ATPase,NC_018607.1,Brachyspira pilosicoli B2904, complete sequence	MDFINSIFMQHIEMMQTLFNDGVNTLLNKLEDENLKIIINNMNKKIIKYLKGEYFYNDGNSYILLENTNKKISINKISSGQQEMLWILYTLLGITAIDNKKPFIIIEEPEAHLYPKMQKEIIDFIVNFMNMTNSSILITTHSPYILTSTNNLLYAGKLKENYKDNKEKIKKIDNIVGEYGAINPNEINAFKLYLNDFRYTNLINEEQEINSEEIDDVSNTINETYTKLFDMELNNER
17	NC_018607.1	WonB	Spirochaetia	Brachyspirales	Brachyspiraceae	Brachyspira	pilosicoli	hypothetical protein	B2904_RS03700	>B2904_RS03700,hypothetical protein,NC_018607.1,Brachyspira pilosicoli B2904, complete sequence	MNDNYELLKKNVRKTLSDAQTKLYIKAENDISIIKVDNGIFNDNVKKCDYLAYREKEVSNFIELKGVKIDKAYIQIIETIKNISDNNKLKHLIDTNKVKAYIVSKEKNKIPNGIENKSKQLAKILFAKSKIKPKNMFELINYVLVVSDNDKRQSNGNRIICSSKKPLIL
18	NC_019680.1	WonA	Cyanophyceae	Synechococcales	Synechococcaceae	Synechococcus	sp.	AAA family ATPase	SYN6312_RS07955	>SYN6312_RS07955,AAA family ATPase,NC_019680.1,Synechococcus sp. PCC 6312, complete sequence	MTEKLIIKNFAGIKELEIEVKKINILIGPETSGKSICAKLLFYFKNFIWEILSAVEKGQEESRLNSDYSQKFVEYFPSDSWGKGDFHIRYEIFDMYIEIKRNSDNQSSLFLGYSGFFKTKINELFTSRKMLNDQIIDQTNKYEPNRLLELWEILRDVFIENLRNIKIPEVGYKQLFIPAGRSFFVNLQNKIFSVTSNSNVLDPFLRMFGLIYEGIKNSPHHLNHNHEEIINSDIQSEIRQVIKNSLRAKHIRRESEDYLVSSDGRQVRVANSSSGQQELLPLTIILEALPFLAYSSLGYAVYVEEPEAHLFPNTQRNIVELITAVFNSQSDKLQFFITTHSPYVLTAINNLLQAGQLYETADEDTQKKLEEILPKYKSLHTADVAAYSLSEGRCQNIIN…
18	NC_019680.1	WonB	Cyanophyceae	Synechococcales	Synechococcaceae	Synechococcus	sp.	hypothetical protein	SYN6312_RS07960	>SYN6312_RS07960,hypothetical protein,NC_019680.1,Synechococcus sp. PCC 6312, complete sequence	MNKLINSHPECVTKTKEKIIVCSEKNRKIAFKNSPGYWVYKIRIDDCVIKEGKKCDFGLIPCDNVEIYVELKGNKLSEAIEQLEITIPQLTSHPKAIKKFCFVVCSKVDVIETKIQICKSQFIRNFNARLNIKCVQDEFNLINCC
19	NC_019693.1	WonA	Cyanophyceae	Oscillatoriales	Oscillatoriaceae	Oscillatoria	acuminata	AAA family ATPase	OSCIL6304_RS01665	>OSCIL6304_RS01665,AAA family ATPase,NC_019693.1,Oscillatoria acuminata PCC 6304, complete sequence	MSQHQQLIIKNFGPIAEVKIEVNNILIFIGSQASGKSTISKAIFFFKSLRDELIQYFSQAYTQDYFTPVVTPFGKQAKNLFIKTYGSVLQFPDMELNYQYGNGMEVTVKPSSDHKFTTVSFNNYFQEKFAQLVDLIKKSKTELQHNSLDLFGLEMSMIKAKEAALFQNINDEINKLFNEESYFLFLPAGRSLITTLSQQLDRINRGDRIDRLDRIDRLDLGNEFSEGKGLIKLDYLMETFLNVIDGAKKSLSQTSLSQLIQEKSSESKNPELSSVISLAQDLFNSILKGSYRYQNGNEWIDVGDKNSTLINFASSGQQEVVWILLLIQLLILNQRPVFLVIEEPEAHLFPVAQKEMIDLIALLANQTHNQVLLTTHSPYILSSFNNLLYAYKVGSRQPE…
19	NC_019693.1	WonB	Cyanophyceae	Oscillatoriales	Oscillatoriaceae	Oscillatoria	acuminata	hypothetical protein	OSCIL6304_RS01670	>OSCIL6304_RS01670,hypothetical protein,NC_019693.1,Oscillatoria acuminata PCC 6304, complete sequence	MNCTCQEFETHYPHCTTSSDGKIITAQENKRKYILNNPSKQRVCKVTVDDCVITSQDQCKCDYLFIVCSPEQVEDKNCQSSEQLYFIELKGKDFIHAVEQLTQTIEHFKPPINQAQVFGRVVLSKSPPVKNIETSTKVRRLRELLRKYQGNFDYGTRQYEKDCI
20	NC_019771.1	WonA	Cyanophyceae	Nostocales	Nostocaceae	Anabaena	cylindrica	AAA family ATPase	ANACY_RS04455	>ANACY_RS04455,AAA family ATPase,NC_019771.1,Anabaena cylindrica PCC 7122, complete sequence	MQRISIENFGPVKKFEADVTDVMLLIGPQASGKSTISKIIFIFKSLKEQILKYIDDNSIKNSSLLINNISSIILLTYFDIKADSEVSSVKYQYSNEKYIKISGSIYNKNIEISPILEKELDSLITEISNYKIIFKEQQNKFKSLEELRELESDRRLQSKIFKSRIDNIFEETHSSVFIPAGRSLMSTLTEQLQDINNPNILDYFTQSFVERINLLKSYFTDDLNTLIQNKNIALNLGIDLLSLLKKILKGEYRFNADLDKERIYINNEKYVKLQYASSGQQESVWILLLIFRYILDETSVFMVFEEPEAHLYPETQSDIVELIGLLANINNNQIVITTHSPYILSSFNNLLYAHQVGTKKIGDEREAVETIISNKSWIDPDRISAYFISENYYESIMDE…
20	NC_019771.1	WonB	Cyanophyceae	Nostocales	Nostocaceae	Anabaena	cylindrica	hypothetical protein	ANACY_RS04460	>ANACY_RS04460,hypothetical protein,NC_019771.1,Anabaena cylindrica PCC 7122, complete sequence	MCNDFFRKSECKEFCDIRKTIVVKDFRNKQEYRVTNDNGKEICKIKVDDCLITAGERCDYLILSCEDKLAFFIELKGHDLKKAIGQIDSSITKLITEMQDFKIYARIVLNRNPTPDINSSVEIKLKKRLKRLNGDNSIELIKYRSQVLEESI
21	NZ_CM002803.1	WonA	Cyanophyceae	Oscillatoriales	Microcoleaceae	Planktothrix	agardhii	ATP-binding protein	A19Y_RS19655	>A19Y_RS19655,ATP-binding protein,NZ_CM002803.1,Planktothrix agardhii NIVA-CYA 126/8 chromosome, whole genome shotgun sequence	MVEKLIVDNFAGIEHLEIEVKKINIMIGPQASGKSVCAKLLFYFKEFVSELIKAVENDRTKRQLDSSYSNKFKEYFPPKSWGNYDFVLRYEINHDFIQISRNNSKCTLVIDYSDLYKSALSDLRKIFRKRQKEKIENIPYDPSGFNNETRSQIMNYFENKLGKESTFYQNFIPAVRSFFAHLQKNIFSVLSNNNSLDPFIENFGLFYEFIKELHIKINEFASGNELEMEDEKLMKQKIKPLVEKILCGQYFDEKGEDFLKTLDGRKISISICSSGQQETLPLVVILSTVPFLQTIGRGQTIYIEEPEAHIFPTAQKHIVELIATVFNSKPDGLQFFITTHSPYILTATNNLLQAGLIYQDANDQVIEKLEKIVPRYKTLLTKDVAVYSLMDGFCKSIIS…
21	NZ_CM002803.1	WonB	Cyanophyceae	Oscillatoriales	Microcoleaceae	Planktothrix	agardhii	hypothetical protein	A19Y_RS19660	>A19Y_RS19660,hypothetical protein,NZ_CM002803.1,Planktothrix agardhii NIVA-CYA 126/8 chromosome, whole genome shotgun sequence	MKKRFPECEKTSSNKLIPLVENKSKFVIENPNQFRVCVVQVDGCAIKEGQRCDYLVIPDQQDIKKVIEIYIELKGSKILHAIEQLEATMKKLSDDPAKQEKVCIIVSSQCPLITTKIQNFKKDFKKKYSAKLEFKNRNYTYCLSKHDDS
22	NZ_CP009478.1	WonB	Betaproteobacteria	Burkholderiales	Burkholderiaceae	Burkholderia	pseudomallei	hypothetical protein	BG16_RS40985	>BG16_RS40985,hypothetical protein,NZ_CP009478.1,Burkholderia pseudomallei MSHR2543 chromosome I, complete sequence	MVIKEEGCVEITSASKIKVSEKRAKAIILNLNREKYLVVRFDGCVIKNATAADYLISKIEVGDLIVELKGKNVKHAVEQIIATVDYLRRESVSEGCVGALVVCNEYPKTNTIVQALKLDLRRRFDCPLKVSTENPEVEFLPLLGKKDLVEKKGGRKRA
22	NZ_CP009478.1	WonA	Betaproteobacteria	Burkholderiales	Burkholderiaceae	Burkholderia	pseudomallei	AAA family ATPase	BG16_RS38615	>BG16_RS38615,AAA family ATPase,NZ_CP009478.1,Burkholderia pseudomallei MSHR2543 chromosome I, complete sequence	MRKLKIWNFSCISEAEIELNRLTVLIGPQASGKSVISKLFFFFFDLTNLQRIAIESGKDFDGFKALLKAKFVEQFPVSAWGDRKFVIWFQSGSHEFKLTRITYNDNLSDNIRVSTSSALEAFYKVQFDAYKKLSKRVTDPESGEDVDAVLEFRSIMVRGFTREQGSDFVAAQTFIPAGRAFFTNMGRAIAAFEQSRLLDPLTVRFARLYTLYLDRYKGTYSRRLGGLREELLGTSFEKLLGGKLITSDEGDYVTSPDGRRIPFSALSSGQQELLPLFVTLNSLSATMSRRGRLVYIEEPEAHLFPEAQSELVELLGALVQEKSLNTDLILTTHSPYVLSKLNNLMFGGDIARRSTSNVEAVAAILPAKSLLRSSMVNAYAIKEGVVKDIKSRAGLVNAE…
23	NZ_CP011339.1	WonA	Cyanophyceae	Chroococcales	Microcystaceae	Microcystis	panniformis	AAA family ATPase	VL20_RS02480	>VL20_RS02480,AAA family ATPase,NZ_CP011339.1,Microcystis panniformis FACHB-1757 chromosome, complete genome	MESLIIENFLIIKYAEIEIKEINVIIGEQSTGKSIIAKLVFLFETFLFYQVKLLVTNLQDQQELKRHIQKRFEELFPKYAWKEQVFKIVYRLDDMNFLIERYKDKSGYFKLQFTYSDNFKKFYNTTIRQVSKIAKSNNKVTQDIYSYMNDCVVKNIADFFQGNEKIFYTKILFVPASRTLFVKYFTNNIFTFLANNFDLDPLIINFGSNYENAQRLYRIINESESLFQDKKDDKKLYDQIKLISEKILSGSYAREKDQDWLYHADGRKINLIDASSGQQEALPMLLILLVFPFFATHESNQFFIEEPETHLFPSAQRDMVELFTLLYANKNCRFFLTTHSPYILTALNNKIMAANVEPVKAEKSLGYKNTIQFQDVSAYTISNGQTQSILDTEVNLIGI…
23	NZ_CP011339.1	WonB	Cyanophyceae	Chroococcales	Microcystaceae	Microcystis	panniformis	hypothetical protein	VL20_RS02485	>VL20_RS02485,hypothetical protein,NZ_CP011339.1,Microcystis panniformis FACHB-1757 chromosome, complete genome	MDISHCSECNTNKIVKVKENGKEFIVNNNSQKLVTKIKIDNCLIIEGKRCDWLLEIDYPCSLALYIELKGKNIEQAYDQLLSTLNHSYLQERHKKSKKECYIVASRVPKAGTNVQVYQARLKQSHPEVSLKVRSMKAEITI
24	NZ_CP012041.1	WonB	Betaproteobacteria	Burkholderiales	Burkholderiaceae	Burkholderia	pseudomallei	hypothetical protein	TR70_RS39025	>TR70_RS39025,hypothetical protein,NZ_CP012041.1,Burkholderia pseudomallei strain Bp1651 chromosome 1, complete sequence	MVIKEEGCVEITSASKIKVSEKRAKAIILNLNREKYLVVRFDGCVIKNATAADYLISKIEVGDLIVELKGKNVKHAVEQIIATVDYLRRESVSEGCVGALVVCNEYPKTNTIVQALKLDLRRRFDCPLKVSTENPEVEFLPLLGKKDLVEKKGGRKRA
24	NZ_CP012041.1	WonA	Betaproteobacteria	Burkholderiales	Burkholderiaceae	Burkholderia	pseudomallei	AAA family ATPase	TR70_RS33525	>TR70_RS33525,AAA family ATPase,NZ_CP012041.1,Burkholderia pseudomallei strain Bp1651 chromosome 1, complete sequence	MRKLKIWNFSCISEAEIELNRLTVLIGPQASGKSVISKLFFFFFDLTNLQRIAIESGKDFDGFKALLKAKFVEQFPVSAWGDRKFVIWFQSGSHEFKLTRITYNDNLSDNIRVSTSSALEAFYKVQFDAYKKLSKRVTDPESGEDVDAVLEFRSIMVRGFTREQGSDFVAAQTFIPAGRAFFTNMGRAIAAFEQSRLLDPLTVRFARLYTLYLDRYKGTYSRRLGGLREELLGTSFEKLLGGKLITSDEGDYVTSPDGRRIPFSALSSGQQELLPLFVTLNSLSATMSRRGRLVYIEEPEAHLFPEAQSELVELLGALVQEKSLNTDLILTTHSPYVLSKLNNLMFGGDIARRSTSNVEAVAAILPAKSLLRSSMVNAYAIKEGVVKDIKSRAGLVNAE…
25	NZ_CP012946.1	WonB	Alphaproteobacteria	Hyphomicrobiales	Blastochloridaceae	Blastochloris	viridis	hypothetical protein	BVIR_RS16635	>BVIR_RS16635,hypothetical protein,NZ_CP012946.1,Blastochloris viridis strain ATCC 19567 chromosome, complete genome	MSARCTSKVKHSLVKVEENKRKVIFRNSSRHNFDVTKIDGCLVISGIRTDYLVSKDATSVLVELKGTDVEHACEQLLASAKRPEVKPLLKETVGFLVICSRYPRFDSFVAKAKTKCAREYKSGFHVICDKRELDIEKAAAIDGPY
25	NZ_CP012946.1	WonA	Alphaproteobacteria	Hyphomicrobiales	Blastochloridaceae	Blastochloris	viridis	AAA family ATPase	BVIR_RS16240	>BVIR_RS16240,AAA family ATPase,NZ_CP012946.1,Blastochloris viridis strain ATCC 19567 chromosome, complete genome	MASLSISNFSCIASATFEIAPVSIIIGPQGSGKSVTTKLLYFLNDILMNFPQFAERGESFEDFKRALSKQFAIWFPASAWGCHRFIINYTNGPFTARVLRRSKARKLQDEVSFAFSPWFEKEYRAAAELFEKSNERENLDSDALMQVSFEKSWRLREAITNRIAVALEGAFVSRQTFIPAGRAFFTSIGRLVAGLEQVGSLDQVTIKFARIFASIRDQHPSRFIRRDGSDDEYINKRSMYMNKFFGGEINFGRETEFVATDDGRRVPFASLSSGQQELLPMWSLIDYYNQMDGRRILPNSRRSGEILYIEEPEAHLFPSAQSLLMEFLISSIARGKVSRKLVITTHSPYIMSQLNVFLKAGQLARRKKKNTEINSIVPRECWLTDDQVSAYCIEEGKFR…
26	NZ_LN831029.1	WonB	Betaproteobacteria	Burkholderiales	Alcaligenaceae	Achromobacter	xylosoxidans	hypothetical protein	AT699_RS31380	>AT699_RS31380,hypothetical protein,NZ_LN831029.1,Achromobacter xylosoxidans strain NCTC10807 chromosome 1, complete sequence	MVLKENKSKFEAKNTNKKTIHKIKVDGCLIDEHQEKCDWLISTTENPLRAMYIELKGCDIKKAISQLKNTIRLTEATYKNYRRECYAITTRIPKHGTDVRKMQIDFYNETRTTLSVKNLTITVEIQ
26	NZ_LN831029.1	WonA	Betaproteobacteria	Burkholderiales	Alcaligenaceae	Achromobacter	xylosoxidans	AAA family ATPase	AT699_RS30765	>AT699_RS30765,AAA family ATPase,NZ_LN831029.1,Achromobacter xylosoxidans strain NCTC10807 chromosome 1, complete sequence	MTERIIISNFLTIKKANIEVKRINVIIGPQANGKSLIAKLLHFFRTFSTEFYEGIRKDRGKRETDKALLDLFEKRFPRYTWDGASFSIIYELNDISIKISGRKNSSGKTSLSISYSDQIVKIYNSKKKTFARKLAEARAEERPGRRTSFIENQVFYDCVVEPLRDGAYGKIFGSPIFIPATRSFFANLQKNIFTFLASNLDIDPYLKEFGSLYESSKRWYKDAYLGERKKQKELLDETYRAVEAIISGDYEFHDEQDWIVNKGRRINLANASSGQQEALPMLLTLCVWPILRASEHGNMCFIEEPEAHLFPTSQGHIVSILSQFYSKLETSFFITTHSPYIVSALNNFIMAGDRVTAGLISEQEFTAINGGGRSIQFEHVSAYTMSNGEAHSISDTEYR…
27	NZ_LN907867.1	WonB	Alphaproteobacteria	Hyphomicrobiales	Blastochloridaceae	Blastochloris	viridis	hypothetical protein	BVIRIDIS_RS16555	>BVIRIDIS_RS16555,hypothetical protein,NZ_LN907867.1,Blastochloris viridis isolate 1 chromosome I, complete sequence	MSARCTSKVKHSLVKVEENKRKVIFRNSSRHNFDVTKIDGCLVISGIRTDYLVSKDATSVLVELKGTDVEHACEQLLASAKRPEVKPLLKETVGFLVICSRYPRFDSFVAKAKTKCAREYKSGFHVICDKRELDIEKAAAIDGPY
27	NZ_LN907867.1	WonA	Alphaproteobacteria	Hyphomicrobiales	Blastochloridaceae	Blastochloris	viridis	AAA family ATPase	BVIRIDIS_RS16165	>BVIRIDIS_RS16165,AAA family ATPase,NZ_LN907867.1,Blastochloris viridis isolate 1 chromosome I, complete sequence	MASLSISNFSCIASATFEIAPVSIIIGPQGSGKSVTTKLLYFLNDILMNFPQFAERGESFEDFKRALSKQFAIWFPASAWGCHRFIINYTNGPFTARVLRRSKARKLQDEVSFAFSPWFEKEYRAAAELFEKSNERENLDSDALMQVSFEKSWRLREAITNRIAVALEGAFVSRQTFIPAGRAFFTSIGRLVAGLEQVGSLDQVTIKFARIFASIRDQHPSRFIRRDGSDDEYINKRSMYMNKFFGGEINFGRETEFVATDDGRRVPFASLSSGQQELLPMWSLIDYYNQMDGRRILPNSRRSGEILYIEEPEAHLFPSAQSLLMEFLISSIARGKVSRKLVITTHSPYIMSQLNVFLKAGQLARRKKKNTEINSIVPRECWLTDDQVSAYCIEEGKFR…
28	NZ_AP014854.2	WonA	Alphaproteobacteria	Hyphomicrobiales	Blastochloridaceae	Blastochloris	viridis	AAA family ATPase	BV133_RS16245	>BV133_RS16245,AAA family ATPase,NZ_AP014854.2,Blastochloris viridis strain DSM 133 chromosome, complete genome	MASLSISNFSCIASATFEIAPVSIIIGPQGSGKSVTTKLLYFLNDILMNFPQFAERGESFEDFKRALSKQFAIWFPASAWGCHRFIINYTNGPFTARVLRRSKARKLQDEVSFAFSPWFEKEYRAAAELFEKSNERENLDSDALMQVSFEKSWRLREAITNRIAVALEGAFVSRQTFIPAGRAFFTSIGRLVAGLEQVGSLDQVTIKFARIFASIRDQHPSRFIRRDGSDDEYINKRSMYMNKFFGGEINFGRETEFVATDDGRRVPFASLSSGQQELLPMWSLIDYYNQMDGRRILPNSRRSGEILYIEEPEAHLFPSAQSLLMEFLISSIARGKVSRKLVITTHSPYIMSQLNVFLKAGQLARRKKKNTEINSIVPRECWLTDDQVSAYCIEEGKFR…
28	NZ_AP014854.2	WonB	Alphaproteobacteria	Hyphomicrobiales	Blastochloridaceae	Blastochloris	viridis	hypothetical protein	BV133_RS16595	>BV133_RS16595,hypothetical protein,NZ_AP014854.2,Blastochloris viridis strain DSM 133 chromosome, complete genome	MSARCTSKVKHSLVKVEENKRKVIFRNSSRHNFDVTKIDGCLVISGIRTDYLVSKDATSVLVELKGTDVEHACEQLLASAKRPEVKPLLKETVGFLVICSRYPRFDSFVAKAKTKCAREYKSGFHVICDKRELDIEKAAAIDGPY
29	NZ_CP014504.1	WonA	Sphingobacteriia	Sphingobacteriales	Sphingobacteriaceae	Pedobacter	cryoconitis	AAA family ATPase	AY601_RS02405	>AY601_RS02405,AAA family ATPase,NZ_CP014504.1,Pedobacter cryoconitis strain PAMC 27485 chromosome, complete genome	MQEKIYVENFGPISSVEIEIKDINVFIGTTSSGKSTIAKLISVFKSDQLHYKPEWFDGSQGESSSYILQFNKLLVSYNIDFPIKSNTLIRYEKNGQFYEIKNGNINSNYSLYSNPGHCNAIYIPAERNLFSTLSQSIFSLISSDIALPKWLLDFGKKFENARRDIKFLDIDFLDIKYRFSEGNDIIELKNKETIKLSQGSSGLQSVIPLMMVIQHLTEDINNIDKEVNYDLFVVEEPEMNLYPSSQKELLEFIIQRVKRCKDKLIITTHSPYILTTLDNLVQAGNVNIKDPKTRSMLGKIVPDSLWTDFDKVSCYFFDGGTAKTTLDHELRTLGSSKIDDVSENLSTVFDAILSLKYQDK
29	NZ_CP014504.1	WonB	Sphingobacteriia	Sphingobacteriales	Sphingobacteriaceae	Pedobacter	cryoconitis	hypothetical protein	AY601_RS02410	>AY601_RS02410,hypothetical protein,NZ_CP014504.1,Pedobacter cryoconitis strain PAMC 27485 chromosome, complete genome	MSCIELKRVLDPKNFHENCFSFSSVATENGKKFRIENKSNADICKVKVDGCLITDNTVRKCDFLFEVSSTTKTYLLVELKGGDLNSAVKQIESTYDLLHKKLNVPVENFKGIIVSSAVPRAANLAFRRWQEILRSAKGLHLERKTDQCIYTIL
30	NZ_CP014749.1	WonB	Bacilli	Bacillales	Bacillaceae	Geobacillus	sp.	hypothetical protein	A0V43_RS14075	>A0V43_RS14075,hypothetical protein,NZ_CP014749.1,Geobacillus sp. JS12 chromosome, complete genome	MAVVGWESCLQYCDRRKLAVVKEKGREIRFVNEGEKRVALYRVDGCLIQEGVKCDFLFLVIEGERAFFIELKGSNLVEAVRQIMRTVEQLGKKLSGYRFEGRIIMTRVRTPDVKSTDRIKLEKMLRRTGGSLAVKVNWDEVEV
30	NZ_CP014749.1	WonA	Bacilli	Bacillales	Bacillaceae	Geobacillus	sp.	AAA family ATPase	A0V43_RS14080	>A0V43_RS14080,AAA family ATPase,NZ_CP014749.1,Geobacillus sp. JS12 chromosome, complete genome	MARIRIEQFGPVELFDEEIADVTVLIGPQASGKSTISKLIFFFQSIPDEWVNYLLSVRQTEEHNPFFEFNKRLRRKFVGYFGTTKHMKPFHIRYEYDVQKFVRLDLKDGYVQIHFSDPLKREIQENFLHVVKLKKEMQYEQQQLDDFWNVSSWKVRQQNILETVKASIAEVFGDSKTPIFIPAGRSLVATLSDQLQDINPQQLDVLTEQFIERINLLKKMFSHSFEEIIEDRKKFSTEKIDFEAIRLAIKMIEGVMKGKYMFSDYGERIFFNEREYTKLKFSSSGQQEVVWILLLIFTVILERQRVFMVIEEPEAHLYPNAQQEMVALFALLLNVTNSTLVITTHSPYILSAFNIYLYAAKIGRKLDGRANPIIDRKLRLSPQRVKAYILKNEGGRFCY…
31	NZ_CP015910.2	WonA	Spirochaetia	Brachyspirales	Brachyspiraceae	Brachyspira	hyodysenteriae	ATP-binding protein	BHYOB78_RS03030	>BHYOB78_RS03030,ATP-binding protein,NZ_CP015910.2,Brachyspira hyodysenteriae ATCC 27164 strain B-78 chromosome, complete genome	MQKITIKNLHVVKDFEMEINKFNLIIGEQSSGKSTISKAIFFFKEINTHIKFYIFAYKNNIQSTMKEIYNYIIKDVFITIFGKLENIDDNLYLKYIYKSNNYIEITKKNNNLDINYSENIITFFNKLEIDIKKLFEEYLNFNSPIRFEDIFERGIGREIDYFFENESMTYYIPASRSSIALLNNQRTRLDYDTIDFIFYPFITLVEKIEFLFKDGVQNFIKNINDDYKKTILNKMNKKIEKYIGGEYFYDDKFGYIKLENNKKIPVDKISSGQQEILWLLNVLLGITWLNKKNQFVIIEEPEAHLYPKMQKEIIDFIVNFMNMTNSSILITTHSPYILTSTNNLLYAGKLKENYKNNKEKIEKINNIVGEYGAINPSEINAFKLYLNDFRYTNLINEEN…
31	NZ_CP015910.2	WonB	Spirochaetia	Brachyspirales	Brachyspiraceae	Brachyspira	hyodysenteriae	hypothetical protein	BHYOB78_RS03035	>BHYOB78_RS03035,hypothetical protein,NZ_CP015910.2,Brachyspira hyodysenteriae ATCC 27164 strain B-78 chromosome, complete genome	MNNNYELLKRDDRKTLSDAQTKLYIKAENDIFIIKVDNGIFNDDVKKCDYLAYREKEVSNFIELKGSKIDKAYIQIIETIKNISNNDKLKHLIDIKELKAYIVSKEKNKIPNGIENKSKELAKILYAKSKIRPNNMIDLVKYVLVVSDNDKRKSSGNRIICSSKHPLIL
32	NZ_CP017071.1	WonB	Bacilli	Bacillales	Bacillaceae	Geobacillus	thermoleovorans	hypothetical protein	BGM21_RS16070	>BGM21_RS16070,hypothetical protein,NZ_CP017071.1,Geobacillus thermoleovorans strain FJAT-2391 chromosome, complete genome	MAVVGWESCLHYCDRRKLAVVEENGRGVRFVNEREKRVALYRVDGCLIKEGVKCDFLFLVIEGDRAFFIELKGSDLKQAVHQIARTIEQLGKWLPGYRFEGRIVTTRVRTPALKSTYLMKLEKMLRRTGGTLVVKAKWDEVNV
32	NZ_CP017071.1	WonA	Bacilli	Bacillales	Bacillaceae	Geobacillus	thermoleovorans	AAA family ATPase	BGM21_RS16075	>BGM21_RS16075,AAA family ATPase,NZ_CP017071.1,Geobacillus thermoleovorans strain FJAT-2391 chromosome, complete genome	MARIRIEHFGPVKLFDEEITDVTVLIGPQASGKSTISKLIFFFQSIPDEWVNYLLSVRQTEENNPFFEFNKRLRRKFVGYFGTTKHMKPFHIRYEYDVEKFVRLDLKDGYVQIHFSDPLKREIQENFKHVVQMKKEMQYEEQQLDDFWNVSSWKVRQQNVLEKVKAAITEVFGDSKTPIFIPAGRSLVATLSDQLQDINPQQLDVLTEQFIERINLLKKMFSHSFEEIIEDRKKFSTEKIDFEAIRLAIKMIEGVMKGKYMFSDYGERIFFNEREYTKLKFSSSGQQEVVWILLLIFTIILERQRVFMVIEEPEAHLYPNAQKEMVALFALLLNVTNSTLVITTHSPYILSAFNIYLYAAKIGNKLDQRVHPIVDRKLRLSPERLKAYMLESEGGKFHY…
33	NZ_CP017708.2	WonB	Cyanophyceae	Oscillatoriales	Oscillatoriaceae	Moorena	producens	hypothetical protein	BJP36_RS10085	>BJP36_RS10085,hypothetical protein,NZ_CP017708.2,Moorena producens JHB chromosome, complete genome	MKPYPGFEEYKDDKKIVLSENRSKLTFFNPKQDQIRIIKVDGCAIRENKTLRCDYLLVPTNKVEIYVELKGSKIIHAVEQIESTIRLLSDNPQKIKKLCFVVSTRVPKLTTTIQQLKIKFRKHYNASFEVKTTPYTYDLSKITI
33	NZ_CP017708.2	WonA	Cyanophyceae	Oscillatoriales	Oscillatoriaceae	Moorena	producens	AAA family ATPase	BJP36_RS10090	>BJP36_RS10090,AAA family ATPase,NZ_CP017708.2,Moorena producens JHB chromosome, complete genome	MAEKLTVKNFAGIDELEIEVKRINIVIGPQASGKSVCAKLLFYFKNFVWKILATVQNEQTKPQLDSSYSQTFQDYFPPDSWGDDDFYIKYEISTVFIEISRNKNSKSKSIIKFSYSDFFKKELLELRKVLKKIKKKSSDKSPQIERIERFFFTEQVLREQLTEFLRISLCDEAAYTQLFIPAGRSFFANLQSSIFSVISNKTVIDPFMSEFGSTYERIKRFNVIIMNQSENIKEKEINDEIDRLIKKILCGEHIQEKGEDFVKMADGRRISIANSSSGQQETFPLTIILSALHFLVDEDSAGQTVYIEEPEAHLFPSAQRNIIELIACVFNSHPEKLQFFITTHSPYLLTAINNLLQAGMLYEESSQDTLPKLEKIVPRYKALSTSDVSAYVLENGKAK…
34	NZ_CP015039.1	WonA	Alphaproteobacteria	Rhodobacterales	Paracoccaceae	Rhodovulum	sp.	ATP-binding protein	RGUI_RS17775	>RGUI_RS17775,ATP-binding protein,NZ_CP015039.1,Rhodovulum sp. P5 chromosome, complete genome	MTQTLSIEGFLGIRKAEVELRGLSLIIGEQASGKSIVARLFYFFNKYFSDFDEISLINNEHKKTYDKRKKDEFYQIFPPYSWEGDSFQISYSVDGYQACISSEKNSSVIDVSTSPSVAKYFRDLKHNFKQFVDSFPEEESLARTRLLREFRHVESQSQLFRFQTALFVPAARSFYATLRDEIFSILALDTKIDQIILQFGEFYEGAKVFGGRVMPSGRYATRALRVREERDIFKKVVKGEYVREDARDWIQMDRGRIELSKASSGQQEATPLIFAISRFPSPGRTLIIEEPEAHLFPDAQVAILEFMIRQSLARETSILFTTHSPYLLTALNNFILASEVGEQGGIDVESVSAYALRGGYSHDIVDRNENIISADYIDSVSDDLNEKFSNLLDKYDS
34	NZ_CP015039.1	WonB	Alphaproteobacteria	Rhodobacterales	Paracoccaceae	Rhodovulum	sp.	hypothetical protein	RGUI_RS17780	>RGUI_RS17780,hypothetical protein,NZ_CP015039.1,Rhodovulum sp. P5 chromosome, complete genome	MIADPNNCCEIRNDPLIVCGEKKREFCVKNPGKLDVQVCRVDGCILTGDEKKCDISLCVAGGFFALVEFKGTDVVYALEQLIVTAEQLSKFDLPLERRTYIVGAPAPKANTRYQKKLKALRSRYAAVGFALPKKANNRMEIVV
35	NZ_CP019914.1	WonB	Spirochaetia	Brachyspirales	Brachyspiraceae	Brachyspira	hampsonii	hypothetical protein	BHAMNSH16_RS04085	>BHAMNSH16_RS04085,hypothetical protein,NZ_CP019914.1,Brachyspira hampsonii strain NSH-16 chromosome, complete genome	MNSNYELLKKDDIKTLSDAQTKLYIKADNDIFIIKVDNGIFSDDVKKCDYLAYREKEVSNFIELKGQKIDKAYIQIIETIKNISNNVKLKHLIDTKELKTYIVSKEKNKIPHGIENKSKKLAKILYDKSKIKPKNMFNLIYYVIVVSNNDKRRSNGNKIICSSKNPLIL
35	NZ_CP019914.1	WonA	Spirochaetia	Brachyspirales	Brachyspiraceae	Brachyspira	hampsonii	ATP-binding protein	BHAMNSH16_RS04090	>BHAMNSH16_RS04090,ATP-binding protein,NZ_CP019914.1,Brachyspira hampsonii strain NSH-16 chromosome, complete genome	MQKIIIKNLLVVKDFEMEINRFNLIIGEQSSGKSTISKAIFFFKEINTQIRFYIFAYKNKIQYRIKEIYYNIIKDFFISIFGKLENIDNDLYLKYVYKYNTYIEITKKNNNLDINYSENIIIFFNKLEIDIKRLFGEYLNVNSVVRFEDIFERGIGKEINDFFENELITYYIPASRSSIALLNNQRTRLDYNTIDFIFYPFLTLVEKIEFLFKDGVRNFVKNVNDDDKKIILNEMNKKIEKYMGGQYFCDDKFGYIKLDNTNKKIPVDKISSGQQEILWLLNVLLGIIWLNKKNIFVIIEEPEAHLYPNMQKEIIDFIVNFMNITNSNILITTHSPYILTSANNLLYAGKLKENYKNNKEKIEKINNIVGEYSYINPNEINAFKLYLNDFRYTNLINEE…
36	NZ_CP018058.1	WonA	Bacilli	Bacillales	Bacillaceae	Geobacillus	thermocatenulatus	AAA family ATPase	GT3921_RS02535	>GT3921_RS02535,AAA family ATPase,NZ_CP018058.1,Geobacillus thermocatenulatus strain KCTC 3921 chromosome, complete genome	MARIRIEHFGPVELFDEEIADVTVLIGPQASGKSTISKLIFFFQSIPDEWVNYLLSVRQTEEHNPFFEFNKRLRRKFVGYFGTTKHMKPFHIRYEYDVQKFVRLDLKDGYVQIHFSDPLKREIQENFLHVVQLKKEMQYEQQQLDDFWNVSSWKVRQQNVLEKVKAAITEVFGDSKTPIFIPAGRSLVATLSDQLQDINPQQLDVLTEQFIERINLLKKMFSHSFEEIIEDRKKFSTEKIDFEAIRLAIKMIEGVMKGKYMFSDYGERIFFNEREYTKLKFSSSGQQEVVWILLLIFTIILERQRVFMVIEEPEAHLYPNAQKEMVALLALLLNVTNSTLVVTTHSPYILSAFNIYLYAAKIGKKLDRRANPIVDRQLRISPQRVKAYILKNEGGRFCY…
36	NZ_CP018058.1	WonB	Bacilli	Bacillales	Bacillaceae	Geobacillus	thermocatenulatus	hypothetical protein	GT3921_RS02540	>GT3921_RS02540,hypothetical protein,NZ_CP018058.1,Geobacillus thermocatenulatus strain KCTC 3921 chromosome, complete genome	MAIAEWEHCLQYCDHRRLAVVEENGRGVRFVNKQQKHVALYRVDGCLLMEGKRCDFLFLVLEESRAFFVELKGSDLEEAVRQIMRTVEQLGKKLSGYRLEGRIIMTRVRTPAVKSTDRIKLEKMLRRTGGSLAVKVKWDEVEV
37	NZ_AP014862.1	WonB	Gammaproteobacteria	Pseudomonadales	Pseudomonadaceae	Pseudomonas	furukawaii	hypothetical protein	KF707C_RS29215	>KF707C_RS29215,hypothetical protein,NZ_AP014862.1,Pseudomonas furukawaii strain KF707 chromosome, complete genome	MSFGACANKTNSPLVTAAAHGRQLVIRNVKGKIISKVEVDGCVVTDNSPRCDYLFEIDAPMKKVIYLELKGKDVEKAYSQLCATMDRFSVRHAGLIKDCHIVASRVPKSGPKTQVLKVRMLKDYGARLFVNTTRHQVDE
37	NZ_AP014862.1	WonA	Gammaproteobacteria	Pseudomonadales	Pseudomonadaceae	Pseudomonas	furukawaii	ATP-binding protein	KF707C_RS24320	>KF707C_RS24320,ATP-binding protein,NZ_AP014862.1,Pseudomonas furukawaii strain KF707 chromosome, complete genome	MEKIEVIDFLTIKNAEFEIRKINIIIGPQAKGKSVIAKLLYFFKSTFAEQYIRSIESFGSKRDLDKSCVAQFEQIFPKYTWGQKSFYIRYSCGDYWLSLEGKLTARSHVLKFDYCKKIIDFHRRLKACYKDALIEYDEKVRGNHSGKRINSRDQVFYESVIDKIQSSTFGTCFQRSIFVPATRSFFANLQKNVFSFLASNIEIDPFIKEFGARYESCKRFYGNNHIYGNKVSDDYRKKVDRLTRDIASGEYLYEEEKDWIQSDGRKTNLANASSGQQESIPMLLVLSVWPTLLGKDRLGTFIIEEPEAHLFPVSQKHIATLVAIIHRYFGHKFFITTHSPYILTAINNLIAAGDAFSIVDEGSSKERELLKVADKMETLSFEDVSAYTIQDGELIDIVD…
38	NZ_AP018316.1	WonB	Cyanophyceae	Nostocales	Aphanizomenonaceae	Dolichospermum	compactum	hypothetical protein	CA730_RS03260	>CA730_RS03260,hypothetical protein,NZ_AP018316.1,Dolichospermum compactum NIES-806 chromosome	MCNDFFRESECQEFCDSRKTIVVKDYGNKQEYRVTNNNGKEICKIKVDGCLIKESERCDYLILSCEDKSAFFVELKGHDLKKAIGQIDSSLTNLMTEIKEFKIYARIVLNRNPTPDKYHG
38	NZ_AP018316.1	WonA	Cyanophyceae	Nostocales	Aphanizomenonaceae	Dolichospermum	compactum	AAA family ATPase	CA730_RS03265	>CA730_RS03265,AAA family ATPase,NZ_AP018316.1,Dolichospermum compactum NIES-806 chromosome	MQRISIENFGSVKKFEADVTDIMLLIGPQASGKSTISKSIVLFKSLKDEILNYIYINAFENLLSLNYIIRKILTYFEIQLDHEGSSVKYQYSNKKYITVSSSETYNLEIKISSTLEQELNLLITEILNYKIIFQEQQNKFKSLEELREIESDKRLQFKNFKSRIDQIFEEKHSSVFIPAGRSLMSTLTDQLQEIKNPDTLDYFTKSFVERINLLKTYFTDDLNTLIQNKDIALNLGDDLSRLLKKI
39	NZ_CP019600.1	WonA	Spirochaetia	Brachyspirales	Brachyspiraceae	Brachyspira	hyodysenteriae	ATP-binding protein	BH718_RS10740	>BH718_RS10740,ATP-binding protein,NZ_CP019600.1,Brachyspira hyodysenteriae strain BH718 chromosome, complete genome	MQKIIIKNLHVVKDFEMEINKFNLIIGEQSSGKSTISKAIFFFKEINTHIKFYIFAYKNNIQSTMKEIYNYIIKDVFITIFGKLENIDDNLYLKYIYKSNNYIEITKKNNNLDINYSENIITFFNKLEIDIKTLFEEYLNINSSIRFEDIFERGIGKEIDNFFENESMTYYIPASRSSIALLNNQRTRLDYNTIDFIFYPFITLVEKIEFLFKDGVQNFIKNINDDNKKLIINKMNKKIEKYMGGEYFCDDKFGYIKLEHSNKKIPVDKISSGQQEILWLLNVLLGITWLNKKNQFVIIEEPEAHLYPKMQKEIIDFIVNFMNMTNSSILITTHSPYILTSTNNLLYAGKLKENYKDNKEKIEIINNVVGEYGAINPNEINAFKLYLNDFRYTNLINEE…
39	NZ_CP019600.1	WonB	Spirochaetia	Brachyspirales	Brachyspiraceae	Brachyspira	hyodysenteriae	hypothetical protein	BH718_RS10745	>BH718_RS10745,hypothetical protein,NZ_CP019600.1,Brachyspira hyodysenteriae strain BH718 chromosome, complete genome	MNNNYELLKKYDRKTLSDAQTKLYIKAENDIFIIKVDNGIFNDNVKKCDYLAYREKEVSNFIELKGSKIDKAYIQIIETIKNISNNDKLKYLIDTKELKAYIVSKEKNKIPNGIENKSKELAKILYAKSKIRPNNMIDLVKYVLVVSDNDKRKSSGNRIICSSKNPLIL
40	NZ_CP025936.1	WonA	Gammaproteobacteria	Vibrionales	Vibrionaceae	Vibrio	cholerae	AAA family ATPase	C1H56_RS06230	>C1H56_RS06230,AAA family ATPase,NZ_CP025936.1,Vibrio cholerae strain A1552 chromosome 1, complete sequence	MAETLKVKNFLVIKNAEIDIKRINIIIGPQANGKSLLAKLVYFFQCISKGVFDCVRLDQTKYQFDKLILSNFEQRFPRYSWENTSFIIEYTFNDLKFTISGVKKTNGKTSLKIRYSDILTKSINNKKKLFKKKFEEASANERKVYPAYDIKSMIMYESIADSLKNDLKNTFYHDAVFIPASRTFFANLQKNIFTFLASNLDIDPYLKEFGSLYENAKRLYNDPYLKRRNVERVIQEVQADLQAVVNGDYEYIDEQDWIVNKGKRINLINASSGQQESLPMLLVLATWTAVKENCMFFIEEPEAHLFPTSQGRIVSILSKIYSETNSRFFLTSHSPYILSAFNNFIMAKDVIDNGNFTLKRFVEVNGSGSPINFDDVSAYTIVDGNTKCISDTEYRMVGA…
40	NZ_CP025936.1	WonB	Gammaproteobacteria	Vibrionales	Vibrionaceae	Vibrio	cholerae	hypothetical protein	C1H56_RS06235	>C1H56_RS06235,hypothetical protein,NZ_CP025936.1,Vibrio cholerae strain A1552 chromosome 1, complete sequence	MDFNVHTTVSKDPIIVLKEKKSKFELLNENRINVSKVKVDGGIINCALKKRCDWILSYNKTNDYALFIELKGCDLDEAIKQLKATLDYTQDVYRNHVRQCFAVTTSVPKFGTSAQRKSRDFYHKTRSTLTIKNTPVKHGI
41	NZ_CP026692.1	WonB	Cyanophyceae	Nostocales	Nostocaceae	Nostoc	sp.	hypothetical protein	NLP_RS22550	>NLP_RS22550,hypothetical protein,NZ_CP026692.1,Nostoc sp. 'Lobaria pulmonaria (5183) cyanobiont' strain 5183 chromosome, complete genome	MLFNKLLLSSCLLPGKTSYTENGVEINIKPSSGETILFFLIDNQSNPNCKLRQILGLEQEGMKICDLIVFYAKESKRIICFVELKGGDVKTATEQVITTYTYFKKSLKQSELSLNFIAKAYIKSNSSVPQEIDKYKQELKQTFGEGNYDISKNSDLGNFLRGVEYQPKGKSKKK
41	NZ_CP026692.1	WonA	Cyanophyceae	Nostocales	Nostocaceae	Nostoc	sp.	AAA family ATPase	NLP_RS22555	>NLP_RS22555,AAA family ATPase,NZ_CP026692.1,Nostoc sp. 'Lobaria pulmonaria (5183) cyanobiont' strain 5183 chromosome, complete genome	MKVEIHNLGVIEELEIDLKPLTVFIGRNGTGKTWTANTLASIFGKNGFDRYFKSYIDGKTKQKYPILDNAIEQFIQEGNVSIDLINFAEEYAEAYINDVAQSSPSLIKTFMSSERSDFKSRKISFNLATVKQEILENVKKYSLEKQIYFGSQGKEYLNILKEIDENNIYFNIICKGSFLKKIPIRLFKKLLLQEIFQILHSSFYSDVYIFPIQRTTFPTFPFSLEKESLEFENVNFDNFDETSDINLDVKIISERSDKPKNKKTSEPVQSLIEILANAYINITEEREEEIQKRPEIAIYAELAELLEKQILQGRIDFNDPGLENKIFFQPSEKIKLEITVASSLVQGLTPLVLCLRYLAEPGELLIIDEPEIHLHPSVQVAITEFLAMLVQAGLKVLII…
42	NZ_CP027365.1	WonA	Gammaproteobacteria	Moraxellales	Moraxellaceae	Acinetobacter	radioresistens	AAA family ATPase	C6I29_RS06980	>C6I29_RS06980,AAA family ATPase,NZ_CP027365.1,Acinetobacter radioresistens strain DSSKY-A-001 chromosome, complete genome	MKTLEIKRFLILNAITVEYTDLLVIIGPQAQGKSLVSKLLYFFEGLEKDVFSNVINNGTKLQLQSKLRDKFLQIFNMDNLQNKDIDIKFTCEKFICSINKKANNSKINIDFDEEFYSNLKSLKHIFRRCKKIKDDFSFPSFYELIGEEQHDRVDFESIVNSFSKYLVTKRSKDSEPVDFETIKAKLNKALEFDKLYMNQERSVYVPAGRSFFANLQKSIFNFLTNNLPIDFFLKEFGARYERMKYGCTENQDEFFYTAKGKSNFENTCLTILGGNYIRLKDRDFIKSKDGALVNLEFASSGQQEALPMLLSVASTSKNNTLIIEEPEAHLFPSAQAEVIKLIGKTYNLNQELSNFIITTHSPYILMSINNAIQAYIAKYENFEIKSSSAKEWIDAAINT…
42	NZ_CP027365.1	WonB	Gammaproteobacteria	Moraxellales	Moraxellaceae	Acinetobacter	radioresistens	hypothetical protein	C6I29_RS06985	>C6I29_RS06985,hypothetical protein,NZ_CP027365.1,Acinetobacter radioresistens strain DSSKY-A-001 chromosome, complete genome	MSCSLFFDVCTQKEITKPISNCKVSEGRSTFILSAKRPLIFEKVKFDNCKCEISQPNDERCDWVIGPKDHEKLYFVELKGGDIVKALGQLESAVKIIKPSKKFECHIVKSGGSGSVPSFSTKFQILQKKFRRINGEIFSPHTNLHTIHI
43	NZ_CP024867.1	WonA	Gammaproteobacteria	Vibrionales	Vibrionaceae	Vibrio	cholerae	AAA family ATPase	VCA1552_RS06230	>VCA1552_RS06230,AAA family ATPase,NZ_CP024867.1,Vibrio cholerae strain A1552 chromosome I, complete sequence	MAETLKVKNFLVIKNAEIDIKRINIIIGPQANGKSLLAKLVYFFQCISKGVFDCVRLDQTKYQFDKLILSNFEQRFPRYSWENTSFIIEYTFNDLKFTISGVKKTNGKTSLKIRYSDILTKSINNKKKLFKKKFEEASANERKVYPAYDIKSMIMYESIADSLKNDLKNTFYHDAVFIPASRTFFANLQKNIFTFLASNLDIDPYLKEFGSLYENAKRLYNDPYLKRRNVERVIQEVQADLQAVVNGDYEYIDEQDWIVNKGKRINLINASSGQQESLPMLLVLATWTAVKENCMFFIEEPEAHLFPTSQGRIVSILSKIYSETNSRFFLTSHSPYILSAFNNFIMAKDVIDNGNFTLKRFVEVNGSGSPINFDDVSAYTIVDGNTKCISDTEYRMVGA…
43	NZ_CP024867.1	WonB	Gammaproteobacteria	Vibrionales	Vibrionaceae	Vibrio	cholerae	hypothetical protein	VCA1552_RS06235	>VCA1552_RS06235,hypothetical protein,NZ_CP024867.1,Vibrio cholerae strain A1552 chromosome I, complete sequence	MDFNVHTTVSKDPIIVLKEKKSKFELLNENRINVSKVKVDGGIINCALKKRCDWILSYNKTNDYALFIELKGCDLDEAIKQLKATLDYTQDVYRNHVRQCFAVTTSVPKFGTSAQRKSRDFYHKTRSTLTIKNTPVKHGI
44	NZ_CP028894.1	WonA	Gammaproteobacteria	Vibrionales	Vibrionaceae	Vibrio	cholerae	AAA family ATPase	A1552VC_RS06230	>A1552VC_RS06230,AAA family ATPase,NZ_CP028894.1,Vibrio cholerae strain A1552 chromosome 1, complete sequence	MAETLKVKNFLVIKNAEIDIKRINIIIGPQANGKSLLAKLVYFFQCISKGVFDCVRLDQTKYQFDKLILSNFEQRFPRYSWENTSFIIEYTFNDLKFTISGVKKTNGKTSLKIRYSDILTKSINNKKKLFKKKFEEASANERKVYPAYDIKSMIMYESIADSLKNDLKNTFYHDAVFIPASRTFFANLQKNIFTFLASNLDIDPYLKEFGSLYENAKRLYNDPYLKRRNVERVIQEVQADLQAVVNGDYEYIDEQDWIVNKGKRINLINASSGQQESLPMLLVLATWTAVKENCMFFIEEPEAHLFPTSQGRIVSILSKIYSETNSRFFLTSHSPYILSAFNNFIMAKDVIDNGNFTLKRFVEVNGSGSPINFDDVSAYTIVDGNTKCISDTEYRMVGA…
44	NZ_CP028894.1	WonB	Gammaproteobacteria	Vibrionales	Vibrionaceae	Vibrio	cholerae	hypothetical protein	A1552VC_RS06235	>A1552VC_RS06235,hypothetical protein,NZ_CP028894.1,Vibrio cholerae strain A1552 chromosome 1, complete sequence	MDFNVHTTVSKDPIIVLKEKKSKFELLNENRINVSKVKVDGGIINCALKKRCDWILSYNKTNDYALFIELKGCDLDEAIKQLKATLDYTQDVYRNHVRQCFAVTTSVPKFGTSAQRKSRDFYHKTRSTLTIKNTPVKHGI
45	NZ_CP027303.2	WonA	Bacilli	Bacillales	Bacillaceae	Geobacillus	thermoleovorans	AAA family ATPase	C1N76_RS08725	>C1N76_RS08725,AAA family ATPase,NZ_CP027303.2,Geobacillus thermoleovorans strain SGAir0734 chromosome	MARIRIEHFGPVKLFDEEITDVTVLIGPQASGKSTISKLIFFFQSIPDEWVNYLLSVRQTEENNPFFEFNKRLRRKFVGYFGTTKHMKPFHIRYEYDVEKFVRLDLKDGYVQIHFSDPLKREIQENFKHVVQMKKEMQYEEQQLDDFWNVSSWKVRQQNVLEKVKAAITEVFGDSKTPIFIPAGRSLVATLSDQLQDINPQQLDVLTEQFIERINLLKKMFSHSFEEIIEDRKKFSTEKIDFEAIRLAIKMIEGVMKGKYMFSDYGERIFFNEREYTKLKFSSSGQQEVVWILLLIFTIILERQRVFMVIEEPEAHLYPNAQKEMVALFALLLNVTNSTLVITTHSPYILSAFNIYLYAAKIGNKLDQRVHPIVDRKLRLSPERLKAYMLESEGGKFHY…
45	NZ_CP027303.2	WonB	Bacilli	Bacillales	Bacillaceae	Geobacillus	thermoleovorans	hypothetical protein	C1N76_RS08730	>C1N76_RS08730,hypothetical protein,NZ_CP027303.2,Geobacillus thermoleovorans strain SGAir0734 chromosome	MAVVGWESCLHYCDRRKLAVVEENGRGVRFVNEREKRVALYRVDGCLIKEGVKCDFLFLVIEGDRAFFIELKGSDLKQAVHQIARTIEQLGKWLPGYRFEGRIVTTRVRTPALKSTYLMKLEKMLRRTGGTLVVKAKWDEVNV
46	NZ_CP021162.1	WonB	Gammaproteobacteria	Enterobacterales	Enterobacteriaceae	Enterobacter	hormaechei	hypothetical protein	BET69_RS00525	>BET69_RS00525,hypothetical protein,NZ_CP021162.1,Enterobacter hormaechei strain 234 chromosome, complete genome	MCLKCHGKSKNKKIVLSDKGTSTQLTVDNEEALETIHKLIDGCIIKEGERCDHYLKITNGDNVSHLFVELKGSDVEKAAKQIVTTIKSGCVTLNKSDKKHAAIVSTRNPLNSTETAKIKKKMLAQEKTHLHFYKMKAQEKISKFS
46	NZ_CP021162.1	WonA	Gammaproteobacteria	Enterobacterales	Enterobacteriaceae	Enterobacter	hormaechei	AAA family ATPase	BET69_RS00530	>BET69_RS00530,AAA family ATPase,NZ_CP021162.1,Enterobacter hormaechei strain 234 chromosome, complete genome	MENLKIENFLSIQKIDIPLKKINIFIGPQAQGKSVIAKLIKYFKDYPTNIIRHVSEGKTKRDILKEEKLRFIKIFPQQYWSNDCFTIVYSNKHYSIEISNNEKQKFNIVISDKMTKTIQKLRSVLKKDNDLPLETPLSSSLERRKKRDIDQELRRILCLELFSSNDLKIESVMYIPAGRSFFANLQKNVFSFLSSSIEIDYFLTEFGAIYEQTKKIMSQRVLSDILQKEVPASVNKLVETLICGKYVSEKGEDFIKTNLKKVNLNNSSSGQQESLPMALMLSTWPYLSSTFERSFIIEEPEAHLFPSAQAIVVSLIAAAYNRAEHFCSYTITTHSPYILSALNNLIQAGNTSKAITHENIKMKEELYKLVPEYQLVSFEDVTAYMVNNGKVNNIIDHEL…
47	NZ_CP021167.1	WonB	Gammaproteobacteria	Enterobacterales	Enterobacteriaceae	Enterobacter	hormaechei	hypothetical protein	CAL61_RS00525	>CAL61_RS00525,hypothetical protein,NZ_CP021167.1,Enterobacter hormaechei strain 388 chromosome, complete genome	MCLKCHGKSKNKKIVLSDKGTSTQLTVDNEEALETIHKLIDGCIIKEGERCDHYLKITNGDNVSHLFVELKGSDVEKAAKQIVTTIKSGCVTLNKSDKKHAAIVSTRNPLNSTETAKIKKKMLAQEKTHLHFYKMKAQEKISKFS
47	NZ_CP021167.1	WonA	Gammaproteobacteria	Enterobacterales	Enterobacteriaceae	Enterobacter	hormaechei	AAA family ATPase	CAL61_RS00530	>CAL61_RS00530,AAA family ATPase,NZ_CP021167.1,Enterobacter hormaechei strain 388 chromosome, complete genome	MENLKIENFLSIQKIDIPLKKINIFIGPQAQGKSVIAKLIKYFKDYPTNIIRHVSEGKTKRDILKEEKLRFIKIFPQQYWSNDCFTIVYSNKHYSIEISNNEKQKFNIVISDKMTKTIQKLRSVLKKDNDLPLETPLSSSLERRKKRDIDQELRRILCLELFSSNDLKIESVMYIPAGRSFFANLQKNVFSFLSSSIEIDYFLTEFGAIYEQTKKIMSQRVLSDILQKEVPASVNKLVETLICGKYVSEKGEDFIKTNLKKVNLNNSSSGQQESLPMALMLSTWPYLSSTFERSFIIEEPEAHLFPSAQAIVVSLIAAAYNRAEHFCSYTITTHSPYILSALNNLIQAGNTSKAITHENIKMKEELYKLVPEYQLVSFEDVTAYMVNNGKVNNIIDHEL…
48	NZ_CP026548.1	WonB	Clostridia	Eubacteriales	Oscillospiraceae	Faecalibacterium	prausnitzii	hypothetical protein	C3706_RS13130	>C3706_RS13130,hypothetical protein,NZ_CP026548.1,Faecalibacterium prausnitzii strain 942/30-2 chromosome, complete genome	MPNINSCVPYRAGTCSSFVSSENGCKHEAKNPDKKAIRQFKVDGEVFPKGHDPERCDWLLLDDTKGNAYYIELKGSDIPHAIEQIESTIREIHWSISEYIVFKRIVYKTGTHKIQESSVIKWKQRNKNAIIKEKQLSENI
48	NZ_CP026548.1	WonA	Clostridia	Eubacteriales	Oscillospiraceae	Faecalibacterium	prausnitzii	AAA family ATPase	C3706_RS13135	>C3706_RS13135,AAA family ATPase,NZ_CP026548.1,Faecalibacterium prausnitzii strain 942/30-2 chromosome, complete genome	MNHTIHIKKLGPINECTLEIKQFNVFTGPQSNGKSTVAKAIYYCRSIKQDILNIMMQGGPSKVFSAKTDWKCAMQARMKDKFLQIFGTSWIMPSDMMLDYVYGDEKMSLCVSLNEDYERPGHNYVNIQFSEGFLELFQELDDNVFLDPYAFKKGHWEEVLTKTLHDPYETVFIPAGRNLITILSEQMNYIFTSLEGSQLRQIDYVTKRYIETILKLKPLFGRGLSGYIDDVMASEDSEAAKKFKSNRPAIKLLCEKATEILGGNYRYVDGEERLYLDERKYIKINFTSSGQQEIIWVFNLLFYYLIEDKRVFLILEEPESHLYPSSQRSVGELLGLFLNDEKNAELITTHSPYLLGTFNYMLQAGQSKGNAAEKIKQKLRKRYWLDPKQVSASYIRGGS…
49	NZ_CP030880.1	WonB	Gammaproteobacteria	Moraxellales	Moraxellaceae	Acinetobacter	haemolyticus	hypothetical protein	DS737_RS15975	>DS737_RS15975,hypothetical protein,NZ_CP030880.1,Acinetobacter haemolyticus strain HW-2A chromosome, complete genome	MSTYESCSCKKIFSQKENKSSYSLHNKNYYICEVKIDGGLINTGNRCDWLYKIYEHSCKSRETNPMSACPTHNTCNTQQLTLKETIFIELKGEDLDKAVLQIEATHKYLKQNHPDYLCNNKRAYAVTTRCPSKTSELDKIKRNLKKTTGITLDRLKPTSNITI
49	NZ_CP030880.1	WonA	Gammaproteobacteria	Moraxellales	Moraxellaceae	Acinetobacter	haemolyticus	AAA family ATPase	DS737_RS03630	>DS737_RS03630,AAA family ATPase,NZ_CP030880.1,Acinetobacter haemolyticus strain HW-2A chromosome, complete genome	METLVVKNFLVIKEANLDVKKINIIIGSQGTGKSVLAKTLYLVKNLENLIRSHLLKGADFEILNREVKSKFISIFPEYAWKSQSFEIIYKIHNVSIIIKNDNGLEFTFSKNLIDDYKKITEQFNIIKESIDKEYIKQNDDDDEVLNILPKNFIYRRHIGKLLNDSNFLHLMPTSHFIPASRAFFSLFYENLFSILSSASNLDPFLMEFGKLYESFRSMYNRHLDAIQDSFPLEFSKQILNGDIVLKEEKCFIVNENQSIELIQASSGQQEALPMLQTLAVLSIFSRNTFTFIEEPEAHLFPTSQANIMKLLSFLNNKGQNFFITTHSPYILSELNNYLYAQDLIKRELLSLEDFDKILPSTSPIDINNISAYKIENGILTSIIDEEFSIIDSDELDKAS…
50	NZ_CP030850.1	WonA	Cytophagia	Cytophagales	Spirosomaceae	Runella	rosea	AAA family ATPase	DR864_RS10100	>DR864_RS10100,AAA family ATPase,NZ_CP030850.1,Runella rosea strain HYN0085 chromosome, complete genome	MEQILIKNFKAIVNKEERPINVKKMTVLMGEQGSGKSTVAKLVYFFKTIREEILTPFIGNFLVTEDNLKQVIEGQIYSYFITLFGSSRRLTNFEITYSYANDEFIRISQIETGELKIEFEHWLSKLNKAIGLNRELKRLDNAFGDLERRERDRFVNGIVKIVNNLFGSTQLNLYLPASRNAVISLGNHLLEIYSKLDNNLSASNDKEAHRYMSENDIILLKFIQYNRFLRNKFLQSGNFQTFIEDEKELNPELDCTDSEKILTRIEAVLKGHYLNDSEGEKLTLNDNQFVFLQNASSGQQESIRTFQDIFLHVLYSDPVFRVIEEPESHLFAAAQKELIESLAILANKNPESQLLITTHSTFILRVLDNLLKAFQINDSDAERIIDRAAWLNFDEFAAY…
50	NZ_CP030850.1	WonB	Cytophagia	Cytophagales	Spirosomaceae	Runella	rosea	hypothetical protein	DR864_RS10105	>DR864_RS10105,hypothetical protein,NZ_CP030850.1,Runella rosea strain HYN0085 chromosome, complete genome	MKEGESIYHKIKKEEKCCSTKRSVNEHGKTFSINCSDKNINICCVKLDKCLITAISNQKQCDYLFMSDRNNSPTDYSYYFVELKGSGCDAEGAFEQIQQAVHYIKSRFGAIPKHQIWGFIVGGKDTQNMSRLKERFKRDIGKELKHSTGIRYEHKI
51	NZ_CP065936.1	WonA	Cyanophyceae	Nostocales	Aphanizomenonaceae	Cylindrospermopsis	raciborskii	ATP-binding protein	C6N34_RS05775	>C6N34_RS05775,ATP-binding protein,NZ_CP065936.1,Cylindrospermopsis raciborskii Cr2010 chromosome, complete genome	MKVAISNLGNIQKAEIELSPFTVFIGRSGTGKSWTAYTIASIVSNYGFKSYLQIYEDKIKREQYNLEYDVLEESIQEFLESGSCQINLVNFAQKFAEKYVNDLAKMSPNWLSKFLGTSRLNFNNLEVKFSINELKQDLVTRIRQISFQQEMNYGNQGLKVFKQQDEEEIYFYQVYEGNRDSLKDSLKLPPLLIRDLFLKTILGIIHECFYADVHIFPTERTAYIGFPFSVNLSKLMELEMEKTISPEEQKPIMENLMKFKRSKRSRSGIIDSLTSVIASAVIKTDQERDEEAEKDPQIKKYIDLANFLQENILSGHVKFNSSPLVNEIIFEPIPDVKLEMHITSSMIKELTPLYLCLRYLAKPNELLVIDEPEMNLHPAAQVEITEFLAMLVNAGIKVL…
51	NZ_CP065936.1	WonB	Cyanophyceae	Nostocales	Aphanizomenonaceae	Cylindrospermopsis	raciborskii	hypothetical protein	C6N34_RS05780	>C6N34_RS05780,hypothetical protein,NZ_CP065936.1,Cylindrospermopsis raciborskii Cr2010 chromosome, complete genome	MLFDYLLLSGCLLPNRYSYSENGVKIELQPQSGELILLFHIDDQSNRDCKFRRVLELDNQGMKMCDLIVFYAKDSTRNICFIELKGRDIETAIQQINNTYKYFHAKLNQSNACNLVPEVNTKACIVSRACVPIKPLDSYTSYKELKYNFGKENISISKSSSLDRFLRGLNYEPKGKKNRK
52	NZ_CP031833.1	WonB	Gammaproteobacteria	Enterobacterales	Enterobacteriaceae	Escherichia	coli	hypothetical protein	D0R13_RS15675	>D0R13_RS15675,hypothetical protein,NZ_CP031833.1,Escherichia coli strain 2452 chromosome, complete genome	MCKNCKGKTKNKIIVLSDKGTSTQLSVINDNELEVEHKLIDGCAIVVGERCDHYLKIYNNQDVSHLFVELKGSDVEKAVKQIVTTLKSGVINVGAKEKKHGAIVSTRNPLNSTETNKLKKKILLSDGVNLHFYKMKAQQKITSFT
52	NZ_CP031833.1	WonA	Gammaproteobacteria	Enterobacterales	Enterobacteriaceae	Escherichia	coli	AAA family ATPase	D0R13_RS15680	>D0R13_RS15680,AAA family ATPase,NZ_CP031833.1,Escherichia coli strain 2452 chromosome, complete genome	MENIKIDKFLTIQKVDIPLKKVNIFIGPQAQGKSVIAKLIKYFKDYPMDILRASTEGKTKRDILKEQKNKFSKIFPQQYWADDEFFIEYSNKHYWVRITNRKDSKGSLKITLSENLTKTIAKLRLIVRKDLDENIENSLAESVTRRRKRGIEHELRVCLSLGLFSEPETKLESVFYIPAGRSFFANLQKNVFSFLSSSIEIDYFLTEFGSLYEQTKKLFSQDYMIRMLRGAVPQHVNKLVEELICGKYITEKGEDFIRHAAKKTNLNNSSSGQQEALPMALMLSSWPYLQSMTSKSFIIEEPEAHLFPSAQAKVVSLIASAYNQAESYCSYTITTHSPYILSAFNNLIQAGNALKCIKGKNNADIERLYKLVPESQIIDFDDVTAYMVNAGKVTEILDS…
53	NZ_CP032157.1	WonB	Chitinophagia	Chitinophagales	Chitinophagaceae	Paraflavitalea	soli	hypothetical protein	D3H65_RS19975	>D3H65_RS19975,hypothetical protein,NZ_CP032157.1,Paraflavitalea soli strain 5GH32-13 chromosome, complete genome	MNLAERCLLNKGHEKDSIIVCKDAHGESQSQYRLINNLNRIVQKYDLDGCLIKENNTERCDFLLIVPAENKTRAVFIELKGKKFLKAVSQVNNSIEQLNPATSQYNIFGRIIMSAAPKLQGPAYIRLLEKTTKSGGNLIIKSKIIAEQIGELL
53	NZ_CP032157.1	WonA	Chitinophagia	Chitinophagales	Chitinophagaceae	Paraflavitalea	soli	AAA family ATPase	D3H65_RS19980	>D3H65_RS19980,AAA family ATPase,NZ_CP032157.1,Paraflavitalea soli strain 5GH32-13 chromosome, complete genome	MSETLIIKNFGPVRSAEIELKKINIFIGPQGSGKSTIAKVISAVMSDAENRKSGIGNTQLKGKLLEELNLSSFFEEDTSILIKSPKGSEALLDKDENVFVVAESPSVYSRLSNSMYVPAERTLIPLIANSSFFFIREQTPIPRYVTDFGLLFQKARAEIKSRKFNFLDEVTYHYRDGRDILELKNGKFITLSEASNGMQTTVPLLLALDWLTSKIESRVNDKKIYVSIEEPELSLFPFTQNDLLKFVIEKIAPLDFHLSITTHSPYTLTAINNLIYAFQVGSKHLQTNEIVPRELWLDPSGIGAWFVENGTVRSIMDEETQLINTEEIDKISEIIGDTMESLATIKMRGQ
54	NZ_CP025074.1	WonA	Bacilli	Bacillales	Bacillaceae	Bacillus	caldolyticus	AAA family ATPase	CWI35_RS11615	>CWI35_RS11615,AAA family ATPase,NZ_CP025074.1,[Bacillus] caldolyticus strain NEB414 chromosome, complete genome	MARIRIEHFGPVKLFDEEITDVTVLIGPQASGKSTISKLIFFFQSIPDEWVNYLLSVRQTEENNPFFEFNKRLRRKFVGYFGTTKHMKPFHIRYEYDVEKFVRLDLKDGYVQIHFSDPLKREIQENFKHVVQMKKEMQYEEQQLDDFWNVSSWKVRQQNVLEKVKAAITEVFGDSKTPIFIPAGRSLVATLSDQLQDINPQQLDVLTEQFIERINLLKKMFSHSFEEIIEDRKKFSTEKIDFEAIRLAIKMIEGVMKGKYMFSDYGERIFFNEREYTKLKFSSSGQQEVVWILLLIFTIILERQRVFMVIEEPEAHLYPNAQKEMVALFALLLNVTNSTLVITTHSPYILSAFNIYLYAAKIGNKLDQRVHPIVDRKLRLSPERLKAYMLESEGGKFHY…
54	NZ_CP025074.1	WonB	Bacilli	Bacillales	Bacillaceae	Bacillus	caldolyticus	hypothetical protein	CWI35_RS11620	>CWI35_RS11620,hypothetical protein,NZ_CP025074.1,[Bacillus] caldolyticus strain NEB414 chromosome, complete genome	MAVVGWESCLHYCDRRKLAVVEENGRGVRFVNEREKRVALYRVDGCLIKEGVKCDFLFLVIEGDRAFFIELKGSDLKQAVHQIARTIEQLGKWLPGYRFEGRIVTTRVRTPALKSTYLMKLEKMLRRTGGTLVVKAKWDEVNV
55	NZ_CP033925.1	WonB	Flavobacteriia	Flavobacteriales	Weeksellaceae	Chryseobacterium	lactis	hypothetical protein	EG341_RS22980	>EG341_RS22980,hypothetical protein,NZ_CP033925.1,Chryseobacterium lactis strain G0197 chromosome, complete genome	MKDKIKRFKGTYSSCSEFSRTAIEKGKKYQIECTEVYLKARIDDCIITSKSIEKCDFLFIRDSECKESKTEFYFVELKGSDIEKAFNQIIETIKHLTDQLLLKKDLIFGFIVSSKVPSGGNDVTKLKQLFAKKYGKKLEIKNKVLIYKPTP
55	NZ_CP033925.1	WonA	Flavobacteriia	Flavobacteriales	Weeksellaceae	Chryseobacterium	lactis	AAA family ATPase	EG341_RS22985	>EG341_RS22985,AAA family ATPase,NZ_CP033925.1,Chryseobacterium lactis strain G0197 chromosome, complete genome	MEKLIIKNFGPIADIEIELNKYVILIGDTSTGKSVIAKLSVIFNEVAFKGIKTISNFKEHLKKFNISYLKKESYIKYSIGDDYIEINDNKIKNNNFKGLQLNEKKLHNLQQKYNNLLKDSIVINDSDLSKQISDLKLSFEELKETFIDLQSLVHYNLPLYIPTERITFSMAGNSLAGLWANNINISQSYKDFAAIYDKAKEAIKSLKYDSLSFDYHYNDENEHIVHNNKKIDLNQASSGIQSVLPLLLVLNYILIQSNKETFIKCIVIEEPEISLFPVRQKELIEYIVNLFNKSKARIVIPTHSPYILSAFNNLILAKNAYNENTKRKEEINKIINEGLWIDYKQISVYEIKDGKSITLNDDELKNINISAIDSASDILSEQADQLIDIRYEG
56	NZ_CP033924.1	WonB	Flavobacteriia	Flavobacteriales	Weeksellaceae	Chryseobacterium	lactis	hypothetical protein	EG342_RS07055	>EG342_RS07055,hypothetical protein,NZ_CP033924.1,Chryseobacterium lactis strain KC_1864 chromosome, complete genome	MKDKIKRFKGTYSSCSEFSRTAIEKGKKYQIECTEVYLKARIDDCIITSKSIEKCDFLFIRDSECKESKTEFYFVELKGSDIEKAFNQIIETIKHLTDQLLLKKDLIFGFIVSSKVPSGGNDVTKLKQLFAKKYGKKLEIKNKVLIYKPTP
56	NZ_CP033924.1	WonA	Flavobacteriia	Flavobacteriales	Weeksellaceae	Chryseobacterium	lactis	AAA family ATPase	EG342_RS07060	>EG342_RS07060,AAA family ATPase,NZ_CP033924.1,Chryseobacterium lactis strain KC_1864 chromosome, complete genome	MEKLIIKNFGPIADIEIELNKYVILIGDTSTGKSVIAKLSVIFNEVAFKGIKTISNFKEHLKKFNISYLKKESYIKYSIGDDYIEINDNKIKNNNFKGLQLNEKKLHNLQQKYNNLLKDSIVINDSDLSKQISDLKLSFEELKETFIDLQSLVHYNLPLYIPTERITFSMAGNSLAGLWANNINISQSYKDFAAIYDKAKEAIKSLKYDSLSFDYHYNDENEHIVHNNKKIDLNQASSGIQSVLPLLLVLNYILIQSNKETFIKCIVIEEPEISLFPVRQKELIEYIVNLFNKSKARIVIPTHSPYILSAFNNLILAKNAYNENTKRKEEINKIINEGLWIDYKQISVYEIKDGKSITLNDDELKNINISAIDSASDILSEQADQLIDIRYEG
57	NZ_CP079792.1	WonB	Gammaproteobacteria	Moraxellales	Moraxellaceae	Acinetobacter	johnsonii	hypothetical protein	EGT72_RS03785	>EGT72_RS03785,hypothetical protein,NZ_CP079792.1,Acinetobacter johnsonii strain AJ_082 chromosome, complete genome	MSTYETCSCKKIFSQKENKSSYSLHNKNYYVCEVKIDGGLINVGNKCDWLYKIYEHSCKSRETNPMSACPTQQTCNTQQLTLKETIFIELKGEDLDKAVLQIEATHKYLKENHPDYLCSNKRAYAVTTRCPSKTSELDKIKRNLKKTTGIILDRLKPTSSINL
57	NZ_CP079792.1	WonA	Gammaproteobacteria	Moraxellales	Moraxellaceae	Acinetobacter	johnsonii	ATP-binding protein	EGT72_RS03790	>EGT72_RS03790,ATP-binding protein,NZ_CP079792.1,Acinetobacter johnsonii strain AJ_082 chromosome, complete genome	MENLTVQNFLVIKNASLDVKKFNVIIGSQGTGKSVLAKLLYCFKSIENRLISYLSKDSSLEDFKQDFTRRFQSIFPSYAWEKQKFKITYHLNQYTFELENNAGSVVFSHSENFSEDFYLIQLKIKRLIDVLTNNSEKNDDDLNIDIPVDLNFRSEIRKIIKDSNFKIFLKGSNFIPASRSFFSMFYENIFSILSSKNNLNPFLIDFGHMYEVYKSFYFRRKEKLCEYFPIHIISEILCGDIQEIDDKYFLVNNSQKTDLVNASSGQQEAFPMLIFLAVIAYLENDNSIFIEEPEAHLFPTSQAQIVKILSAMYKKNSNFFITTHSPYILSELNNYLYANDLMKRNLLSVESFERILPSTGSIDIEDLSAYKIENGVLMSIINKEYSMIDSEELDKASSH…
58	NZ_CP078018.1	WonB	Gammaproteobacteria	Moraxellales	Moraxellaceae	Acinetobacter	junii	hypothetical protein	EGT69_RS04140	>EGT69_RS04140,hypothetical protein,NZ_CP078018.1,Acinetobacter junii strain AJ_351 chromosome, complete genome	MSNYESCSCKKIFSRKENKSSYSLHNSKYYVCEVKIDDGLINIGNKCDWFYKVYEHQCKSRQTNPMSACPTHANCNNQKLTLKEVIFIELKGEDLDKAVLQIEATHNYLETHHSDYLCQSKRAYAVTTRCPSKTSELDKIKRRLKKSTGIIFDRVKPTSNIIL
58	NZ_CP078018.1	WonA	Gammaproteobacteria	Moraxellales	Moraxellaceae	Acinetobacter	junii	AAA family ATPase	EGT69_RS04145	>EGT69_RS04145,AAA family ATPase,NZ_CP078018.1,Acinetobacter junii strain AJ_351 chromosome, complete genome	METLVVKNFLVVKEANLDVKKFNIIIGSQGTGKSVLAKTLYLLKNLENLIRSHLIKGTDFEVLNKEIKNKFISIFPEYAWKSQNFEILYRTDNISITIKNDNILEFIFSENLVNDYKKISEQFNIIKESIDKDHINPTDDDEVLNILPKNFIYRRHIRKLLNDSNFSPLMHTSHFIPASRAFFSLFYENLFSILSSASNLDPFLMEFGKLYENFRPMYNRHLDMIQDSFPLEFSKKILNGDIVLNEEKCFIVNENQSIELIQASSGQQEALPMLQTLAVLSIISQNTFTFIEEPEAHLFPTSQANIMKLLSFLNNKGQSFFITTHSPYILSEFNNYLYAQDLIKRGLLSLEDFERILPSTSPIDINNISAYKIEDGVLTSIVDQEFSIIDTDELDKASS…
59	NZ_CP038860.1	WonB	Bacilli	Bacillales	Bacillaceae	Geobacillus	kaustophilus	hypothetical protein	E5Z46_RS01675	>E5Z46_RS01675,hypothetical protein,NZ_CP038860.1,Geobacillus kaustophilus NBRC 102445 chromosome, complete genome	MAVVGWESCLHYCDRRKLAVVEENGRGVRFVNEREKRVALYRVDGCLIKEGVKCDFLFLVIEGDRAFFIELKGSDLKQAVHQIARTIEQLGKWLPGYRFEGRIVTTRVRTPALKSTYLMKLEKMLRRTGGTLVVKAKWDEVNV
59	NZ_CP038860.1	WonA	Bacilli	Bacillales	Bacillaceae	Geobacillus	kaustophilus	AAA family ATPase	E5Z46_RS01680	>E5Z46_RS01680,AAA family ATPase,NZ_CP038860.1,Geobacillus kaustophilus NBRC 102445 chromosome, complete genome	MARIRIEHFGPVKLFDEEITDVTVLIGPQASGKSTISKLIFFFQSIPDEWVNYLLSVRQTEENNPFFEFNKRLRRKFVGYFGTTKHMKPFHIRYEYDVEKFVRLDLKDGYVQIHFSDPLKREIQENFKHVVQMKKEMQYEEQQLDDFWNVSSWKVRQQNVLEKVKAAITEVFGDSKTPIFIPAGRSLVATLSDQLQDINPQQLDVLTEQFIERINLLKKMFSHSFEEIIEDRKKFSTEKIDFEAIRLAIKMIEGVMKGKYMFSDYGERIFFNEREYTKLKFSSSGQQEVVWILLLIFTIILERQRVFMVIEEPEAHLYPNAQKEMVALFALLLNVTNSTLVITTHSPYILSAFNIYLYAAKIGNKLDQRVHPIVDRKLRLSPERLKAYMLESEGGKFHY…
60	NZ_CP025987.1	WonB	Gammaproteobacteria	Oceanospirillales	Oceanospirillaceae	Marinomonas	sp.	hypothetical protein	C1X04_RS08280	>C1X04_RS08280,hypothetical protein,NZ_CP025987.1,Marinomonas sp. FW-1 chromosome, complete genome	MEFNKCTSSSKNKITKIHENKSELIIKNNNNKTINKIKVDGCLIGDKFEKCDYIVTTIENNKPQKAFFIELKGCKIEKAINQLDSTLNLTKTYFEDYVKECYIICTRVPKSSSKIQKMRIIFSNNHKSTLSIKTTRHTIEC
60	NZ_CP025987.1	WonA	Gammaproteobacteria	Oceanospirillales	Oceanospirillaceae	Marinomonas	sp.	AAA family ATPase	C1X04_RS08285	>C1X04_RS08285,AAA family ATPase,NZ_CP025987.1,Marinomonas sp. FW-1 chromosome, complete genome	MELNLMEKLEVENFLVIKTAKLDIKKINILIGPQANGKSILAKLTYFFQNLSKIFLEGISSNKSKTDLNKSIVAKFETNFPRYSWEGTNFKIDYQINELNFRIEGIKGSRGKTNIKITYSDALSKLFSSKKQILSRKLDAYKTSENPKKATIDKRFVFFDVVLDPLRSENFSYFFDDPIFIPASRSFFANLQKNIFTFLASNLDIDPFLKEFGGLYETSKRFYNNKRLFEEHKNTRLNLIKSFEEIINGKYEYDDEQDWIRLKNNRINLANASSGQQESLPMLLVLCMQPLLLRNRESMIFIEEPEAHLFPTSQGKIVSILSILYNEIGSRFFITSHSPYILSALNNFILAGDAVKSGTLKNEEFTEINKSGIPIRFEDISAYTIKNGTLESILDNEYR…
61	NZ_CP025196.1	WonA	Alphaproteobacteria	Rhodospirillales	Acetobacteraceae	Roseomonas	mucosa	ATP-binding protein	ADP8_RS22600	>ADP8_RS22600,ATP-binding protein,NZ_CP025196.1,Roseomonas mucosa strain AD1 chromosome, complete genome	MVSVNISDFSCIKDANLQLAPVNIIIGPQGSGKSVTTKVLYFCNDIIVNSIQSAEKGESIEDFKKSLAKQFSLWFPPSAWGQERFTINYAAGDFTARILRRRSKGRVSDEISITFSEWFADFYSSALTLFEKSRTNSDDEIKSSAQATRFLDQFWRIRDIVSRRLLTELKNDYFAQQTFIPAGRAFFTSIGRLVAGFEQAGNLDPVTIKFARLFATIRDRNSRRYVSRLHRLGPDFLEKRRVFMENFFGGELNFKDDLEFVETQDGRKIPFSSLSSGQQELLPMWSLIDYFNEMDSYRQEAGVKVPRGPRELIYIEEPEAHLFPSAQSLLMEFLIGSVTPDKSKRCLIITTHSPYIMGKLNVFLKAGQLARRKKKNQEINDVVPRECWLNDKQLSAFAI…
61	NZ_CP025196.1	WonB	Alphaproteobacteria	Rhodospirillales	Acetobacteraceae	Roseomonas	mucosa	hypothetical protein	ADP8_RS22605	>ADP8_RS22605,hypothetical protein,NZ_CP025196.1,Roseomonas mucosa strain AD1 chromosome, complete genome	MSKQCIKTNKFPLVSVKENKRQATFKNPERKPHKIVEIDGCLIDGSEEIKCDYLVSEIGSSSVLIELKGGDVEHGCEQLLATAEHDAIRPLLEKRVAFLMICSKYPRFDSFVAKAKQKCAKKYKTGFHVLCDRRELEMHRVMEIDGPY
62	NZ_CP041230.1	WonA	Bacteroidia	Bacteroidales	Bacteroidaceae	Bacteroides	xylanisolvens	AAA family ATPase	FKZ68_RS23970	>FKZ68_RS23970,AAA family ATPase,NZ_CP041230.1,Bacteroides xylanisolvens strain H207 chromosome, complete genome	MERKLIIRNFGAIASADIALKDFNIFIGEQGAGKSTVAKLITIFENSRDKVLKVDSDYLMTKFSEYNIISYFNPDSYISYSSEQGDITYEDGSFNFTFSYHSTSHNLYIPAERFFISTFSRSIATLVLSKAPIPVTLLEFASFYEKAKNLFVNYQVPIFNIIFQVREASENLVLSNYDKIIPFKDASSGIQSVVPLLMVIDYITKEQSDTHFVIEEPELNLFPETQIALLQHIVKECHQLTITTHSPYLLSALNNMLEAGNVSKLHPEKEEEIAALMPKSSWVDFNKITAYKIEKGHIISILDKEYNIIVADQIDSTSDEQGRIFSSLLDLE
62	NZ_CP041230.1	WonB	Bacteroidia	Bacteroidales	Bacteroidaceae	Bacteroides	xylanisolvens	hypothetical protein	FKZ68_RS23975	>FKZ68_RS23975,hypothetical protein,NZ_CP041230.1,Bacteroides xylanisolvens strain H207 chromosome, complete genome	MAIFKQACTWEVTDKLLVVKENKCKCVFSNPNQHLLTKIKVDGCQITDGIRCDYLILDHCHNEYFVELKGKDLPHAVEQLEASIQQLSAPNHTIKKKAIIVSSRNPSNDTSVQRAKAMFKKKYGVELIPKNIQIEITIK
63	NZ_CP041632.1	WonB	Bacilli	Bacillales	Bacillaceae	Geobacillus	sp.	hypothetical protein	FNL97_RS00965	>FNL97_RS00965,hypothetical protein,NZ_CP041632.1,Geobacillus sp. E263 chromosome, complete genome	MPIQAWERCLEYNDNRSLVTVEENGRGIKFINNKRKKVALYRVDGCIITEGIKCDFLFLINEDKRAFFIELKGSDLEKAVQQISKTIEQLHPYLPEYILEGRIITTRVRTPALKSPYIIKLQKILRKTGGTLNIKAKSDEVTI
63	NZ_CP041632.1	WonA	Bacilli	Bacillales	Bacillaceae	Geobacillus	sp.	AAA family ATPase	FNL97_RS00970	>FNL97_RS00970,AAA family ATPase,NZ_CP041632.1,Geobacillus sp. E263 chromosome, complete genome	MHRITIENFGPITSFDEKIADLTILIGPQASGKSTISKLIFFFRSIPDELIKYLLSNEKMDKSKNNPFFEFNKELRYKFVGYFGTTKHMKPFNIKYEYSTDKSIRLYLENGYVQINFSENLKKEIFDIFQKVRNLKKEIQNQEKSFIDSWDVSYWKANQKSLLEKTRSAIYSAFEDSKTAIFIPAGRSLVATLSDQLQDINPRQLDLLTEGFIDRINLLKKNFSQSFEEIIQDRKKFSVEKIDFESINLAINIIQQIMKGKYVFSDNGEKIFFNDKEYTKLKFSSSGQQEVVWILLLIFTVILERLNVFMVIEEPEAHLYPTAQKEMVALFSLLLNSSNNTLVITTHSPYILSAFNIYLYAAQISEKLDKGNHPIVDKKLRVSPSKLRAYMVERTEDTF…
64	NZ_CP036275.1	WonB	Planctomycetia	Planctomycetales	Planctomycetaceae	Maioricimonas	rarisocia	hypothetical protein	Mal4_RS18465	>Mal4_RS18465,hypothetical protein,NZ_CP036275.1,Maioricimonas rarisocia strain Mal4 chromosome, complete genome	MFNRLLLDCLVPGTTSVNERKTRTMLTFKPAAGETILVFRVDSDEGKKLFELEDSLVADALLAVFRQGAQPILFFVELKGSDVEHAEKQLESTIAAASRKMKSVWNEFEKYALLVRAGSASAPSANKRRKKQQQEVREVAGVRLLYLRSRSNCSVDDVIRALRTK
64	NZ_CP036275.1	WonA	Planctomycetia	Planctomycetales	Planctomycetaceae	Maioricimonas	rarisocia	AAA family ATPase	Mal4_RS18470	>Mal4_RS18470,AAA family ATPase,NZ_CP036275.1,Maioricimonas rarisocia strain Mal4 chromosome, complete genome	MKLHIRNLGRIEEAEIDWRPLTVFVGETNTNKTWTAYAAYALARYATREFLGGVAPYSAVLASQIGHAAEHVRAIVNDQLVKQRPAYDSMEQSPEVALLGEFDLDELHRRFPLDRWQVRIDGPTFADLMGIDHQRADGCDVQLGLDDILVQSSNDGKIEFVYDSTQRGPNLVASYSWPGSRQRRRERVFLDPRADISERVTREVVRIALLGVFHEAIVLPAERKAAVALIDAIEDGSPLPFSQPVIDFIERMRAARRWDALARRHDVEQSLSQSTIEHGLRQILEGTVSFDPDDRKLQFERQGCRAIQLHGAASLVRSLAALAVTLGARSEERCLLVIDEPEMNAHPRAQCQIIELLAQLVNQGHYVLITTHSPYILDQLNNLVNAGTVPEERREKLAE…
65	NZ_CP042251.1	WonA	Bacilli	Bacillales	Bacillaceae	Geobacillus	thermoleovorans	AAA family ATPase	FP515_RS04540	>FP515_RS04540,AAA family ATPase,NZ_CP042251.1,Geobacillus thermoleovorans strain ARTRW1 chromosome, complete genome	MARIRIEHFGPVKLFDEEITDVTVLIGPQASGKSTISKLIFFFQSIPDEWVNYLLSVRQTEENNPFFEFNKRLRRKFVGYFGTTKHMKPFHIRYEYDVEKFVRLDLKDGYVQIHFSDPLKREIQENFKHVVQMKKEMQYEEQQLDDFWNVSSWKVRQQNVLEKVKAAITEVFGDSKTPIFIPAGRSLVATLSDQLQDINPQQLDVLTEQFIERINLLKKMFSHSFEEIIEDRKKFSTEKIDFEAIRLAIKMIEGVMKGKYMFSDYGERIFFNEREYTKLKFSSSGQQEVVWILLLIFTIILERQRVFMVIEEPEAHLYPNAQKEMVALFALLLNVTNSTLVITTHSPYILSAFNIYLYAAKIGNKLDQRVHPIVDRKLRLSPERLKAYMLESEGGKFHY…
65	NZ_CP042251.1	WonB	Bacilli	Bacillales	Bacillaceae	Geobacillus	thermoleovorans	hypothetical protein	FP515_RS04545	>FP515_RS04545,hypothetical protein,NZ_CP042251.1,Geobacillus thermoleovorans strain ARTRW1 chromosome, complete genome	MAVVGWESCLHYCDRRKLAVVEENGRGVRFVNEREKRVALYRVDGCLIKEGVKCDFLFLVIEGDRAFFIELKGSDLKQAVHQIARTIEQLGKWLPGYRFEGRIVTTRVRTPALKSTYLMKLEKMLRRTGGTLVVKAKWDEVNV
66	NZ_CP042251.1	WonB	Bacilli	Bacillales	Bacillaceae	Geobacillus	thermoleovorans	hypothetical protein	FP515_RS17540	>FP515_RS17540,hypothetical protein,NZ_CP042251.1,Geobacillus thermoleovorans strain ARTRW1 chromosome, complete genome	MAVVGWESCLHYCDRRKLAVVEENGRGVRFVNEREKRVALYRVDGCLIKEGVKCDFLFLVIEGDRAFFIELKGSDLKQAVHQIARTIEQLGKWLPGYRFEGRIVTTRVRTPALKSTYLMKLEKMLRRTGGTLVVKAKWDEVNV
66	NZ_CP042251.1	WonA	Bacilli	Bacillales	Bacillaceae	Geobacillus	thermoleovorans	AAA family ATPase	FP515_RS17545	>FP515_RS17545,AAA family ATPase,NZ_CP042251.1,Geobacillus thermoleovorans strain ARTRW1 chromosome, complete genome	MARIRIEHFGPVKLFDEEITDVTVLIGPQASGKSTISKLIFFFQSIPDEWVNYLLSVRQTEENNPFFEFNKRLRRKFVGYFGTTKHMKPFHIRYEYDVEKFVRLDLKDGYVQIHFSDPLKREIQENFKHVVQMKKEMQYEEQQLDDFWNVSSWKVRQQNVLEKVKAAITEVFGDSKTPIFIPAGRSLVATLSDQLQDINPQQLDVLTEQFIERINLLKKMFSHSFEEIIEDRKKFSTEKIDFEAIRLAIKMIEGVMKGKYMFSDYGERIFFNEREYTKLKFSSSGQQEVVWILLLIFTIILERQRVFMVIEEPEAHLYPNAQKEMVALFALLLNVTNSTLVITTHSPYILSAFNIYLYAAKIGNKLDQRVHPIVDRKLRLSPERLKAYMLESEGGKFHY…
67	NZ_CP046397.1	WonA	Bacteroidia	Bacteroidales	Bacteroidaceae	Bacteroides	ovatus	AAA family ATPase	FOC41_RS11005	>FOC41_RS11005,AAA family ATPase,NZ_CP046397.1,Bacteroides ovatus strain FDAARGOS_733 chromosome, complete genome	MERKLIIRNFGAIASADIALKDFNIFIGEQGAGKSTVAKLITIFENSRDKVLKVDSDYLMTKFSEYNIISYFNPDSYISYSSEQGDITYEDGSFNFTFSYHSTSHNLYIPAERFFISTFSRSIATLVLSKAPIPVTLLEFASFYEKAKNLFVNYQVPIFNIIFQVREASENLVLSNYDKIIPFKDASSGIQSVVPLLMVIDYITKEQSDTHFVIEEPELNLSPETQIALLQHIVKECHQLTITTHSPYLLSALNNMLEAGNVSKLHPEKEEEIAALMPKSSWVDFNKITAYKIEKGHIISILDKEYNIIVADQIDSTSDEQGRIFSSLLDLE
67	NZ_CP046397.1	WonB	Bacteroidia	Bacteroidales	Bacteroidaceae	Bacteroides	ovatus	hypothetical protein	FOC41_RS11010	>FOC41_RS11010,hypothetical protein,NZ_CP046397.1,Bacteroides ovatus strain FDAARGOS_733 chromosome, complete genome	MAIFKQACTWEVTDKLLVVKENKCKCVFSNPNQHLLTKIKVDGCQITDGIRCDYLILDHCHNEYFVELKGKDLPHAVEQLEASIQQLSAPNHTIKKKAIIVSSRNPSNDTSVQRAKAMFKKKYGVELIPKNIQIEITIK
68	NZ_CP040717.1	WonA	Gammaproteobacteria	Aeromonadales	Aeromonadaceae	Aeromonas	veronii	AAA family ATPase	FGM04_RS07125	>FGM04_RS07125,AAA family ATPase,NZ_CP040717.1,Aeromonas veronii strain HX3 chromosome, complete genome	MENIKIQNFLVIKKADINIKKLNIIIGPQANGKSIVAKLLYFFKNTSIIFINSIQSQSDKRTLDRELLSDFEKKFPRYAWEGTNFTITYQINDLKILINGTKNARGKTNISISYSEELTKLFSTKKKLYLKKIEELTSSEKFSATRQINNLERHVFYEHIVDPLRHGEYSEFFSNSIFIPASRSFFANLQKNIFTFLASNIDIDPFLKEFGSVYQNCKRWYKDAYLMKEHRTLLTDLYKALDSIVGGDYEFHEDQDWIVNKSRKINLVNASSGQQESLPMLLVLCVWPMLRLNPKENMLFIEEPEAHLFPTSQSHVVSILSLLYSSLKTNFFITSHSPYILSAINNFILAHDAIDNNRITIEQFQEINGLGMPISFDDISAYTINNGISSDIADSEYRM…
68	NZ_CP040717.1	WonB	Gammaproteobacteria	Aeromonadales	Aeromonadaceae	Aeromonas	veronii	hypothetical protein	FGM04_RS07130	>FGM04_RS07130,hypothetical protein,NZ_CP040717.1,Aeromonas veronii strain HX3 chromosome, complete genome	MNYAACSVSCTDSKIVVQENQSRFEVINKNKLKITKVQVDGCLISDDKEKCDWIIEIEKSKEDKHALFIELKGCNLDKAISQLQSTLNYTKDKYKNHHKECYAVTSRVPKHGATVRKRNLEFHKKNNVVLFVKNLRASIQIEN
69	NZ_CP046844.1	WonA	Gammaproteobacteria	Vibrionales	Vibrionaceae	Vibrio	cholerae	AAA family ATPase	GPY04_RS05250	>GPY04_RS05250,AAA family ATPase,NZ_CP046844.1,Vibrio cholerae C6706 chromosome 1, complete sequence	MAETLKVKNFLVIKNAEIDIKRINIIIGPQANGKSLLAKLVYFFQCISKGVFDCVRLDQTKYQFDKLILSNFEQRFPRYSWENTSFIIEYTFNDLKFTISGVKKTNGKTSLKIRYSDILTKSINNKKKLFKKKFEEASANERKVYPAYDIKSMIMYESIADSLKNDLKNTFYHDAVFIPASRTFFANLQKNIFTFLASNLDIDPYLKEFGSLYENAKRLYNDPYLKRRNVERVIQEVQADLQAVVNGDYEYIDEQDWIVNKGKRINLINASSGQQESLPMLLVLATWTAVKENCMFFIEEPEAHLFPTSQGRIVSILSKIYSETNSRFFLTSHSPYILSAFNNFIMAKDVIDNGNFTLKRFVEVNGSGSPINFDDVSAYTIVDGNTKCISDTEYRMVGA…
69	NZ_CP046844.1	WonB	Gammaproteobacteria	Vibrionales	Vibrionaceae	Vibrio	cholerae	hypothetical protein	GPY04_RS05255	>GPY04_RS05255,hypothetical protein,NZ_CP046844.1,Vibrio cholerae C6706 chromosome 1, complete sequence	MDFNVHTTVSKDPIIVLKEKKSKFELLNENRINVSKVKVDGGIINCALKKRCDWILSYNKTNDYALFIELKGCDLDEAIKQLKATLDYTQDVYRNHVRQCFAVTTSVPKFGTSAQRKSRDFYHKTRSTLTIKNTPVKHGI
70	NZ_CP046973.1	WonA	Cyanophyceae	Chroococcales	Microcystaceae	Microcystis	aeruginosa	AAA family ATPase	GQR42_RS16880	>GQR42_RS16880,AAA family ATPase,NZ_CP046973.1,Microcystis aeruginosa FD4 chromosome, complete genome	MESLIIENFLIIKYAEIEIKKINVIIGEQSTGKSIIAKLVFLFQTFLFYQVKLLVTNLQDQQELKRHIQKRFEEFFPKYAWKEQVFKIVYRLDNMNFLIERYKDKSGYFKLRFTYSDNFKKFYNTTIRQVSKIAKSNNNIVTQDIYSDLNKCVDKNIADFFQGNEKIFSTKILFVPASRTLFVKYFTNNIFAFLANNFDLDPLIINFGSNYENAQRLYRIINESESLFQDKKDDKKLYNQIKLISEKILSGSYAREKDQDWLYHADGRKINLIDASSGQQEALPMLLILLVFSFFPDSESNQFFIEEPETHLFPSAQRDMVELFTLLYANKNCRFFLTTHSPYILTALNNKIMAANVEPVKAEKSLDYKNTIQFQDVSAYTISNGQTQSILDTEVNLIG…
70	NZ_CP046973.1	WonB	Cyanophyceae	Chroococcales	Microcystaceae	Microcystis	aeruginosa	hypothetical protein	GQR42_RS16885	>GQR42_RS16885,hypothetical protein,NZ_CP046973.1,Microcystis aeruginosa FD4 chromosome, complete genome	MDISHCSECNKNKIVKVKENGKEFIVNNNSQRLITKIKIDNCLIIEGKRCDWLLEIDVPCPLALYIELKGKNIEQAYDQLLSTLNHSYLQKRHKESKKECYIVASRVPKAGTNVQVYQARLKQSHPEVSLKVKSMKAEITI
71	NZ_CP047050.1	WonA	Flavobacteriia	Flavobacteriales	Flavobacteriaceae	Myroides	phaeus	ATP-binding protein	GQS07_RS08560	>GQS07_RS08560,ATP-binding protein,NZ_CP047050.1,Myroides phaeus strain 18QD1AZ29W chromosome, complete genome	MVNQETIDIKNFAGIDNLYLEVKPVNILIGPQGVGKSVVVKLLYFFKGIVNDAVERIETTDQVSFIKESVQNKFKKIFDKSSFNTKQPFKITYTSIEGEIFVIEGNGLGNFDIHLPNAINNLLEGLYNIKNDSKLQIYKDQDIQEYLSRKNNFRNIVRNQIRDRNVPQLFIPAGRSFFSTLHSNIYSILNSDTNSIDYFLREFGQLYQIISDFQTTINEDSSCDRLIEDVIGGKFIRDDNRKDYILHKDNRKVELKNVSSGQQEALPLLMILRAIYDKKLNTSGCILYIEEPEAHLFPTAQKAIVELLAKVYNSNSTNIQIFITTHSPYILSSFNNLIYAGNIANKNTEKRKEVGKVITEEQFLSCDAVGAYALTKTALIDLMDEENNIINATVLDEVS…
71	NZ_CP047050.1	WonB	Flavobacteriia	Flavobacteriales	Flavobacteriaceae	Myroides	phaeus	hypothetical protein	GQS07_RS13685	>GQS07_RS13685,hypothetical protein,NZ_CP047050.1,Myroides phaeus strain 18QD1AZ29W chromosome, complete genome	MSTCIIEDSRKIHVFEENGRKLTLNNPDQVVSKRVAVDGCEIKEGIRCDFMLIVDSKDLEIFIELKGTDVKHGIDQIIETKRQLGAKGNSKAYIVCSSSPKKDTDKQNIQMKARRANVKLDIATNKKIDNY
72	NZ_CP046058.1	WonB	Cyanophyceae	Chroococcales	Microcystaceae	Microcystis	aeruginosa	hypothetical protein	D3800_RS17485	>D3800_RS17485,hypothetical protein,NZ_CP046058.1,Microcystis aeruginosa NIES-298 chromosome, complete genome	MDISHCSECNNNKIVKVKENGKEFIVNNNSQKLITKIKIDNCLIIEGKRCDWLLEIDSPCSLALYIELKGKNIEQAYDQLLSTLNHSYLQERHKKSKKECYIVASRVPKAGTNVQVYQARLKQSHPEVSLKVKSMKAEITI
72	NZ_CP046058.1	WonA	Cyanophyceae	Chroococcales	Microcystaceae	Microcystis	aeruginosa	AAA family ATPase	D3800_RS17490	>D3800_RS17490,AAA family ATPase,NZ_CP046058.1,Microcystis aeruginosa NIES-298 chromosome, complete genome	MESLIIENFLIIKYAEIEIKKINVIIGEQSTGKSIIAKLVFLFQTFLFYQVKLLVTHLQDQQGLKRHLQKRFEELFPKYAWKEQVFKIVYRLDDMNFLIERYKDKSGYFKLQFTYSDNFKKFYNTTIRQVSKIAKSNNKVTQDIYSDMNDCVAKNIADFFQGNEKIFSTKILFVPASRTLFVKYFTNNIFAFLANNFDLDPLIINFGSNYENAQRLYRIINESESLFQDKKDDKKLYNQIKLISEKILSGSYARVKDQDWLFHADGRKINLIDASSGQQEALPMLLILLVFSFFPDSESNQFFIEEPETHLFPSAQRDMVELFTLLYANKNCRFFLTTHSPYILTALNNKIMAANVEPVKAEKSLGYKNTIQFQDVSAYTISNGQTQSILDTEVNLIGI…
73	NZ_CP049885.1	WonA	Betaproteobacteria	Burkholderiales	Comamonadaceae	Acidovorax	sp.	AAA family ATPase	G7045_RS07075	>G7045_RS07075,AAA family ATPase,NZ_CP049885.1,Acidovorax sp. HDW3 chromosome, complete genome	MSEKLTVSNFLLIKKASLDIKQINIVIGPQANGKSLLAKLLHFFKTINIDFFEGVRLGKSKRDFDKGILTTFEKNFPRYAWEGSSFSIGYEFNEISIIVFGRKNSSGKTSLSIDYSPLLAKLFTSKKKIYAKHLIEAKAQEKPGRQQVAHTESQVFYEHVIEPLRNEGYSPFFSSPIFIPATRSFFANLQKNIFTFLASNLDIDPYLKEFGSLYENSKRWYKDGYLNKDNKELTAEIYSAVESIISGDYEYHDEQDWIVNKGRRINLANASSGQQEALPMLLSLCVWPILRKHQPGNMCFIEEPEAHLFPTSQGHIVSILSILYARVGTNFFVTTHSPYIISALNNFILAADKIKDRTLTTKEFTKLNGSGLPIKFEDVAAYSMSNGEATSISDLEYRI…
73	NZ_CP049885.1	WonB	Betaproteobacteria	Burkholderiales	Comamonadaceae	Acidovorax	sp.	hypothetical protein	G7045_RS07080	>G7045_RS07080,hypothetical protein,NZ_CP049885.1,Acidovorax sp. HDW3 chromosome, complete genome	MNYDKCTIATRDSTVVLKENRSKFEIHNKAKQKIHKIKVDGCLIGNEHEKCDWIVTTEDADKKRALFIELKGCQLDKAISQLRTTLQLTAERFKHHEKECYAVTTRVPKHGTSVRKLALDFFNKTNSPLSVKNEICSIHL
74	NZ_AP022557.1	WonB	Bacilli	Bacillales	Bacillaceae	Geobacillus	subterraneus	hypothetical protein	GsuE55_RS13175	>GsuE55_RS13175,hypothetical protein,NZ_AP022557.1,Geobacillus subterraneus strain E55-1 chromosome, complete genome	MWVVEWESCLQYCDHRKLAVVEENGRGVRFVNKKEKRVALYRVDGCLLKEGVKCDFLFLVIEGDRAFFIELKGSDLEKAVHQITRTIEQLGKWLPGYIFEGRIVTTRVRTPALKSTYLIKLEKMLRRTGGTLVVKAKWDEVNV
74	NZ_AP022557.1	WonA	Bacilli	Bacillales	Bacillaceae	Geobacillus	subterraneus	AAA family ATPase	GsuE55_RS13180	>GsuE55_RS13180,AAA family ATPase,NZ_AP022557.1,Geobacillus subterraneus strain E55-1 chromosome, complete genome	MARIRIEHFGPVGLFDEEITDVTILIGPQASGKSTISKLIFFFRSIPDEWVNYLLSSRQTDEHSPFFEFNKYLRRKFVGYFGTTKHMKPFHIRYEYSDGKFVRLDLKDGYVQIHFSDSLKKGILETFKHVIQLKKETQYQERLLTDFWNVSSWKARQQSVVETIKTSIDEVFGDSKTSIFIPAGRSLVATLSDQLQDINPRQLDVLTEQFIERINLLKKMFSQSFEEIVEDRKKFSTEKIDFEAIRFAIDIIERVMKGKYMFSDHGEKIFFNEREYTKLKFSSSGQQEVVWILLLIFTVILERRRVFMVIEEPEAHLYPSAQKEMVALFALLLNATDNTLVITTHSPYILSAFNIYLYAAKMGEKLDRRADPIVDRKLRLSPERLKAYMLESEGGRFRY…
75	NZ_CP050831.1	WonA	Bacteroidia	Bacteroidales	Bacteroidaceae	Bacteroides	faecium	AAA family ATPase	BacF7301_RS23330	>BacF7301_RS23330,AAA family ATPase,NZ_CP050831.1,Bacteroides faecium strain CBA7301 chromosome, complete genome	MERKLTIRNFGAITSADIVLKDLNIFIGEQGAGKSTVAKLITLFENYENQPSEKESDSLMTKFAEFNIISYFNPDSYINYTSGKGSITYEEGSFRFNLLTNPVNHNLYIPAERFFISTFSRSIATLVLAKAPIPLTLLEFASLYEKAKNQFANYQIPIFNMIFQVRETSENLVLIDHDKVIPFKDASSGIQSVIPLLMVIDYITKEQPNTHFVIEEPELNLFPETQVNLLHHMVDKCRQLTVTTHSPYLLSALNNMIEAGNILKLHPEKEEEIAAVIPKECWVDFDRITAYKIENGTIVSILDEEFAIIVADQIDATSDEQSRIFSALLDLE
75	NZ_CP050831.1	WonB	Bacteroidia	Bacteroidales	Bacteroidaceae	Bacteroides	faecium	hypothetical protein	BacF7301_RS23335	>BacF7301_RS23335,hypothetical protein,NZ_CP050831.1,Bacteroides faecium strain CBA7301 chromosome, complete genome	MAIFKQACTREVTDKIVVVKEKKCKCIFSNPNQHLLTKVKVDGCQMTEGIKCDYLILDHCRNEYFVELKGKDLPHAVEQLEASIQQLSAKNSTVKKQAIIVSSRYPSSDTSAQRAKALFKKKYGIELISKNIQAEIIIK
76	NZ_CP051206.1	WonB	Cyanophyceae	Nostocales	Aphanizomenonaceae	Dolichospermum	flos-aquae	hypothetical protein	HGD76_RS21845	>HGD76_RS21845,hypothetical protein,NZ_CP051206.1,Dolichospermum flos-aquae CCAP 1403/13F chromosome, complete genome	MCNDLFRESECKEFCDTRKTIVVRDSGNKQEYRITNKNGKEICKIKVDGCLIKEGERCDYLILSCEDKSAFFVELKGHDLQKALSQIDSSINKLKDEIPELQEFKIYARIVLNRNPTPDINSSIEIKLKKRLKQQNGKDSGDLIKYKSQVLEENQIPDFFKKSGI
76	NZ_CP051206.1	WonA	Cyanophyceae	Nostocales	Aphanizomenonaceae	Dolichospermum	flos-aquae	AAA family ATPase	HGD76_RS21850	>HGD76_RS21850,AAA family ATPase,NZ_CP051206.1,Dolichospermum flos-aquae CCAP 1403/13F chromosome, complete genome	MQRISIENFGPVKKFEADVTDIMLLIGPQASGKSTISKSIFIFKSIKDEIIDSLYNSNLEQFKDSMYVLLNHIKINFLKYFGLKQNCESFCVKYQYSNDKHITIYKSDNHLNIKLSLILEKELKLLVTEILNYKIIFQEQQNKFKSLEELREIESDKRLQFKNFKSRIDKIFEETHSSVFIPAGRSLMSTLTDQLQEIKNPDTLDYFTKSFVERINLLKTYFTNDLNTLIQNKDVALNLADDLSRLLKKILKGEYRFNADIDKERIYFKNNQYVKLQYASSGQQESVWILLLIFRYILDETSVSVIFEEPEAHLYPETQSDIVELIGLLANVYNNQIIITTHSPYILSAFNNLLYAYQVGKNKIGDEREAVESIVNSKSWIDPNRISAYFISENGYESI…
77	NZ_CP047295.1	WonB	Gammaproteobacteria	Vibrionales	Vibrionaceae	Vibrio	cholerae	hypothetical protein	GTF72_RS07015	>GTF72_RS07015,hypothetical protein,NZ_CP047295.1,Vibrio cholerae C6706 chromosome 1, complete sequence	MDFNVHTTVSKDPIIVLKEKKSKFELLNENRINVSKVKVDGGIINCALKKRCDWILSYNKTNDYALFIELKGCDLDEAIKQLKATLDYTQDVYRNHVRQCFAVTTSVPKFGTSAQRKSRDFYHKTRSTLTIKNTPVKHGI
77	NZ_CP047295.1	WonA	Gammaproteobacteria	Vibrionales	Vibrionaceae	Vibrio	cholerae	AAA family ATPase	GTF72_RS07020	>GTF72_RS07020,AAA family ATPase,NZ_CP047295.1,Vibrio cholerae C6706 chromosome 1, complete sequence	MAETLKVKNFLVIKNAEIDIKRINIIIGPQANGKSLLAKLVYFFQCISKGVFDCVRLDQTKYQFDKLILSNFEQRFPRYSWENTSFIIEYTFNDLKFTISGVKKTNGKTSLKIRYSDILTKSINNKKKLFKKKFEEASANERKVYPAYDIKSMIMYESIADSLKNDLKNTFYHDAVFIPASRTFFANLQKNIFTFLASNLDIDPYLKEFGSLYENAKRLYNDPYLKRRNVERVIQEVQADLQAVVNGDYEYIDEQDWIVNKGKRINLINASSGQQESLPMLLVLATWTAVKENCMFFIEEPEAHLFPTSQGRIVSILSKIYSETNSRFFLTSHSPYILSAFNNFIMAKDVIDNGNFTLKRFVEVNGSGSPINFDDVSAYTIVDGNTKCISDTEYRMVGA…
78	NZ_CP047297.1	WonB	Gammaproteobacteria	Vibrionales	Vibrionaceae	Vibrio	cholerae	hypothetical protein	GTF73_RS07040	>GTF73_RS07040,hypothetical protein,NZ_CP047297.1,Vibrio cholerae O1 biovar El Tor strain C6709 chromosome 1, complete sequence	MDFNVHTTVSKDPIIVLKEKKSKFELLNENRINVSKVKVDGGIINCALKKRCDWILSYNKTNDYALFIELKGCDLDEAIKQLKATLDYTQDVYRNHVRQCFAVTTSVPKFGTSAQRKSRDFYHKTRSTLTIKNTPVKHGI														1
78	NZ_CP047297.1	WonA	Gammaproteobacteria	Vibrionales	Vibrionaceae	Vibrio	cholerae	AAA family ATPase	GTF73_RS07045	>GTF73_RS07045,AAA family ATPase,NZ_CP047297.1,Vibrio cholerae O1 biovar El Tor strain C6709 chromosome 1, complete sequence	MAETLKVKNFLVIKNAEIDIKRINIIIGPQANGKSLLAKLVYFFQCISKGVFDCVRLDQTKYQFDKLILSNFEQRFPRYSWENTSFIIEYTFNDLKFTISGVKKTNGKTSLKIRYSDILTKSINNKKKLFKKKFEEASANERKVYPAYDIKSMIMYESIADSLKNDLKNTFYHDAVFIPASRTFFANLQKNIFTFLASNLDIDPYLKEFGSLYENAKRLYNDPYLKRRNVERVIQEVQADLQAVVNGDYEYIDEQDWIVNKGKRINLINASSGQQESLPMLLVLATWTAVKENCMFFIEEPEAHLFPTSQGRIVSILSKIYSETNSRFFLTSHSPYILSAFNNFIMAKDVIDNGNFTLKRFVEVNGSGSPINFDDVSAYTIVDGNTKCISDTEYRMVGA…														1
79	NZ_CP053848.1	WonB	Campylobacteria	Campylobacterales	Campylobacteraceae	Campylobacter	ornithocola	hypothetical protein	CORN_RS03205	>CORN_RS03205,hypothetical protein,NZ_CP053848.1,Campylobacter ornithocola strain LMG 29815 chromosome, complete genome	MKKNILEEKFINKDECYNNTLVCEDSVKLILECNGRDFYKILIDTKDINKLENKQSRCDYLVATTDLKDIIIYTELKGGDLKTAYEQILAIYELLNEDFEKRYIAIVHTGNPKASTIKQKYEKKLKKSNFELPPLTSSKIITLKYNPNTKTISK
79	NZ_CP053848.1	WonA	Campylobacteria	Campylobacterales	Campylobacteraceae	Campylobacter	ornithocola	AAA family ATPase	CORN_RS03210	>CORN_RS03210,AAA family ATPase,NZ_CP053848.1,Campylobacter ornithocola strain LMG 29815 chromosome, complete genome	MQKIIIKNLGPIQEAEMILKPFVVFIGKSGSGKSVILRTISMLKWLYKHEWMKSFYEPKLLNSISQEKFNEYLKESMLDTYIDKRTEIAFIDDKTPVIEIKNKEIIIHLIKNKNPIGKIVFINDTRNFLPELFTLPEQRKIKLSYHTDDMIANFIESINELKNFKLNTMKNITFISETEADFNKYYLKYNDIKIPFEQSSSGEKSASILEIICNYFAHEYNIEQKSVKKIILENILNKFITNKNKIQEQYRSIEEEILKQINFLQFLFSQKNKPTLEIFIEEPESNLFPINQMNMAYYLTSLRNAKNKPNIMFSTHSPYILTSLNNILYASMVEQKLQNNKKDDIYKIIDKKNIIDYKDLAVYKIEDGKVESIMDKETNLIDAEYIDTVSDKIMDDYYK…
80	NZ_CP054571.1	WonB	Betaproteobacteria	Burkholderiales	Alcaligenaceae	Achromobacter	xylosoxidans	hypothetical protein	FOC83_RS18995	>FOC83_RS18995,hypothetical protein,NZ_CP054571.1,Achromobacter xylosoxidans strain FDAARGOS_789 chromosome, complete genome	MVLKENKSKFEAKNTNKKTIHKIKVDGCLIDEHQEKCDWLISTTENPLRAMYIELKGCDIKKAISQLKNTIRLTEATYKNYRRECYAITTRIPKHGTDVRKMQIDFYNETRTTLSVKNLTITVEIQ
80	NZ_CP054571.1	WonA	Betaproteobacteria	Burkholderiales	Alcaligenaceae	Achromobacter	xylosoxidans	AAA family ATPase	FOC83_RS19000	>FOC83_RS19000,AAA family ATPase,NZ_CP054571.1,Achromobacter xylosoxidans strain FDAARGOS_789 chromosome, complete genome	MTERIIISNFLTIKKANIEVKRINVIIGPQANGKSLIAKLLHFFRTFSTEFYEGIRKDRGKRETDKALLDLFEKRFPRYTWDGASFSIIYELNDISIKISGRKNSSGKTSLSISYSDQIVKIYNSKKKTFARKLAEARAEERPGRRTSFIENQVFYDCVVEPLRDGAYGKIFGSPIFIPATRSFFANLQKNIFTFLASNLDIDPYLKEFGSLYESSKRWYKDAYLGERKKQKELLDETYRAVEAIISGDYEFHDEQDWIVNKGRRINLANASSGQQEALPMLLTLCVWPILRASEHGNMCFIEEPEAHLFPTSQGHIVSILSQFYSKLETSFFITTHSPYIVSALNNFIMAGDRVTAGLISEQEFTAINGGGRSIQFEHVSAYTMSNGEAHSISDTEYR…
81	NZ_CP057066.1	WonA	Gammaproteobacteria	Enterobacterales	Enterobacteriaceae	Klebsiella	pneumoniae	AAA family ATPase	HVZ82_RS09340	>HVZ82_RS09340,AAA family ATPase,NZ_CP057066.1,Klebsiella pneumoniae strain RHB39-C10 chromosome, complete genome	MIRMRVKNFGPIGPWPADNDGWIEFKSVTVFIGNQGAGKSTLAKLFSTFCWIEKALVRGDHPKKWFERKGRFKNMFLSYHRLENYQDLDKRGEPVIEYEGEAWAIRYSANQLSITELPGQQYALPQVMYVPAERNFISYVRNPSELKLSSESLKEFLSAFELAKQNLPKTVKLPINDTEIENDKLNDIVNLKGPGHRLRLTDASSGFQSLVPLYMVSLHLANAVQDQSQDKPMSADERERFAQEFTSIFDNNSLTQEQKRVAVSALSRRFNKSAFINIVEEPEQNLFPSSQWEMLKSLLEFNRQGKSNRLVLTTHSPYIVSYLSLAVQGKHLQQRIIESKQNALLPRLSALIPESALLDPDEVAIYQCSDQDGSVIRLATYEGIPSDKNLLNDWLRMGN…
81	NZ_CP057066.1	WonB	Gammaproteobacteria	Enterobacterales	Enterobacteriaceae	Klebsiella	pneumoniae	hypothetical protein	HVZ82_RS09345	>HVZ82_RS09345,hypothetical protein,NZ_CP057066.1,Klebsiella pneumoniae strain RHB39-C10 chromosome, complete genome	MDFFKAACRSGPFTQETFGICDNQDSTPAYVDTDNPQEWVATVENRAQLEVIFTAIDKCVLQDGDQPGRGRCDGMLTTNNLLYLVELKEQRTNWRSDATEQLRSTILFLQQHHNLSAYKHKKAFGCNKRYPAFIEIDQETKRRFFDEYGFRLDLQGTVKLPRGERG
82	NZ_CP059732.1	WonA	Cytophagia	Cytophagales	Cytophagaceae	Spirosoma	foliorum	AAA family ATPase	H3H32_RS15915	>H3H32_RS15915,AAA family ATPase,NZ_CP059732.1,Spirosoma foliorum strain KCTC 72228 chromosome, complete genome	MAKLTVKNVGPIREAELEVKKHTIFIGPQGSGKSTLAKLIAILSSRKTDKFSHYTFSDYNIHNYVTQESTAVFSTTHLQASLQDKGLLYSLLNDKGNILSQVTVLPNNDSTPKDWPNEDNNIYEELQKISEFSNDVQTSKLIKDLLLRIDKIPDIWRSSSSLIEEYIPSERMLLAVLSKSIWSLINSDIDFPKIILSFASNFERIRNQIIDFHIPFLNVTYEHKQGEDILIHETGHISLSQSASGYQSIIPLLLVVEVTRQRSSRRFIIEEPELNLYPSTQKDLIYNMVGGLLPNVDYPDTEWIITTHSPYVLSSFNTLMLAYKVAQKSDELRAEVEKIIPSRCWINPDEFAAYYVDNGTVRSIINEKTGLIADNELDDVSEDLAGEQDQLFELSRSVP…
82	NZ_CP059732.1	WonB	Cytophagia	Cytophagales	Cytophagaceae	Spirosoma	foliorum	hypothetical protein	H3H32_RS15920	>H3H32_RS15920,hypothetical protein,NZ_CP059732.1,Spirosoma foliorum strain KCTC 72228 chromosome, complete genome	MLDTIRQTFPRTTTGNCLQTLTDTEFCIFDTDKKRCEIQLDPDGLKHFTVENPTSRAIHFLAIDKCIFSDGDHIQRCDCAVFDSKTFCFVEIKEIDSAAKRSEHYRKAKEQLKATIQHFQEQLEFTTKRIEAYACVGRTTARPAKPAADLNDRLEFEELGSALYHGNIKRFA
83	NZ_AP022013.1	WonB	Gammaproteobacteria	Aeromonadales	Aeromonadaceae	Aeromonas	caviae	hypothetical protein	H7X73_RS07560	>H7X73_RS07560,hypothetical protein,NZ_AP022013.1,Aeromonas caviae strain WP3-S18-ESBL-02 chromosome, complete genome	MIDNISDKSVIYNDKRKNIVFKENRSEYRASNIEQKNVIAYKIDGSMIENGNKCDNGLGIPEKSTLYLIELKGCDVDHACIQLDATIEFIKERIMYRIFSYNQLK
83	NZ_AP022013.1	WonA	Gammaproteobacteria	Aeromonadales	Aeromonadaceae	Aeromonas	caviae	AAA family ATPase	H7X73_RS07580	>H7X73_RS07580,AAA family ATPase,NZ_AP022013.1,Aeromonas caviae strain WP3-S18-ESBL-02 chromosome, complete genome	MKLHVNRYGPIDNLTINVTDFLILIGKQSSGKSTISKLIYFFLNIRDEAFDFTIECLESGRIKDVKNNFIKRINKRFVEFFGPSVHDEQMEIVFSYDDKTEIKICTNSKDRKFFFTTISDNVIGTIVEIISQNNKKFSESYSRVKLFSSSKSNPTDIEIEKIQKDISKKLNQVFNFSFSLLFIPAGRSILSTLSDQLQNIHPHLLDFPMRTFIQKVANTKAFFGKSLEDIVSEKRQFSSQQIWQNKINKSIAMIKRIIHGEYIHDESGGRIQLENNKYVKINFTSSGQQECIWIVLSLFLIVLNSCSE
84	NZ_CP060388.1	WonB	Alphaproteobacteria	Sphingomonadales	Sphingomonadaceae	Sphingobium	sp.	hypothetical protein	SPBM01_RS07145	>SPBM01_RS07145,hypothetical protein,NZ_CP060388.1,Sphingobium sp. KCTC 72723 chromosome, complete genome	MSKHSCTNTVTHSKVKVEQLGRKAVFLNPDNQTFDVHEVDGCLITDGLRSDYIVSKKGVASVIVELKGKGVEHACNQLLETVKHEAIIPLLESKVGFLVVCRRFPRHDTYVRRAQSAIMKKFKTGFHIVCDQRELTVEGVIDPQGPY
84	NZ_CP060388.1	WonA	Alphaproteobacteria	Sphingomonadales	Sphingomonadaceae	Sphingobium	sp.	AAA family ATPase	SPBM01_RS07150	>SPBM01_RS07150,AAA family ATPase,NZ_CP060388.1,Sphingobium sp. KCTC 72723 chromosome, complete genome	MPTLNVSDFSCLKEATFTLSRVNIIIGPQGSGKSVTTKLFYFFTDILSNCMQYAERGQSLEEVKRQLSKQFVLWFPPQAWGPGRFNITYSANLFSVRILRKKKAMQVSDEVTIKFSDWFTGFYEDMLESYEQSKPDDADLNLQVSAAIDRQWRTREIISRRLTGALGPDYLTQQTFIPAGRAFFTSIGRLVAGFEQAGSLDPVTVKFARLFANLRDRNAHRSTLRTSRLGEEAAARRTSFMDKLFGGEIKFENDTEFVETPDGRKIPFTALSSGQQELLPMWSLMDYFIELDAMAGDRTSRRLRHELVYIEEPEAHLFPSAQSLLMEFLIGSIVSERSRRSLIITTHSPYIMSKLNLFLKAGQIARRKKRNSEVNEVIPRNCWLNVSQLTALSISDGQL…
85	NZ_CP060497.1	WonB	Sphingobacteriia	Sphingobacteriales	Sphingobacteriaceae	Olivibacter	sp.	hypothetical protein	H8S90_RS15155	>H8S90_RS15155,hypothetical protein,NZ_CP060497.1,Olivibacter sp. SDN3 chromosome, complete genome	MTCDNLKTILKGEDQCFSNACSAIENGKKFILRNPSNKTVCRVRVDDCLITDKTIKKCDYLFQVSGSKFYLVELKGKSIDDAVAQILSTYDNVNKKIKAPASDYSGIVVSSAVPKAADQKFKNIQEKIYRDKKLMIKRKQFHYEEIV
85	NZ_CP060497.1	WonA	Sphingobacteriia	Sphingobacteriales	Sphingobacteriaceae	Olivibacter	sp.	AAA family ATPase	H8S90_RS15160	>H8S90_RS15160,AAA family ATPase,NZ_CP060497.1,Olivibacter sp. SDN3 chromosome, complete genome	MENLIIKNFGPIINAQIELKRINIFIGTTSSGKSTVAKLATIFKSGQFAVSNNPFGEFKKLLSNYNIEYNIGSDTYIGFEHDSYTYEIKNNSFIINTSHFDQPRLNAIYIPAERVFFSTLSQSIFSLINSDIALPKWLIDFGAKFEKARSAIKTFPIDFLNAKYELRDGTDYIVLPNQTAIKLAQASSGIQSILPLLLVVEYNTKNTKNGGDDLFVIEEPELNLYPSSQKDLIEFIIEKINASEDQLIITTHSPYLLTSIDNLIQANNVAEHRSEVKEAVEKLVPFPQWVNFEKVACYFFDEGTAKSTLDEELQSIGPSNIDDVSGTISETFEKLLTLKYAE
86	NZ_CP060822.1	WonA	Cyanophyceae	Nostocales	Aphanizomenonaceae	Cylindrospermopsis	curvispora	ATP-binding protein	IAR63_RS10610	>IAR63_RS10610,ATP-binding protein,NZ_CP060822.1,Cylindrospermopsis curvispora GIHE-G1 chromosome, complete genome	MKVAISNLGNIQKAEIELSPFTVFIGRSGTGKSWTAYTIASIVSNYGFKSYLQIYEDKIKREQYNLEYDVLEESIQEFLESGSCQINLVNFAQKFAEKYVNDLAKMSPNWLSKFLGTSRLNFNNLEVKFSINELKQDLVTRIRQISFQQEMNYGNQGLQVFKQQDEEEIYFYQVYEGNRDSLKDSLKLPPLLIRDLFLKTILGIIHECFYADVHIFPTERTAYIGFPFSVNLSKLMELEMEKTISPEEQKPIMENLMKFKRSKRSRSGIIDSLTSVIASAVIKTDQERDEEAEKDPQIKKYIDLANFLQENILSGHVKFNSSPLVNEIIFEPIPDVKLEMHITSSMIKELTPLYLCLRYLAKPNELLVIDEPEMNLHPAAQVEITEFLAMLVNAGIKVL…
86	NZ_CP060822.1	WonB	Cyanophyceae	Nostocales	Aphanizomenonaceae	Cylindrospermopsis	curvispora	hypothetical protein	IAR63_RS10615	>IAR63_RS10615,hypothetical protein,NZ_CP060822.1,Cylindrospermopsis curvispora GIHE-G1 chromosome, complete genome	MLFDYLLLSGCLLPNRYSYSENGVKIELQRQSGELILLFHIDDQSNRDCKFRRVLELDNQGMKMCDLIVFYAKDSTRNICFIELKGRDIETAIQQINNTYKYFHAKLNQSNACNLVPEVNTKACIVSRACVPIKPLDSYTSYKELKYNFGKENISISKSSSLDRFLRGLNYEPKGKKNRK
87	NZ_CP061470.1	WonB	Bacilli	Bacillales	Bacillaceae	Geobacillus	zalihae	hypothetical protein	IC807_RS12385	>IC807_RS12385,hypothetical protein,NZ_CP061470.1,Geobacillus zalihae strain SURF-189 chromosome, complete genome	MAVVEWESCLQYCDRRKLAVVKEKGREIRFVNEGEKRVALYRVDGCLIQEGVKCDFLFLVIEGEQAFFIELKGSDLVEAVRQIMRTVEQLGKKLSGYRFEGRIIMTRVRTPNVKSTDRIKLEKMLRRTGGSLAVKVNWDEVEV
87	NZ_CP061470.1	WonA	Bacilli	Bacillales	Bacillaceae	Geobacillus	zalihae	AAA family ATPase	IC807_RS12390	>IC807_RS12390,AAA family ATPase,NZ_CP061470.1,Geobacillus zalihae strain SURF-189 chromosome, complete genome	MARIRIEQFGPVELFDEEIADVTVLIGPQASGKSTISKLIFFFQSIPDEWVNYLLSVRQTEEHNPFFEFNKRLRRKFVGYFGTTKHMKPFHIRYEYDVQKFVRLDLKDGYVQIHFSDPLKREIQENFLHVVKLKKEMQYEQQQLDDFWNVSSWKVRQQNILETVKASIAEVFGDSKTPIFIPAGRSLVATLSDQLQDINPQQLDVLTEQFIERINLLKKMFSHSFEEIIEDRKKFSTEKIDFEAIRLAIKMIEGVMKGKYMFSDYGERIFFNEREYTKLKFSSSGQQEVVWILLLIFTVILERQRVFMVIEEPEAHLYPNAQQEMVALFALLLNVTNSTLVITTHSPYILSAFNIYLYAAKIGRKLDGRANPIIDRKLRLSPERLKAYMLESEGGRFRY…
88	NZ_CP061472.1	WonB	Bacilli	Bacillales	Bacillaceae	Geobacillus	thermoleovorans	hypothetical protein	IC805_RS11060	>IC805_RS11060,hypothetical protein,NZ_CP061472.1,Geobacillus thermoleovorans strain SURF-48B chromosome, complete genome	MAVVGWESCLHYCDRRKLAVVEENGRGVRFVNEREKRVALYRVDGCLIKEGVKCDFLFLVIEGDRAFFIELKGSDLKQAVHQIARTIEQLGKWLPGYRFEGRIVTTRVRTPALKSTYLMKLEKMLRRTGGTLVVKAKWDEVNV
88	NZ_CP061472.1	WonA	Bacilli	Bacillales	Bacillaceae	Geobacillus	thermoleovorans	AAA family ATPase	IC805_RS11065	>IC805_RS11065,AAA family ATPase,NZ_CP061472.1,Geobacillus thermoleovorans strain SURF-48B chromosome, complete genome	MARIRIEHFGPVKLFDEEITDVTVLIGPQASGKSTISKLIFFFQSIPDEWVNYLLSVRQTEENNPFFEFNKRLRRKFVGYFGTTKHMKPFHIRYEYDVEKFVRLDLKDGYVQIHFSDPLKREIQENFKHVVQMKKEMQYEEQQLDDFWNVSSWKVRQQNVLEKVKAAITEVFGDSKTPIFIPAGRSLVATLSDQLQDINPQQLDVLTEQFIERINLLKKMFSHSFEEIIEDRKKFSTEKIDFEAIRLAIKMIEGVMKGKYMFSDYGERIFFNEREYTKLKFSSSGQQEVVWILLLIFTIILERQRVFMVIEEPEAHLYPNAQKEMVALFALLLNVTNSTLVITTHSPYILSAFNIYLYAAKIGNKLDQRVHPIVDRKLRLSPERLKAYMLESEGGKFHY…
89	NZ_CP143410.1	WonA	Gammaproteobacteria	Enterobacterales	Erwiniaceae	Pantoea	agglomerans	AAA family ATPase	IFU16_RS04900	>IFU16_RS04900,AAA family ATPase,NZ_CP143410.1,Pantoea agglomerans strain CFBP8785 chromosome, complete genome	MIRMRVKNFGPIGPWPADNDGWIEFKSVTVFIGNQGAGKSTLAKLFSTFCWIEKALVRGDHPKKWFERKGRFKNMFLSYHRLENYQDLDKRGEPVIEYEGEAWAIRYSANQLSITELPGQQYALPQVMYVPAERNFISYVRNPSELKLSSESLKEFLSAFELAKQNLPKTVKLPINDTEIENDKLNDIVNLKGPGHRLRLTDASSGFQSLVPLYMVSLHLANAVQDQSQDKPMSADERERFAQEFTSIYDNNSLTQEQKRVAVSALSRRFNKSAFINIVEEPEQNLFPSSQWEMLKSLLEFNRQVKANRLVLTTHSPYIVSYLSLAVQGKHLQQRIIESKQNALLPRLSALIPESALLDPDEVAIYQCSDQDGSVIRLATYEGIPSDKNLLNDWLRMGN…
89	NZ_CP143410.1	WonB	Gammaproteobacteria	Enterobacterales	Erwiniaceae	Pantoea	agglomerans	hypothetical protein	IFU16_RS04905	>IFU16_RS04905,hypothetical protein,NZ_CP143410.1,Pantoea agglomerans strain CFBP8785 chromosome, complete genome	MDFFKAACRSGPFTQETFGICDNQDSTPAYVDTDNPQDWVATVENQAQLEVIFTAIDKCVLQDGDQPGRGRCDGMLTTNNLLYLVELKEQRTNWRSDATEQLRSTILFLQQHHNLNAYKHKKAFGCNKRYPAFIEIDQETKRRFFDEYGFRLDLQGTVKLPRGGRG
90	NZ_VXCL01000010.1	WonB	Gammaproteobacteria	Enterobacterales	Enterobacteriaceae	Klebsiella	pneumoniae	hypothetical protein	INS73_RS13565	>INS73_RS13565,hypothetical protein,NZ_VXCL01000010.1,Klebsiella pneumoniae subsp. pneumoniae strain PP8 NODE_10_43.1183_86.78, whole genome shotgun sequence	MDFFKAACRSGPFTQETFGICDNQDSTPAYVDTDNPQEWVATVENRAQLEVIFTAIDKCVLQDGDQPGRGRCDGMLTTNNLLYLVELKEQRTNWRSDATEQLRSTILFLQQHHNLSAYKHKKAFGCNKRYPAFIEIDQETKRRFFDEYGFRLDLQGTVKLPRGERG
90	NZ_VXCL01000010.1	WonA	Gammaproteobacteria	Enterobacterales	Enterobacteriaceae	Klebsiella	pneumoniae	AAA family ATPase	INS73_RS13570	>INS73_RS13570,AAA family ATPase,NZ_VXCL01000010.1,Klebsiella pneumoniae subsp. pneumoniae strain PP8 NODE_10_43.1183_86.78, whole genome shotgun sequence	MIRMRVKNFGPIGPWPADNDGWIEFKSVTVFIGNQGAGKSTLAKLFSTFCWIEKALVRGDHPKKWFERKGRFKNMFLSYHRLENYQDLDKRGEPVIEYEGEAWAIRYSANQLSITELPGQQYALPQVMYVPAERNFISYVRNPSELKLSSESLKEFLSAFELAKQNLPKTVKLPINDTEIENDKLNDIVNLKGPGHRLRLTDASSGFQSLVPLYMVSLHLANAVQDQSQDKPMSADERERFAQEFTSIFDNNSLTQEQKRVAVSALSRRFNKSAFINIVEEPEQNLFPSSQWEMLKSLLEFNRQGKSNRLVLTTHSPYIVSYLSLAVQGKHLQQRIIESKQNALLPRLSALIPESALLDPDEVAIYQCSDQDGSVIRLATYEGIPSDKNLLNDWLRMGN…
91	NZ_CP064350.1	WonA	Gammaproteobacteria	Vibrionales	Vibrionaceae	Vibrio	cholerae	AAA family ATPase	IT766_RS05800	>IT766_RS05800,AAA family ATPase,NZ_CP064350.1,Vibrio cholerae C6706 chromosome I, complete sequence	MAETLKVKNFLVIKNAEIDIKRINIIIGPQANGKSLLAKLVYFFQCISKGVFDCVRLDQTKYQFDKLILSNFEQRFPRYSWENTSFIIEYTFNDLKFTISGVKKTNGKTSLKIRYSDILTKSINNKKKLFKKKFEEASANERKVYPAYDIKSMIMYESIADSLKNDLKNTFYHDAVFIPASRTFFANLQKNIFTFLASNLDIDPYLKEFGSLYENAKRLYNDPYLKRRNVERVIQEVQADLQAVVNGDYEYIDEQDWIVNKGKRINLINASSGQQESLPMLLVLATWTAVKENCMFFIEEPEAHLFPTSQGRIVSILSKIYSETNSRFFLTSHSPYILSAFNNFIMAKDVIDNGNFTLKRFVEVNGSGSPINFDDVSAYTIVDGNTKCISDTEYRMVGA…
91	NZ_CP064350.1	WonB	Gammaproteobacteria	Vibrionales	Vibrionaceae	Vibrio	cholerae	hypothetical protein	IT766_RS05805	>IT766_RS05805,hypothetical protein,NZ_CP064350.1,Vibrio cholerae C6706 chromosome I, complete sequence	MDFNVHTTVSKDPIIVLKEKKSKFELLNENRINVSKVKVDGGIINCALKKRCDWILSYNKTNDYALFIELKGCDLDEAIKQLKATLDYTQDVYRNHVRQCFAVTTSVPKFGTSAQRKSRDFYHKTRSTLTIKNTPVKHGI
92	NZ_CP065652.1	WonA	Betaproteobacteria	Burkholderiales	Alcaligenaceae	Achromobacter	xylosoxidans	AAA family ATPase	I6G72_RS05005	>I6G72_RS05005,AAA family ATPase,NZ_CP065652.1,Achromobacter xylosoxidans strain FDAARGOS_915 chromosome, complete genome	MTERIIISNFLTIKKANIEVKRINVIIGPQANGKSLIAKLLHFFRTFSTEFYEGIRKDRGKRETDKALLDLFEKRFPRYTWDGASFSIIYELNDISIKISGRKNSSGKTSLSISYSDQIVKIYNSKKKTFARKLAEARAEERPGRRTSFIENQVFYDCVVEPLRDGAYGKIFGSPIFIPATRSFFANLQKNIFTFLASNLDIDPYLKEFGSLYESSKRWYKDAYLGERKKQKELLDETYRAVEAIISGDYEFHDEQDWIVNKGRRINLANASSGQQEALPMLLTLCVWPILRASEHGNMCFIEEPEAHLFPTSQGHIVSILSQFYSKLETSFFITTHSPYIVSALNNFIMAGDRVTAGLISEQEFTAINGGGRSIQFEHVSAYTMSNGEAHSISDTEYR…
92	NZ_CP065652.1	WonB	Betaproteobacteria	Burkholderiales	Alcaligenaceae	Achromobacter	xylosoxidans	hypothetical protein	I6G72_RS05010	>I6G72_RS05010,hypothetical protein,NZ_CP065652.1,Achromobacter xylosoxidans strain FDAARGOS_915 chromosome, complete genome	MVLKENKSKFEAKNTNKKTIHKIKVDGCLIDEHQEKCDWLISTTENPLRAMYIELKGCDIKKAISQLKNTIRLTEATYKNYRRECYAITTRIPKHGTDVRKMQIDFYNETRTTLSVKNLTITVEIQ
93	NZ_CP051168.1	WonB	Cyanophyceae	Oscillatoriales	Oscillatoriaceae	Phormidium	sp.	hypothetical protein	HEQ85_RS25880	>HEQ85_RS25880,hypothetical protein,NZ_CP051168.1,[Phormidium] sp. ETS-05 chromosome, complete genome	MKCSCQEFEDNYPECTVCQTGKLIVAEEHKRKYILNNKAQNQICKIRIDGGVIDSQTQSKCDYMMVVCQSDKGSKNTDSGEIVYLIELKGKDLIKAVEQLTQTMTYFDYENNSQVFARAVVSKVTEPKSSIDIDSRVVKLRKMLKKYGGDFAYGSVQYDQDIVS
93	NZ_CP051168.1	WonA	Cyanophyceae	Oscillatoriales	Oscillatoriaceae	Phormidium	sp.	AAA family ATPase	HEQ85_RS25885	>HEQ85_RS25885,AAA family ATPase,NZ_CP051168.1,[Phormidium] sp. ETS-05 chromosome, complete genome	MNQKLTLKQFGPISDIQLDVKDIMIFIGSQASGKSTISKAVFFFKSLRDDLTGHLYQCYTQKQFDTSVANFAKRAKQKFIKMYGSVLQFPEMELKYEYGRGMEVTVRPSEDNRYTTIEFNLEFRQKFRELMEKAERLNDELQQRPLRFSSSREITAIKAKESAFFEELTFEVNQLFNDNRDILFLPAGRSLITTLSQQRYNIDMGDDWGSDSDWEADGLIKLDHLMQNFINRIDEAKRILLNQEIGYLIQSRIHANPEIEITVRLAQKLVESILKGSYRYQNGTDWIDFGDGKSTLINFASSGQQEVVWILQLIMLLILERRPVFLVIEEPEAHLFPVAQKQIIDLIALLANQGENQIFLTTHSPYILSSFNNLLYAQNLGMTKPESVSQVVERSLWID…
94	NZ_CP068187.1	WonB	Gammaproteobacteria	Moraxellales	Moraxellaceae	Acinetobacter	johnsonii	hypothetical protein	I6I51_RS15805	>I6I51_RS15805,hypothetical protein,NZ_CP068187.1,Acinetobacter johnsonii strain FDAARGOS_1094 chromosome, complete genome	MSTYETCSCKKIFSQKENKSSYSLHNKNYYVCEVKIDGGLINVGNKCDWLYKIYEHSCKSRETNPMSACPTQQTCNTQQLTLKETIFIELKGEDLDKAVLQIEATHKYLKENHPDYLCSNKRAYAVTTRCPSKTSELDKIKRNLKKTTGIILDRLKPTSSINL
94	NZ_CP068187.1	WonA	Gammaproteobacteria	Moraxellales	Moraxellaceae	Acinetobacter	johnsonii	ATP-binding protein	I6I51_RS15810	>I6I51_RS15810,ATP-binding protein,NZ_CP068187.1,Acinetobacter johnsonii strain FDAARGOS_1094 chromosome, complete genome	MENLTVQNFLVIKNASLDVKKFNVIIGSQGTGKSVLAKLLYCFKSIENRLISYLSKDSSLEDFKQDFTRRFQSIFPSYAWEKQKFKITYHLNQYTFELENNAGSVVFSHSENFSEDFYLIQLKIKRLIDVLTNNSEKNDDDLNIDIPVDLNFRSEIRKIIKDSNFKIFLKGSNFIPASRSFFSMFYENIFSILSSKNNLDPFLIDFGHMYEVYKSFYFRRKEKLCEYFPIHIISEILCGDIQEIDDKYFLVNNSQKTDLVNASSGQQEAFPMLIFLAVIAYLENDNSIFIEEPEAHLFPTSQAQIVKILSAMYKKNSNFFITTHSPYILSELNNYLYANDLMKRNLLSVESFERILPSTGSIDIEDLSAYKIENGVLMSIINKEYSMIDSEELDKASSH…
95	NZ_CP068107.1	WonA	Flavobacteriia	Flavobacteriales	Flavobacteriaceae	Myroides	odoratus	ATP-binding protein	I6I89_RS16905	>I6I89_RS16905,ATP-binding protein,NZ_CP068107.1,Myroides odoratus strain FDAARGOS_1132 chromosome, complete genome	MENMEKIAIRNFAGIEKLDLDIKPINILIGPQGVGKSVVVKLLYFFKETLYNLGSRQGIVLMETLENHERNMIVSFRKMFDRSAWKSGGKFEISYSSINGLTFVVKGDEKGEIRIVLPEEYTAILNEIILVNEQYSPLKVGELGISEFLKQRNEIETFLRLKLSEKFNEKLVEQVFIPAGRSFFSTINRNIYSIVEGKGEIDAGLDSFMLRFGSMYQLLGDFEAMNTLFWESSERSNTFNALVDQVMGGRYVKENDNQAYILHKDQRKVELKNVSSGQQEALPMLLILKAIYEKTWKTEGGVLYIEEPEAHLFPTAQKSIVNLLAKVYTSNPDNFQIFITTHSPYILTSFNNLMYAGNLIKEDESRRSAVEKVVDQDTILDASLFSAYAVQKTGATDLM…
95	NZ_CP068107.1	WonB	Flavobacteriia	Flavobacteriales	Flavobacteriaceae	Myroides	odoratus	hypothetical protein	I6I89_RS16910	>I6I89_RS16910,hypothetical protein,NZ_CP068107.1,Myroides odoratus strain FDAARGOS_1132 chromosome, complete genome	MLDKIDNDCKETDSRSKFVFQENGRKLTLINSKKVESTKIKIDGCHIQNSTACDFMLVTANDDFYIELKGQDINKALGQVIVTIEEVGKASKNSRKAFVICSKVPKIDTSIQMKKKTLQNRYACDLEIASNQREYKY
96	NZ_CP060589.1	WonB	Gammaproteobacteria	Vibrionales	Vibrionaceae	Vibrio	sp.	hypothetical protein	H9L11_RS14860	>H9L11_RS14860,hypothetical protein,NZ_CP060589.1,Vibrio sp. sp1 chromosome 1, complete sequence	MNYVGCTSITNDTIVKVTENKSSFSVENKAKKDIKKLSVDGCLITGNKERCDWILYQDSPNKKAFYVELKGCDVLKGMSQLSATLKETEKVFSDYKKECFLISTRVPRHTPALDKKKRQFFKDTGLRVNITNQRHTARF
96	NZ_CP060589.1	WonA	Gammaproteobacteria	Vibrionales	Vibrionaceae	Vibrio	sp.	AAA family ATPase	H9L11_RS14865	>H9L11_RS14865,AAA family ATPase,NZ_CP060589.1,Vibrio sp. sp1 chromosome 1, complete sequence	MHQNLTIKNFLVIKKADIDIKKINVLIGPQANGKSIIAKLVYFFNSISFEINESIRLNKNKRELNTDIFASFEEKFPRYTWEGANFTISYSFKNVTFTLEGKKNNRSKTTLTLKYNDGLDRYIKSCKRAHQKSICEMKDETLGKVAVNREHRLFYERIIEGHASSHYSDVFKESAFIPASRSFFANLQKNIFTFLASNLDIDPYLKEFGSLYEASKRWYNMSFFTKTQPQLYKELSTGLTSVVGGDYTYQEDQDWIVAKNGRVNLANASSGQQEALPMLLVLSTWPLMRALGENGGRSKLFIEEPEAHLFPTSQSSIVSLLSSLYSKTRTDLFITTHSPYILSALNNLILAGDKVSEGKINEEEFKKLNNSGSPVAYEDVSAYTISNGEVKPITDNEFR…
97	NZ_CP063332.1	WonA	Gammaproteobacteria	Enterobacterales	Enterobacteriaceae	Escherichia	coli	AAA family ATPase	IN878_RS22470	>IN878_RS22470,AAA family ATPase,NZ_CP063332.1,Escherichia coli strain BS74R-D chromosome, complete genome	MENIKIDKFLTIQKVDIPLKKVNIFIGPQAQGKSVIAKLIKYFKDYPMDILRASTEGKTKRDILKEQKNKFSKIFPQQYWADDEFFIEYSNKHYWVRITNRKDSKGSLKITLSENLTKTIAKLRLIVRKDLDENIENSLAESVTRRRKRGIEHELRVCLSLGLFSEPETKLESVFYIPAGRSFFANLQKNVFSFLSSSIEIDYFLTEFGSLYEQTKKLFSQDYMIRMLRGAVPQHVNKLVEELICGKYITEKGEDFIRHAAKKTNLNNSSSGQQEALPMALMLSSWPYLQSMTSKSFIIEEPEAHLFPSAQAKVVSLIASAYNQAESYCSYTITTHSPYILSAFNNLIQAGNALKCIKGKNNADIERLYKLVPESQIIDFDDVTAYMVNAGKVTEILDS…
97	NZ_CP063332.1	WonB	Gammaproteobacteria	Enterobacterales	Enterobacteriaceae	Escherichia	coli	hypothetical protein	IN878_RS22475	>IN878_RS22475,hypothetical protein,NZ_CP063332.1,Escherichia coli strain BS74R-D chromosome, complete genome	MCKNCKGKTKNKIIVLSDKGTSTQLSVINDNELEVEHKLIDGCAIVVGERCDHYLKIYNNQDVSHLFVELKGSDVEKAVKQIVTTLKSGVINVGAKEKKHGAIVSTRNPLNSTETNKLKKKILLSDGVNLHFYKMKAQQKITSFT
98	NZ_CP071448.1	WonB	Flavobacteriia	Flavobacteriales	Flavobacteriaceae	Flavobacterium	endoglycinae	hypothetical protein	J0383_RS01850	>J0383_RS01850,hypothetical protein,NZ_CP071448.1,Flavobacterium endoglycinae strain BB8 chromosome, complete genome	MHNNFDELIKANQGCCSKSKVASENNMKFEINTNEDFTRIEIDNCLISSQELQKCDFGFIRHSNNEFYFVELKGKDVKKALSQIENTISVFESSIIKIPKEKRLAFIVSSRNPLSSPETNNLKQAFAKKYGKLLEIKNRYCSHIPK
98	NZ_CP071448.1	WonA	Flavobacteriia	Flavobacteriales	Flavobacteriaceae	Flavobacterium	endoglycinae	AAA family ATPase	J0383_RS01855	>J0383_RS01855,AAA family ATPase,NZ_CP071448.1,Flavobacterium endoglycinae strain BB8 chromosome, complete genome	MEKLIVKNFGPIKEAEINLTKYVVFIGDTSTGKSVLAKLISIFRDSFVILSLTESIKINIKTELKRYNINFDINSSEIKYIDEDVILCELVGDDIVLKDEDLKNNNLKAVKTKLDKLTNDSFFSKLIDFNKENFFKFSINHYLKNRNSTYVPAERILFSLVGNSLSGLLANNVALPECYKDFAAKYEVARDEIREASYQSFNLDYSYDKGIDEVLVNNAKVLLSEASSGIQSLIPLLLVIDYEIKINDVDFNYNKGLIVEEPELNLFPIKQKKLIDHLILKVSNTKHKIIMTTHSPYILSSLDTLILAKNTFDEHPDLKEEINSIVSENKWIDYDDISVYEVRNDGKVYSIKNEEFRSIDTNAIDAVSDIISEEFDKLTELRYAQ
99	NZ_CP061799.1	WonB	Desulfobacteria	Desulfobacterales	Desulfococcaceae	Desulfonema	limicola	hypothetical protein	dnl_RS01860	>dnl_RS01860,hypothetical protein,NZ_CP061799.1,Desulfonema limicola strain 5ac10 chromosome, complete genome	MPCTEIEKHNCAACNRNTVIVARENKCEYRLINKYKEKICKVKIDGCYIQEGRKCDFLILRCEKKIAYFIELKGSSYFDAVAQIMQTIDKLMDITNQLESVNARIVLTKVSVPNLKNNPKILRLEKS
99	NZ_CP061799.1	WonA	Desulfobacteria	Desulfobacterales	Desulfococcaceae	Desulfonema	limicola	AAA family ATPase	dnl_RS01865	>dnl_RS01865,AAA family ATPase,NZ_CP061799.1,Desulfonema limicola strain 5ac10 chromosome, complete genome	MQNIKITNFGPVKHVDLDVNEFIIFIGPQASGKSTISKCIYFFKSLKDDLLKYIIESIDNKSFDNPIISFSKKIRAKFLDFWGPTFHLTNLTLEYQYKENIYLSIGLKHGYVNPVFSQSFIEYFNSIISEAESYNEKISKRDIKFMSSSDFFAAESEKRNFLNRIENLISELFGDNKDLVFIPAGRSLLATVSEQIQSIHSHKLDYLMRSFADRIINSKPFFSKSLYELVTDKKKYTQEKIEFNNVYFAQKIIEDILKGEYRFDSEGEKLFFDSQKYVKLNYASSGQQEVIWILLLIFLLILEKKQVFIVFEEPEAHLYPEAQKDIVELISLLSNVKNNQIIITTHSPYILSSLNNLLYAYNIGQKKTKETKNIVDKRLWVNPKKLNAFFVSEGCIKNI…
100	NZ_CP061800.1	WonA	Desulfobacteria	Desulfobacterales	Desulfococcaceae	Desulfonema	magnum	AAA family ATPase	dnm_RS04385	>dnm_RS04385,AAA family ATPase,NZ_CP061800.1,Desulfonema magnum strain 4be13 chromosome, complete genome	MPKDRIIIRNFGPIRHVNIELPDIVVFIGRQAAGKSAIAKLIHFFRFVTDDAPFSHDLMDIFRKFFFGDVWLRQSQDAEIAYLCGNGVKFSFKNNELTHTDMKKSPRRSVFIPAGRAVYSLVSDAMFGLSLESVNIDPGILLFGRTIETMKSDDPFEKDPHLRALSNDILKGKFRFSGNENRIYFSENRYVTMNNASSGQQEVFPVLLLLAAAMASRKNHCITIEEPEAHLYPYAQHKLVEFITRVHNSPHASNTFVITTHSPYILTSFNNLLFAHQVAGISEKAGKAVEAVVPEPNRVNPEDFSAYYVEDGKVRSVFDEGLISDNEIDDASEDIAEVFDQLIDIYKGFGHGQDT
100	NZ_CP061800.1	WonB	Desulfobacteria	Desulfobacterales	Desulfococcaceae	Desulfonema	magnum	hypothetical protein	dnm_RS04390	>dnm_RS04390,hypothetical protein,NZ_CP061800.1,Desulfonema magnum strain 4be13 chromosome, complete genome	MDKTLERIFPGMTDNECLKIISDILFYVYDNPDTDQAFATVTEPEEHQNFRITNPACKPVRVLSVDHCLFSDDSFKKCDFVLYDEAAFCFVELKAVHRDVHKKRKNAKRYAEKQLLATIELFRKELGNFGGRDLEAYLCVGYRTGRPSILSRSQRAKRDFVRLGVKLYDGCRKEFA
101	NZ_CP046926.1	WonA	Spirochaetia	Brachyspirales	Brachyspiraceae	Brachyspira	hyodysenteriae	ATP-binding protein	GQX62_RS10785	>GQX62_RS10785,ATP-binding protein,NZ_CP046926.1,Brachyspira hyodysenteriae strain BHZ755 chromosome, complete genome	MQKIIIRNLLVVKDFEMEINKFNLIIGEQSSGKSTISKAIFFFKDINNYMKFLIYTLTNNINYNIIKLYNDSIKTFFIKNFDKLENIDDNLYLKYKYKQNTYIEIIKKNNDLNINYSENIVIFFKQLDKYIKKYYGEYSIDNKNIKMMINFEKNIGIKIDNFFENILSTYYIPASRSSIALLNNQKTRLNYEIMDFINSSYMQTTEALQSLFNNGINTLLSKLQDEKLINIIKNMSEKIKKYLKGEYFYNDGDSYIQLENSNKKIPINYISSGQQEILWLLYTLLSIIAMNNNKPFIIIEEPEAHLYPKMQKEIIDFIVNFMNMTNSSILITTHSPYILTSTNNLLYAGKLKENYKNNKEKIEKINNIVGEYGAINPSEINAFKLYLNDFRYTNLINEE…
101	NZ_CP046926.1	WonB	Spirochaetia	Brachyspirales	Brachyspiraceae	Brachyspira	hyodysenteriae	hypothetical protein	GQX62_RS10790	>GQX62_RS10790,hypothetical protein,NZ_CP046926.1,Brachyspira hyodysenteriae strain BHZ755 chromosome, complete genome	MNNNYELLKRDDRKTLSDAQTKLYIKAENDIFIIKVDNGIFNDDVKKCDYLAYREKEVSNFIELKGSKIDKAYIQIIETIKNISNNDKLKHLIDIKELKAYIISKEKNKIPNGIENKSKELAKILYDKSKIRPNNMIDLVKYVLVVSDNDKRKSSGNRIICSSKHPLIL
102	NZ_CP046928.1	WonA	Spirochaetia	Brachyspirales	Brachyspiraceae	Brachyspira	hyodysenteriae	ATP-binding protein	GQX61_RS10755	>GQX61_RS10755,ATP-binding protein,NZ_CP046928.1,Brachyspira hyodysenteriae strain BHZ526 chromosome, complete genome	MQKIIIKNLHVVKDFEMEINKFNLIIGEQSSGKSTISKAIFFFKEINTHIKFYIFAYKNNIQSTMKEIYNYIIKDVFITIFGKLENIDDNLYLKYIYKSNNYIEITKKNNNLDINYSENIITFFNKLEIDIKTLFEEYLNINSSIRFEDIFERGIGKEIDNFFENESMTYYIPASRSSIALLNNQRTRLDYNTIDFIFYPFITLVEKIEFLFKDGVQNFIKNINDDNKKLIINKMNKKIEKYMGGEYFCDDKFGYIKLEHSNKKIPVDKISSGQQEILWLLNVLLGITWLNKKNQFVIIEEPEAHLYPKMQKEIIDFIVNFMNMTNSSILITTHSPYILTSTNNLLYAGKLKENYKNNKEKIEKINNIVGEYGAINPSEINAFKLYLNDFRYTNLINEE…
102	NZ_CP046928.1	WonB	Spirochaetia	Brachyspirales	Brachyspiraceae	Brachyspira	hyodysenteriae	hypothetical protein	GQX61_RS10760	>GQX61_RS10760,hypothetical protein,NZ_CP046928.1,Brachyspira hyodysenteriae strain BHZ526 chromosome, complete genome	MNNNYELLKRDDRKTLSDAQTKLYIKAENDIFIIKVDNGIFNDDVKKCDYLAYREKEVSNFIELKGSKIDKAYIQIIETIKNISNNDKLKHLIDIKELKAYIVSKEKNKIPNGIENKSKELAKILYDKSKIRPNNMIDLVKYVLVVSDNDKRKSSGNRIICSSKHPLIL
103	NZ_CP046930.1	WonA	Spirochaetia	Brachyspirales	Brachyspiraceae	Brachyspira	hyodysenteriae	ATP-binding protein	GQX60_RS10800	>GQX60_RS10800,ATP-binding protein,NZ_CP046930.1,Brachyspira hyodysenteriae strain BHZ375 chromosome, complete genome	MQKIIIRNLLVVKDFEMEINKFNLIIGEQSSGKSTISKAIFFFKDINNYMKFLIYTLTNNINYNIIKLYNDSIKTFFIKNFDKLENIDDNLYLKYKYKQNTYIEITKKNNDLNINYSENIVIFFKQLDKYIKKYYGEYSIDNKNIKMMINFEKNIGIKIDNFFENILSTYYIPASRSSIALLNNQKTRLNYEIMDFINSSYMQTTEALQSLFNNGINTLLSKLQDEKLINIIKNMSEKIKKYLKGEYFYNDGDSYIQLENSNKKIPINYISSGQQEILWLLYTLLSIIAMNNNKPFIIIEEPEAHLYPKMQKEIIDFIVNFMNMTNSSILITTHSPYILTSTNNLLYAGKLKENYKNNKEKIEKINNIVGEYGAINPSEINAFKLYLNDFRYTNLINEE…
103	NZ_CP046930.1	WonB	Spirochaetia	Brachyspirales	Brachyspiraceae	Brachyspira	hyodysenteriae	hypothetical protein	GQX60_RS10805	>GQX60_RS10805,hypothetical protein,NZ_CP046930.1,Brachyspira hyodysenteriae strain BHZ375 chromosome, complete genome	MNNNYELLKRDDRKTLSDAQTKLYIKAENDIFIIKVDNGIFNDDVKKCDYLAYREKEVSNFIELKGSKIDKAYIQIIETIKNISNNDKLKHLIDIKELKAYIVSKEKNKIPNGIENKSKELAKILYDKSKIRPNNMIDLVKYVLVVSDNDKRKSSGNRIICSSKHPLIL
104	NZ_CP046932.1	WonA	Spirochaetia	Brachyspirales	Brachyspiraceae	Brachyspira	hyodysenteriae	ATP-binding protein	GQX59_RS11080	>GQX59_RS11080,ATP-binding protein,NZ_CP046932.1,Brachyspira hyodysenteriae strain Bh743-7 chromosome, complete genome	MQKIIIRNLLVVKDFEMEINKFNLIIGEQSSGKSTISKAIFFFKDINNYMKFLIYTLTNNINYNIIKLYNDSIKTFFIKNFDKLENIDDNLYLKYKYKQNTYIEIIKKNNDLNINYSENIVIFFKQLDKYIKKYYGEYSIDNKNIKMMINFEKNIGIKIDNFFENILSTYYIPASRSSIALLNNQKTRLNYEIMDFINSSYMQTTEALQSLFNNGINTLLSKLQDEKLINIIKNMSEKIKKYLKGEYFYNDGDSYIQLENSNKKIPINYISSGQQEILWLLYTLLSIIAMNNNKPFIIIEEPEAHLYPKMQKEIIDFIVNFMNMTNSSILITTHSPYILTSTNNLLYAGKLKENYKNNKEKIEKINNIVGEYGAINPSEINAFKLYLNDFRYTNLINEE…
104	NZ_CP046932.1	WonB	Spirochaetia	Brachyspirales	Brachyspiraceae	Brachyspira	hyodysenteriae	hypothetical protein	GQX59_RS11085	>GQX59_RS11085,hypothetical protein,NZ_CP046932.1,Brachyspira hyodysenteriae strain Bh743-7 chromosome, complete genome	MNNNYELLKRDDRKTLSDAQTKLYIKAENDIFIIKVDNGIFNDDVKKCDYLAYREKEVSNFIELKGSKIDKAYIQIIETIKNISNNDKLKHLIDIKELKAYIISKEKNKIPNGIENKSKELAKILYDKSKIRPNNMIDLVKYVLVVSDNDKRKSSGNRIICSSKHPLIL
105	NZ_CP064353.1	WonB	Bacteroidia	Bacteroidales	Tannerellaceae	Parabacteroides	goldsteinii	hypothetical protein	ISX85_RS04090	>ISX85_RS04090,hypothetical protein,NZ_CP064353.1,Parabacteroides goldsteinii strain MTS01 chromosome, complete genome	MVEENGRKFVLIVSDWKNVEKIKVDGALICNQEKEKCDYFFFYYPSGKTKNDRHAYFVELKGKNIGKAMSQIISTIQCFMQEGLLKNISLQKAFIVSSRFPQKDRTTEKLQEDLRKKYKCPLVIKNNMVEYRP
105	NZ_CP064353.1	WonA	Bacteroidia	Bacteroidales	Tannerellaceae	Parabacteroides	goldsteinii	ATP-binding protein	ISX85_RS04095	>ISX85_RS04095,ATP-binding protein,NZ_CP064353.1,Parabacteroides goldsteinii strain MTS01 chromosome, complete genome	MERISVTDFGPIQHAEIEIKPFCILIGHTSSGKSTVAKLLDLFNSQEFYFIEPKDNLVPFISLLKKYDIDFDFKEHTCIVYKKGEYTWTISKKGIETDYPFTDIANEWYHGNVLFTKSHRPFRARIIKLLNLLNEDIRLPELQNFEHIEQFPDEKIRDNQYIQFYSRLMHTYVYNEIPSVYIPAERILMSVLSKAIFSFYEKGINIPDCLKIFANKYSLAKDNQEQYKINFLNLEVHFDSTTNDKIRLENGEEIELTQASSGLQSIIPLLSVFDLGLDTDTCTIIEEPELNLYTQVQKDLTEYLVKRTKEMKAKLFITTHSPYILSTVQNLLQAGNVAAESPEKAEQVAKLVSPDKWIDYKDLTCQFFSSNGTSYNILDDEYHTIGINQMDDVSAELSE…
106	NZ_CP072847.1	WonA	Gammaproteobacteria	Vibrionales	Vibrionaceae	Vibrio	cholerae	AAA family ATPase	J9265_RS06025	>J9265_RS06025,AAA family ATPase,NZ_CP072847.1,Vibrio cholerae strain A1552 chromosome 1, complete sequence	MAETLKVKNFLVIKNAEIDIKRINIIIGPQANGKSLLAKLVYFFQCISKGVFDCVRLDQTKYQFDKLILSNFEQRFPRYSWENTSFIIEYTFNDLKFTISGVKKTNGKTSLKIRYSDILTKSINNKKKLFKKKFEEASANERKVYPAYDIKSMIMYESIADSLKNDLKNTFYHDAVFIPASRTFFANLQKNIFTFLASNLDIDPYLKEFGSLYENAKRLYNDPYLKRRNVERVIQEVQADLQAVVNGDYEYIDEQDWIVNKGKRINLINASSGQQESLPMLLVLATWTAVKENCMFFIEEPEAHLFPTSQGRIVSILSKIYSETNSRFFLTSHSPYILSAFNNFIMAKDVIDNGNFTLKRFVEVNGSGSPINFDDVSAYTIVDGNTKCISDTEYRMVGA…
106	NZ_CP072847.1	WonB	Gammaproteobacteria	Vibrionales	Vibrionaceae	Vibrio	cholerae	hypothetical protein	J9265_RS06030	>J9265_RS06030,hypothetical protein,NZ_CP072847.1,Vibrio cholerae strain A1552 chromosome 1, complete sequence	MDFNVHTTVSKDPIIVLKEKKSKFELLNENRINVSKVKVDGGIINCALKKRCDWILSYNKTNDYALFIELKGCDLDEAIKQLKATLDYTQDVYRNHVRQCFAVTTSVPKFGTSAQRKSRDFYHKTRSTLTIKNTPVKHGI
107	NZ_CP042282.1	WonA	Bacteroidia	Bacteroidales	Bacteroidaceae	Bacteroides	xylanisolvens	AAA family ATPase	FQN58_RS07405	>FQN58_RS07405,AAA family ATPase,NZ_CP042282.1,Bacteroides xylanisolvens strain APCS1/XY chromosome, complete genome	MAHLIVTDFGAIKSANIEIKKYNFFIGHTSSGKSTIAKLLAIFNNSIFWTIKEGDFNSFLRLLDKYNINFEFTSTTIIRYSNEKYYWEIGLNKFHSNYEDADLMEMANTSKSYDFILKFIERKENNFAYKEFIKSLKNLLDLKDSAMVELIKPALVGLLYEECIPVYIPAERLLISTFSNSIFSLLQAGASIPDCIKDFGSLYEKARIQYKNIDINILDIKVSFNNNGDTVYLMNENKEVKLSQTSSGIQSIIPLWIVFNQYVESKKKQILVIEEPELNLFPSTQHFLIDWIMRKMRKSNGSIVITTHSPYVLSVVDNLILAQEILKKSNKKKLVLSKIKELIPSMALIDFDDVSSYFFHSDGTVKDIRDTDIKSLGAEYIDTASDKLGYIFDELCNIE…
107	NZ_CP042282.1	WonB	Bacteroidia	Bacteroidales	Bacteroidaceae	Bacteroides	xylanisolvens	hypothetical protein	FQN58_RS07410	>FQN58_RS07410,hypothetical protein,NZ_CP042282.1,Bacteroides xylanisolvens strain APCS1/XY chromosome, complete genome	MSCKCFNRRFVFKNTDSFDHKYVNSKCKCTSRFTICENKSKFTIASKDISEVDKIKIDGYFDSSSEHRKCDYLFVYTSPLNCVYIFVELKGTDIAHAITQIGNTVNLFYNQGYLKDKKVIGAIVSSRHPSNDGTYRKAKQTLEKSLSSKIKSFRIEKKNKEMTYDPINDKVI
108	NZ_CP072216.1	WonB	Bacteroidia	Bacteroidales	Bacteroidaceae	Bacteroides	xylanisolvens	hypothetical protein	INE92_RS05655	>INE92_RS05655,hypothetical protein,NZ_CP072216.1,Bacteroides xylanisolvens strain CL11T00C03 chromosome, complete genome	MSCKCFNRRFVFKNTDSFDHKYVNSKCKCTSRFTICENKSKFTIASKDISEVDKIKIDGYFDSSSEHRKCDYLFVYTSPLNCVYIFVELKGTDIAHAITQIGNTVNLFYNQGYLKDKKVIGAIVSSRHPSNDGTYRKAKQTLEKSLSSKIKSFRIEKKNKEMTYDPINDKVI
108	NZ_CP072216.1	WonA	Bacteroidia	Bacteroidales	Bacteroidaceae	Bacteroides	xylanisolvens	AAA family ATPase	INE92_RS05660	>INE92_RS05660,AAA family ATPase,NZ_CP072216.1,Bacteroides xylanisolvens strain CL11T00C03 chromosome, complete genome	MAHLIVTDFGAIKSANIEIKKYNFFIGHTSSGKSTIAKLLAIFNNSIFWTIKEGDFNSFLRLLDKYNINFEFTSTTIICYSNEKYYWEIGLNKFHSNYEDADLMEMANTSKSYDFILKFIERKENNFAYKEFIKSLKNLLDLKDSAMVELIKPALVGLLYEECIPVYIPAERLLISTFSNSIFSLLQAGASIPDCIKDFGSLYEKARIQYKNIDINILDIKVSFNNNGDTVYLMNENKEVKLSQTSSGIQSIIPLWIVFNQYVESKKKQILVIEEPELNLFPSTQHFLIDWIMRKMRRSNGSIVITTHSPYVLSVVDNLILAQEILKKSNKKKLVLSKIKELIPSMALIDFDDVSSYFFHSDGTVKDIRDTDIKSLGAEYIDTASDKLGYIFDELCNIE…
109	NZ_CP047159.1	WonB	Bacteroidia	Bacteroidales	Prevotellaceae	Prevotella	sp.	hypothetical protein	GRF55_RS02370	>GRF55_RS02370,hypothetical protein,NZ_CP047159.1,Prevotella sp. Rep29 chromosome, complete genome	MAQKIKEQKEWPFFQAYHDNGYILRQDCSKEVSLREPGENQTYKLHNKSGKELVVYRIDGGLINDENVLKCDNGIYTENDWLFLIELKGADLNHALDQINSTIDILLKRPNKKVKKLNARIVLSKVSIPRISASKENKLKQLLHKSYGGGNYKKQSRLLEDTI
109	NZ_CP047159.1	WonA	Bacteroidia	Bacteroidales	Prevotellaceae	Prevotella	sp.	AAA family ATPase	GRF55_RS02375	>GRF55_RS02375,AAA family ATPase,NZ_CP047159.1,Prevotella sp. Rep29 chromosome, complete genome	MSQRLEITNFGPVRRASIEIRPALILIGQQASGKSTVAKLIYFFKSLSAEFFSRYYQSSGEGVEMAQDLIIPIREKFYDFFGSTYHLPDFEIVYHYDDNRYLTLSLTAKKKINAHFSDTFFTKKDFQELRGYKKMLLQLKTDLANMDNVAKKVALDERHLNYLHQLADKINALFCNEHNDSLFILAGRNATIGYSETFENMLQQSIQKSIEEQGHRAFETKEQTIDETLMLSFMQRVVKMRQAFINLGNFEGMITHANGRLKPRLKLAYKLIREVLRGQYSNSEFGERIVHPGQGYVYLKNASSGQQESIRILQDAFLSIYQGNKLLRIVEEPEAHLFPEAQMSTIQLLVLMLNCAPSGHLILTTHSPYTLTIVNNLIYAAKVGAQHPEQASSVIQKEL…
110	NZ_AP024565.1	WonB	Cyanophyceae	Chroococcales	Microcystaceae	Microcystis	aeruginosa	hypothetical protein	LC603172_RS11990	>LC603172_RS11990,hypothetical protein,NZ_AP024565.1,Microcystis aeruginosa strain NIES-88 chromosome, complete genome	MDISHCSECNKNKIVKVKENGKEFIVNNNSQKLITKIKIDNCLIIEGKRCDWLLEIDSPCSLALYIELKGKNIEQAYDQLLSTLNHSYLQKRHKESKKECYIVASRVPKAGTNVQVYQARLKQSHPKVSLKVKSMKAEITI
110	NZ_AP024565.1	WonA	Cyanophyceae	Chroococcales	Microcystaceae	Microcystis	aeruginosa	AAA family ATPase	LC603172_RS11995	>LC603172_RS11995,AAA family ATPase,NZ_AP024565.1,Microcystis aeruginosa strain NIES-88 chromosome, complete genome	MESLTIENFLIIKYAEIEIKKINVIIGEQSTGKSIIAKLVFLFQTFLFYQVKLLVTNLQDQQELKRHIQKRFEELFPKYAWKEQVFKIVYRLDDMNFLIERYKDKSGYFKLQFTYSDNFKKFYNTTIRQVSKIAKSNNKVTQDIYSDMNDCVAKNIADFFQGNEKIFSTKILFVPASRTLFVKYFTNNIFAFLSNNFDLDPLIINFGSNYENAQRLYRIINESESLFQDKKDDKKLYNQIKLISEKILSGSYARVKDQDWLYHADGRKINLIDASSGQQEALPMLLILLVFSFFPDSESNQFFIEEPETHLFPSAQRDMVELFTLLYANKNCRFFLTTHSPYILTALNNKIMAANVEPVKAEKSLGYKNTIQFQDVSAYTISNGQTQSILDTEVNLIGI…
111	NZ_CP082841.1	WonA	Gammaproteobacteria	Enterobacterales	Enterobacteriaceae	Kluyvera	sp.	AAA family ATPase	K7B04_RS10235	>K7B04_RS10235,AAA family ATPase,NZ_CP082841.1,Kluyvera sp. CRP chromosome, complete genome	MIRMRVKNFGPVGPWPADTDGWIEFKSVTVFIGNQGAGKSTLAKLFSTFCWIEKALVRGDHPKKWFERKGRFKNMFLSYHRLENYQDLDKRGEPVIEYEGEAWAIRYSANQLSITELPGQQYALPQVMYVPAERNFISYVRNPSELKLSSESLKEFLSAFELAKQYLPKTVKLPINDTEIENDKLNDIVNLKGPGHRLRLTDASSGFQSLVPLYMVSLHLANAVQDQSQDKPMSADERERFAQEFTSIFDNNSLTQEQKRVAVSALSRRFNKSAFINIVEEPEQNLFPSSQWEMLKSLLAFNRQGKANRLVLTTHSPYIVSYLSLAVQGKHLQQRIIESKQKALLPRLNALIPETALLDPDEVAIYQCSDQDGSVIRLTTYEGIPSDKNLLNDWLRMGN…
111	NZ_CP082841.1	WonB	Gammaproteobacteria	Enterobacterales	Enterobacteriaceae	Kluyvera	sp.	hypothetical protein	K7B04_RS10240	>K7B04_RS10240,hypothetical protein,NZ_CP082841.1,Kluyvera sp. CRP chromosome, complete genome	MDFFKAACRSGPFTQETFGICDNQDSTPAYVDTDNAQGWVATVENRAQLEVIFTAIDKCVLQDGDQPGRGRCDGMLTTNNLLYLVELKEQRTNWRSDATEQLRSTILFLQQHHNLSAYKHKKAFGCNKRYPAFIEIDQETKRRFFDEYGFRLDLQGTIKLPRGERG
112	NZ_CP081906.1	WonB	Bacteroidia	Bacteroidales	Tannerellaceae	Parabacteroides	goldsteinii	hypothetical protein	K6V26_RS05750	>K6V26_RS05750,hypothetical protein,NZ_CP081906.1,Parabacteroides goldsteinii strain BFG-241 chromosome, complete genome	MVEENGRKFVLIVSDWKNVEKIKVDGALICNQEKEKCDYFFFYYPSGKTKNDRHAYFVELKGKNIGKAMSQIISTIQCFMQEGLLKNISLQKAFIVSSRFPQKDRTTEKLQEDLRKKYKCPLVIKNNMIEYRP
112	NZ_CP081906.1	WonA	Bacteroidia	Bacteroidales	Tannerellaceae	Parabacteroides	goldsteinii	ATP-binding protein	K6V26_RS05755	>K6V26_RS05755,ATP-binding protein,NZ_CP081906.1,Parabacteroides goldsteinii strain BFG-241 chromosome, complete genome	MERISVTDFGPIQHAEIEIKPFCILIGHTSSGKSTVAKLLDLFNSQEFYFIEPKDNLVPFISLLKKYDIDFDFKEHTCIVYKKGEYTWTISKKGIETDYPFTDIANEWYHGNVLFTKSHRPFRARIIKLLNLLNEDIRLPELQNFEHIEQFPDEKIRDNQYIQFYSRLMHTYVYNEIPSVYIPAERILMSVLSKAIFSFYEKGINIPDCLKIFANKYSLAKDNQEQYKINFLNLEVHFDSTTNDKIRLENGEEIELTQASSGLQSIIPLLSVFDLGLDTDTCTIIEEPELNLYTQVQKDLTEYLVKRTKEMKAKLFITTHSPYILSTVQNLLQAGNVAAESPEKAEQVAKLVSPDKWIDYKDLTCQFFSSDGTSHNILDDEYHTIGINQMDDVSAELSE…
113	NZ_CP081906.1	WonA	Bacteroidia	Bacteroidales	Tannerellaceae	Parabacteroides	goldsteinii	AAA family ATPase	K6V26_RS21110	>K6V26_RS21110,AAA family ATPase,NZ_CP081906.1,Parabacteroides goldsteinii strain BFG-241 chromosome, complete genome	MQRIEIHNFGPIKDATIEIPKYLLLIGEQASGKSTVAKLIYFFKSLREDFIQNIILMPQKKAFSSKNNFLIPTRAKFINYFGIPTFSENYNITFYYTESQYVSIKWERPHITISLSPDFFNQAFKRRLRNIRKKHYDILDKSMNLFTSAEFTAEISELSNDCFNVLEEDLFYVVADRSSTVSFGHLFERVFSRELDNSLLHNSKIRNQSIEELLLRKFLDRIALLKDCFSNEHTLKHDTSFTKWIIRGMSDILKGNYSLQYNQERISWGQRGNNYVYLRNASSGQQEVIRVLQDIVWVVRHNVNAFRIVEEPESHLFPLAQKKLVELLSAMVKNKINNSLVITTHSPYILSSINNLLFAQQVVNNFPELQEAVQKEINQYSWIDSKDFRAYALSKSNTI…
113	NZ_CP081906.1	WonB	Bacteroidia	Bacteroidales	Tannerellaceae	Parabacteroides	goldsteinii	hypothetical protein	K6V26_RS21115	>K6V26_RS21115,hypothetical protein,NZ_CP081906.1,Parabacteroides goldsteinii strain BFG-241 chromosome, complete genome	MSTYPTSITQLRLLSSFEGYAVKVEDCLTILSDEEFYAFDDKSLKCSICSIEIPTELLPNQEYFTIKNNTKKEIVFWSIDGKFITKSQMQKCDCAIFDENVFCLVEFKTDSEGKSEESKEAIINHAQNQIISTYKLIENKIKIKGIDFAEKVTVEGHICLSKRYPRKSSEEMNMQALFAKENGFGLYFDGIKEF
114	NZ_CP081917.1	WonB	Bacteroidia	Bacteroidales	Bacteroidaceae	Bacteroides	ovatus	hypothetical protein	K6V23_RS13935	>K6V23_RS13935,hypothetical protein,NZ_CP081917.1,Bacteroides ovatus strain BFG-107 chromosome, complete genome	MAIFKQACTWEVTDKLLVVKENKCKCVFSNPNQHLLTKIKVDGCQITDGIRCDYLILDHCHNEYFVELKGKDLPHAVEQLEASIQQLSAPNHTIKKRLLLYQAVIPPMTLRYKELKLCSRKNME
114	NZ_CP081917.1	WonA	Bacteroidia	Bacteroidales	Bacteroidaceae	Bacteroides	ovatus	AAA family ATPase	K6V23_RS13940	>K6V23_RS13940,AAA family ATPase,NZ_CP081917.1,Bacteroides ovatus strain BFG-107 chromosome, complete genome	MERKLIIRNFGAIASADIALKDFNIFIGEQGAGKSTVAKLITIFENSRDKVLKVDSDYLMTKFSEYNIISYFNPDSYISYSSEQGDITYEDGSFNFTFSYHSTSHNLYIPAERFFISTFSRSIATLVLSKAPIPVTLLEFASFYEKAKNLFVNYQVPIFNIIFQVREASENLVLSNYDKIIPFKDASSGIQSVVPLLMVIDYITKEQSDTHFVIEEPELNLFPETQIALLQHIVKECHQLTITTHSPYLLSALNNMLEAGNVSKLHPEKEEEIAALMPKSSWVDFNKITAYKIEKGHIISILDKEYNIIVADQIDSTSDEQGRIFSSLLDLE
115	NZ_CP084704.1	WonB	Chrysiogenia	Chrysiogenales	Chrysiogenaceae	Desulfurispirillum	indicum	hypothetical protein	LGV61_RS12495	>LGV61_RS12495,hypothetical protein,NZ_CP084704.1,Desulfurispirillum indicum strain A2 chromosome, complete genome	MTFPADCVQVIAGQRIVFKENNRSFCLLNAQRVVIRKVHIDGCLIPQSDRQRACDYGAWIDSQSKAYFIELKGKNIQHAVRQIIASINFVQQNHMEECEGKALEAVIVSSKNHAPNLKQSPDYIKLKSMLHQKPHIKTNYLELPLS
115	NZ_CP084704.1	WonA	Chrysiogenia	Chrysiogenales	Chrysiogenaceae	Desulfurispirillum	indicum	AAA family ATPase	LGV61_RS12500	>LGV61_RS12500,AAA family ATPase,NZ_CP084704.1,Desulfurispirillum indicum strain A2 chromosome, complete genome	MLQRIKIRSFGPVEVAELDVTDVIILNGVQSSGKSTIAKSIYFFKSLPETLYQYLISKEDPEQDLTKELVIACRKRLMEFFGTTKHLDGFFLEYQYAPEIHITIQYETRSGHARVNFSNKLFKGLRDAAKKIQQYRAGARLDKPRDFSSLQAIRAEQMRFYQSIRRELKLLFHESRDMLYIPAGRSLVTTLSEELREIESFQFDPLMKEFVSRICLLRGDFTQELEAIIEDRKKLTAMPIDFQRVDAVKVLIAQILKGRYRVENGEERILLDDGNYIKIRFSSSGQQEALWILHLIFLAVLEGQPTFSVLEEPEAHLYPMTQYQVIKLIALFLGAEKNQAIITTHSPYVMAAINTLLVAHQAGIKNPQQAARIVDRRAWLDGNNLSAYFVGNGRIYNIY…
116	NZ_CP087138.1	WonA	Gammaproteobacteria	Pseudomonadales	Pseudomonadaceae	Pseudomonas	sp.	AAA family ATPase	LN139_RS20255	>LN139_RS20255,AAA family ATPase,NZ_CP087138.1,Pseudomonas sp. KNUC1026 chromosome, complete genome	MELLEIENFISIKRASIKLNKINIFIGPQAKGKSLISKIIHFCKEVPFGIFETVVEEKSKREFDRELIRKFENIFPNYAWEKSDFKISYTSALYGVEISHQKNNSKSKLCIKYTEEITRALSAARRCYQKLSQPYDGEARSVLGRRNAVYREMRELIASNLSRFGGSKIEQVIYIPAGRSFFANLQKNVFSFLSTSIPIDYFLKEFGAIYEQTRDKGFRNFVDPQRPKSVSKLVNDLICGSYQSEKGQDWIITDHGRVNVSNSSSGQQEVLPMAMVLSNWPFANSSVYRRSFVIEEPEAHLFPIAQGQVASLIACAYNAHNRQGTFTITTHSPYILTAINNLIQAANASKQPNADKASINEVVPSDQAIEFEHISAYIVDKGTTKSILDEELKLIQADA…
116	NZ_CP087138.1	WonB	Gammaproteobacteria	Pseudomonadales	Pseudomonadaceae	Pseudomonas	sp.	hypothetical protein	LN139_RS20260	>LN139_RS20260,hypothetical protein,NZ_CP087138.1,Pseudomonas sp. KNUC1026 chromosome, complete genome	MTASCSISTNNSIEKFEENRSILRIHNQNRKKLLRHQVDGCLIKSGIKCDWMLVEEKTKTEIYIELKGSDVEHAVDQISKTVEQLSDSPPKKWGYVICTRSPMSATEIQRATKSIAKSHGVTLRIRKTIHDENIENLIR
117	NZ_CP091284.1	WonA	Cyanophyceae	Nostocales	Aphanizomenonaceae	Cylindrospermopsis	raciborskii	AAA family ATPase	L3I90_RS11715	>L3I90_RS11715,AAA family ATPase,NZ_CP091284.1,Cylindrospermopsis raciborskii KLL07 chromosome, complete genome	MAQIKVQNFGPIKSGLVENDGLVDIRKITVFIGNQGTGKSSIAKLISMFSWLEKQLYRGSLDEKDVISRNRLVNTYCNYNNLKKYFRSGTEIEYRGSAYTMTYADSKLTINRSDNTPRKYVLPKIMYIPAERNFFSVIKKAEKVKGLPLMLLDFFKELERSQQELSETLDLPVGNVKLEFDQTSQSLILRGDNYKLNISEASSGFQSLVPAFLVSRNIALSINQNQGSSQSELSAEEQKRLTTEIQAIINDENLSKEVKKAALELLSSKYRNECFLNIVEELEQNLFPTSQRDILYKLLEFVNITAGNTLIMTTHSPYIIDYLTLAIKAQQILQTFDNLPKGEFLKTKLKNIVPLNSSIFPEDSIVYELTDSGEIRKLSTYEGLPSDENYLNSCLAETN…
117	NZ_CP091284.1	WonB	Cyanophyceae	Nostocales	Aphanizomenonaceae	Cylindrospermopsis	raciborskii	hypothetical protein	L3I90_RS11720	>L3I90_RS11720,hypothetical protein,NZ_CP091284.1,Cylindrospermopsis raciborskii KLL07 chromosome, complete genome	MEIDFFDENCQSRTKAAKFGLCDEPPPSTNPAYIDHKDVNQWIATVENNQHIDIIFTAIDNCIEIYRSDGKMANRCDGMLTYIHTIIFVELKERKPSGRNYRNLIKKAEIQLKSTISVFIENKNSEKFVTKRAYIANAKKPEFHQSHKERMQRFKDDTGFILKIENKIII
118	NZ_CP092358.1	WonB	Betaproteobacteria	Neisseriales	Neisseriaceae	Wielerella	bovis	hypothetical protein	MIS46_RS09450	>MIS46_RS09450,hypothetical protein,NZ_CP092358.1,Wielerella bovis strain 09LB414 chromosome, complete genome	MMTSNFFILQINEPIRNDKEFGLCDDDDNLLAYSDNRQPEKWIATVDNPNECGVQFYPIDNVVICLNSNHQQESLCDGMLTFDDRLFLVELKERGRKQDWRSKAKHQLINTIKLLIEHNPQELQYYSVFKAYICNKTLPKFEETTIAEKNEFRELSKQLGIRIRLDIQATIHIK
118	NZ_CP092358.1	WonA	Betaproteobacteria	Neisseriales	Neisseriaceae	Wielerella	bovis	AAA family ATPase	MIS46_RS09455	>MIS46_RS09455,AAA family ATPase,NZ_CP092358.1,Wielerella bovis strain 09LB414 chromosome, complete genome	MNQKPRIKIQHFGAIQQTNPDNQGWLDIEKVTVFIGDQGSGKSTVAKLISTFMWIEKALVRGDLDAKTLQRKGKFTQFLKYHRLESYIQSNSYIEYDGLAKHIIFENNQLKVQKNASHEQNYVLPQIMYVPAERNFISYVKNARELKIASESMQEFITEFNNAKNNLKQSFKLPIDDVSVEYDRLNDKLNLKGVDYKIQLSDGASGFQSAVPLLLVSDYLAKSVVNPNANSRPMSEKERENFSKEMKQILENADFSDEQRRLAISLLSAKFNKKAFINIVEEPEQNLFPNSQWEILKELLKFNDLAEFNQLLITTHSPYIINYLSITIKVLQIFQVILDTYFNIYDTELPRGSELEKEIFHRLTDIIDADCWLESDDLSIYQLKDGIVSLLPEIYGIPS…
119	NZ_CP092780.1	WonA	Betaproteobacteria	Burkholderiales	Oxalobacteraceae	Massilia	sp.	AAA family ATPase	MJ904_RS12470	>MJ904_RS12470,AAA family ATPase,NZ_CP092780.1,Massilia sp. MB5 chromosome, complete genome	MHRLHVEKFGPIKSCDVELNRFMTFIGPQSSGKSTVIKLMYYFLSLRDEVAVYLMERLESGSDAVKWKDLEQRIRTRFLEFWGPTIQDREMLVKFEYRPGISIEATLEKNRQTPFTKFILSQLLRKSIEELQVKLGKAHKVTSANRMPLFATPDLVAAQRRRATLVAEIQAEVSSIFGITKQILFIPAGRSLLSTVADQLINIDRRRLDYPLHQFMERINYSKAFFDRPLAEIIEEQKVFRKSKFDQVAVKTCRELIEKILRGEFRQSKDEGRLYFSKGNYVKINYASSGQQESVWILLLILLITLESTETILFVEEPEAHLFPEAQKYIVDLLAFAYSTIGCDLVVTTHSPYILGAINNCVYAHIIGNSQNRETVAEIIPERQWIDPKHSVGWFVNSG…
119	NZ_CP092780.1	WonB	Betaproteobacteria	Burkholderiales	Oxalobacteraceae	Massilia	sp.	hypothetical protein	MJ904_RS12475	>MJ904_RS12475,hypothetical protein,NZ_CP092780.1,Massilia sp. MB5 chromosome, complete genome	MLGNNHKIWGDRRKIVSISENGRCYRGSNGSQKQLSCYQVDGGLINVGPRCDFALTNNNEDKVYLIELKGKDICHAADQIRTTIDKLSSQLAGKVVFARIICTRVPSPRIRKPAIVKLEQIIASLSGNVVVASLELKEEI
120	NZ_CP064377.1	WonA	Betaproteobacteria	Burkholderiales	Alcaligenaceae	Achromobacter	xylosoxidans	AAA family ATPase	IUJ48_RS27585	>IUJ48_RS27585,AAA family ATPase,NZ_CP064377.1,Achromobacter xylosoxidans strain PartM-Axylosoxidans-RM8376 chromosome, complete genome	MTERIIISNFLTIKKANIEVKRINVIIGPQANGKSLIAKLLHFFRTFSTEFYEGIRKDRGKRETDKALLDLFEKRFPRYTWDGASFSIIYELNDISIKISGRKNSSGKTSLSISYSDQIVKIYNSKKKTFARKLAEARAEERPGRRTSFIENQVFYDCVVEPLRDGAYGKIFGSPIFIPATRSFFANLQKNIFTFLASNLDIDPYLKEFGSLYESSKRWYKDAYLGERKKQKELLDETYRAVEAIISGDYEFHDEQDWIVNKGRRINLANASSGQQEALPMLLTLCVWPILRASEHGNMCFIEEPEAHLFPTSQGHIVSILSQFYSKLETSFFITTHSPYIVSALNNFIMAGDRVTAGLISEQEFTAINGGGRSIQFEHVSAYTMSNGEAHSISDTEYR…
120	NZ_CP064377.1	WonB	Betaproteobacteria	Burkholderiales	Alcaligenaceae	Achromobacter	xylosoxidans	hypothetical protein	IUJ48_RS27590	>IUJ48_RS27590,hypothetical protein,NZ_CP064377.1,Achromobacter xylosoxidans strain PartM-Axylosoxidans-RM8376 chromosome, complete genome	MVLKENKSKFEAKNTNKKTIHKIKVDGCLIDEHQEKCDWLISTTENPLRAMYIELKGCDIKKAISQLKNTIRLTEATYKNYRRECYAITTRIPKHGTDVRKMQIDFYNETRTTLSVKNLTITVEIQ
121	NZ_CP095848.1	WonA	Cytophagia	Cytophagales	Hymenobacteraceae	Hymenobacter	sublimis	AAA family ATPase	MWH26_RS13290	>MWH26_RS13290,AAA family ATPase,NZ_CP095848.1,Hymenobacter sublimis strain 5516 S-25 chromosome, complete genome	METLEVRNFGPIVRASIVLKDVNIFIGPSSSGKSTIAKLCAILNDYDFIKKVKRFSKFKEYLEKYNVSEYLTTNTYIRYDSDVLTLTINNGRISNVPKENIIIDSYNALFQYAKLSQTVDFEYTELEVYEPVFEHLRILSEPIVKSLNQLSYKAFYNFKSITHRASFIYSKIFTELDSDNYDLDDESLYYDEDEFEEIVSEIELLTKNSIIFFRNELSELKSVQSSTYIPAERILFSLITEKVFSFENAKLALPQVMIDFGTIVEKAKISSKEYNLDFIGTKYKFDKGKNIITQNGYETELSKAASGIQTIIPLYLAIEYKIYTNDQNTNFIIEEPELNLYPTNQKKLIEYIIAKCTNKNGSLTITTHSPYILTCINNFIQGANAFQERPEMIESIKDI…
121	NZ_CP095848.1	WonB	Cytophagia	Cytophagales	Hymenobacteraceae	Hymenobacter	sublimis	hypothetical protein	MWH26_RS13295	>MWH26_RS13295,hypothetical protein,NZ_CP095848.1,Hymenobacter sublimis strain 5516 S-25 chromosome, complete genome	MAQNIIHSLNAEACISHSTVAKEKNKTFRIECNNKLKVFKIHIDGCFIKGKQIRCDYAFIIPENNTYFFVELKSEDIEHAFNQIIETINHFNKIQRLDKNNIEGYIISSSVPTSANLKFQELIIKFKKFHGKSLARYTNQGIKTVK
122	NZ_CP046250.1	WonB	Bacilli	Bacillales	Bacillaceae	Geobacillus	thermoleovorans	hypothetical protein	GK107_RS16245	>GK107_RS16245,hypothetical protein,NZ_CP046250.1,Geobacillus thermoleovorans strain V0 chromosome, complete genome	MAVVGWESCLHYCDRRKLAVVEENGRGVRFVNEREKRVALYRVDGCLIKEGVKCDFLFLVIEGDRAFFIELKGSDLKQAVHQIARTIEQLGKWLPGYRFEGRIVTTRVRTPALKSTYLMKLEKMLRRTGGTLVVKAKWDEVNV
122	NZ_CP046250.1	WonA	Bacilli	Bacillales	Bacillaceae	Geobacillus	thermoleovorans	AAA family ATPase	GK107_RS16250	>GK107_RS16250,AAA family ATPase,NZ_CP046250.1,Geobacillus thermoleovorans strain V0 chromosome, complete genome	MARIRIEHFGPVKLFDEEITDVTVLIGPQASGKSTISKLIFFFQSIPDEWVNYLLSVRQTEENNPFFEFNKRLRRKFVGYFGTTKHMKPFHIRYEYDVEKFVRLDLKDGYVQIHFSDPLKREIQENFKHVVQMKKEMQYEEQQLDDFWNVSSWKVRQQNVLEKVKAAITEVFGDSKTPIFIPAGRSLVATLSDQLQDINPQQLDVLTEQFIERINLLKKMFSHSFEEIIEDRKKFSTEKIDFEAIRLAIKMIEGVMKGKYMFSDYGERIFFNEREYTKLKFSSSGQQEVVWILLLIFTIILERQRVFMVIEEPEAHLYPNAQKEMVALFALLLNVTNSTLVITTHSPYILSAFNIYLYAAKIGNKLDQRVHPIVDRKLRLSPERLKAYMLESEGGKFHY…
123	NZ_CP094466.1	WonB	Clostridia	Eubacteriales	Oscillospiraceae	Faecalibacterium	sp.	hypothetical protein	MTP41_RS13260	>MTP41_RS13260,hypothetical protein,NZ_CP094466.1,Faecalibacterium sp. I4-3-84 chromosome, complete genome	MPNINNCVPYRAGTCSSFVSSENGCKHEAKNPDKKAIRQFKVDGEVFPKGHDPERCDWLLLDDTKGNAYYIELKGSDIPHAIEQIESTIREIHWSISEYIVFKRIVYKTGTHKIQESSVIKWKQRNKNAIIKEKQLSENI
123	NZ_CP094466.1	WonA	Clostridia	Eubacteriales	Oscillospiraceae	Faecalibacterium	sp.	AAA family ATPase	MTP41_RS13265	>MTP41_RS13265,AAA family ATPase,NZ_CP094466.1,Faecalibacterium sp. I4-3-84 chromosome, complete genome	MNHTIHIKKLGPINECTLEIKQFNVFTGPQSNGKSTVAKAIYYCRSIKQDILNIMMQGGPSKVFSAKTDWKCAMQARMKDKFLQIFGTSWIMPSDMMLDYVYGDEKMSLCVSLNEDYERPGHNYVNIQFSEGFLELFQELDDNVFLDPYAFKKGHWEEVLTKTLHDPYETVFIPAGRNLITILSEQMNYIFTSLEGSQLRQIDYVTKRYIETILKLKPLFGRGLSGYIDDVMASEDSEAAKKFKSNRPAIKLLCEKATEILGGSYRYVDGEERLYLDERKYIKINFTSSGQQEIIWVFNLLFYYLIEDKRVFLILEEPESHLYPSSQRSVGELLGLFLNDEKNAELITTHSPYLLGTFNYMLQAGQSKGNAGEKIKQKLRKRYWLDPKQVSASYIRGGS…
124	NZ_CP087995.1	WonA	Gammaproteobacteria	Alteromonadales	Pseudoalteromonadaceae	Pseudoalteromonas	sp.	AAA family ATPase	LOC50_RS03700	>LOC50_RS03700,AAA family ATPase,NZ_CP087995.1,Pseudoalteromonas sp. SCSIO 43095 chromosome 1, complete sequence	MSECLTIKNFLVIKDAEVELKKINVVIGPQANGKSLIAKLISFFNSLSHEFIEGVRTGDTKRALDRSIILKFEARFPRYSWEGTSFTITYKVDSLEFSITGKKNQKNKTLISLEYSSDLANKFKSKKIAFKKKLQEEKELRKKNPSIRHVERQILREHINEPLKELYPCFFSDSFFIPASRSFFANLQKNIFTFLASNLDIDPYLKEFGQMYENSKFWYKDEMFVRHHKNLLNELYKLIELIVQGEYEYHDEQDWLISKGRKINLANASSGQQESLPMLLVLAVWPILSGQDNGLCFIEEPEAHLFPTSQGHIISILSLLHESLDTKFFITTHSPYILSALNNFILAGDTLDKEAITVDEFKKINGTGSPIKFEDVSAYTIIEGKTENIADESYRMIGG…
124	NZ_CP087995.1	WonB	Gammaproteobacteria	Alteromonadales	Pseudoalteromonadaceae	Pseudoalteromonas	sp.	hypothetical protein	LOC50_RS03705	>LOC50_RS03705,hypothetical protein,NZ_CP087995.1,Pseudoalteromonas sp. SCSIO 43095 chromosome 1, complete sequence	MDYDLCSTETTDSKVVVQENRSRFEVNNRRRESLKKVQVDGCLINDHREKCDWIIEVNNLNKRALFIELKGCDVDKAISQLKSTLVHTRNKYKDYSKECFAVTTRIPKHGASTRKKCIDFHKETKATLSIKNLNTSIVA
125	NZ_CP092074.1	WonA	Cytophagia	Cytophagales	Leadbetterellaceae	Emticicia	sp.	AAA family ATPase	MB380_RS05015	>MB380_RS05015,AAA family ATPase,NZ_CP092074.1,Emticicia sp. 21SJ11W-3 chromosome, complete genome	MERIIIKNFGPIKDVDLQINDFMIFIGPQASGKSTIAKLIYFYKNLHNEIRKFLFERIANLGIREFSEKYEQNYALGCLEFYFFDIFPDTKIYKGSNIYFYFNANFALKIKIDNNGELNISLPIEFANDFERTLSEAKELYDIDREDFNSAATKAQARIDSFIIKTLDRTFSDNLYIPAGRGFISVISSQIFNLKTENLDYFIKEFAYAIRFIRNDITLSESNLINQSEELKEKYLSIYRILNRLQSRILKGRYLYDKINQKTGIEIGNNDFIPLDKVSSGQQEAVWVVQYLIYRIYQISLRSSFTVIEEPEAHLYPESQKSITELIAVLVNLLNNQALITTHSPYILAAVNNLLYANKIGKTHEKEVSEIVDKNLWLDFNRVDAYFVGGEGNEGKIKR…
125	NZ_CP092074.1	WonB	Cytophagia	Cytophagales	Leadbetterellaceae	Emticicia	sp.	hypothetical protein	MB380_RS05020	>MB380_RS05020,hypothetical protein,NZ_CP092074.1,Emticicia sp. 21SJ11W-3 chromosome, complete genome	MSRKSFHQFDSNCENHNNDKRGTIVLTDIGKSQYKVFNPNKKRVSELKVDGCLIKIGERCDYLLLVSNDSQFKNKDAYFVELKGSDLMKAISQIDASIETLKGKLNDFKRVFGRIVLTKNNVPDLNNTAIIKLRNKLKKMDGNLIYRVKLEEQI
126	NZ_CP073745.1	WonB	Gammaproteobacteria	Oceanospirillales	Oceanospirillaceae	Bacterioplanoides	sp.	hypothetical protein	KFF03_RS09910	>KFF03_RS09910,hypothetical protein,NZ_CP073745.1,Bacterioplanoides sp. SCSIO 12839 chromosome, complete genome	MDYELCTTETTDSRVVVQENRSRFEVLNNRRDRLRKVQVDGCLINDHREKCDWIIEINNQSNRALFIELKGCDVDKAISQLKSTLVHTRVKYADYDKECFAVTTRIPKHGASIRKKCIEFHKQTNVTLSIKNLNTTISA
126	NZ_CP073745.1	WonA	Gammaproteobacteria	Oceanospirillales	Oceanospirillaceae	Bacterioplanoides	sp.	AAA family ATPase	KFF03_RS09915	>KFF03_RS09915,AAA family ATPase,NZ_CP073745.1,Bacterioplanoides sp. SCSIO 12839 chromosome, complete genome	MSESLKVKNFLVIKHAEVELKKINVIIGPQANGKSLIAKLISFFNSLSDEFIEGVRANESKRVLDKNIISKFEDRFPRYSWDGTSFSIEYKIDSLNFLISGRKNSKNKTLITLEYSKNLVNKFKAKKSLFKRKVQEEKENRKNTPRIRSVERQVLREHVGDPLKELYPCFFSDSFFIPASRSFFANLQKNIFTFLASNLDIDPYLKEFGQVYENSKFWYKDGLMLRHNKTLVSELYKLIESIVQGEYEYHDDQDWLISKGRKINLANASSGQQESLPMLLVLAVWPILSESGNGVYFIEEPEAHLFPTSQGHIISILSMLHEALGTKFFITTHSPYILSALNNFILAGDTLDKEEITIEEFREINGSGSPIRFDDVSAYTIINGRTESIADSEYRMIGG…
127	NZ_CP099914.1	WonB	Gammaproteobacteria	Enterobacterales	Enterobacteriaceae	Escherichia	albertii	hypothetical protein	NIY84_RS13965	>NIY84_RS13965,hypothetical protein,NZ_CP099914.1,Escherichia albertii strain 104_2_TS_A chromosome, complete genome	MCKNCKGKTKNKIIVLSDKGTSTQLSVINDNELEVEHKLIDGCAIVVGERCDHYLKIYNNQDVSHLFVELKGSDVEKAVKQIVTTLKSGVINVGAKEKKHGAIVSTRNPLNSTETNKLKKKILLSDGVNLHFYKMKAQQKITSFT
127	NZ_CP099914.1	WonA	Gammaproteobacteria	Enterobacterales	Enterobacteriaceae	Escherichia	albertii	AAA family ATPase	NIY84_RS13970	>NIY84_RS13970,AAA family ATPase,NZ_CP099914.1,Escherichia albertii strain 104_2_TS_A chromosome, complete genome	MENIKIDKFLTIQKVDIPLKKVNIFIGPQAQGKSVIAKLIKYFKDYPMDILRASTEGKTKRDILKEQKNKFSKIFPQQYWADDEFFIEYSNKHYWVRITNRKDSKGSLKITLSENLTKTIAKLRLIVRKDLDENIENSLAESVTRRRKRGIEHELRVCLSLGLFSEPETKLESVFYIPAGRSFFANLQKNVFSFLSSSIEIDYFLTEFGSLYEQTKKLFSQDYMIRMLRGAVPQHVNKLVEELICGKYITEKGEDFIRHAAKKTNLNNSSSGQQEALPMALMLSSWPYLQSMTSKSFIIEEPEAHLFPSAQAKVVSLIASAYNQAESYCSYTITTHSPYILSAFNNLIQAGNALKCIKGKNNADIERLYKLVPESQIIDFDDVTAYMVNAGKVTEILDS…
128	NZ_CP099464.1	WonA	Cyanophyceae	Nostocales	Aphanizomenonaceae	Dolichospermum	heterosporum	AAA family ATPase	NG743_RS14265	>NG743_RS14265,AAA family ATPase,NZ_CP099464.1,Dolichospermum heterosporum TAC447 strain NIES-1697 chromosome, complete genome	MQRISIENFGPVKKFEADVTDIMLLIGPQASGKSTISKSIVLFKSLKDEILNYIYINTFENLLSLNYIIRKILTYFEIQLDREGSIVKYQYSNKKYITVSSSETYNLEIKISSTLEQELNLLITEILNYKIIFQEQQNKFKSLEELREIESDKRLQFKNFKSRIDQIFEEKHSSVFIPAGRSLMSTLTDQLQEIKNPDTLDYFTKSFVERINLLKTYFTDDLNTLIQNKDIALNLGDDLSRLLKKILKGEYRFNADIDKERIYFKNNQYVKLQYASSGQQESVWILLLIFRYILDGTSVFMVFEEPEAHLYPETQSDIVELIGLLANVCNNQIIITTHSPYILSSFNNLLYAHQVGANKVGDEREAVASIVNSKSWIDPDRISAYFISENGYESIIDEE…
128	NZ_CP099464.1	WonB	Cyanophyceae	Nostocales	Aphanizomenonaceae	Dolichospermum	heterosporum	hypothetical protein	NG743_RS14270	>NG743_RS14270,hypothetical protein,NZ_CP099464.1,Dolichospermum heterosporum TAC447 strain NIES-1697 chromosome, complete genome	MCNDFFRESECQEFCDSRKTIVVKDSGNKQEYRVTNNNGKEICKIKVDGCLIKESERCDYLILSCEDKSAFFVELKGHDLKKAIGQIDSSLTNLMTEIKEFKIYARIVLNRNPTPDINSSVEIKLKNRLKKHNGKDSGDLIKYKSKVLEESI
129	NZ_CP099464.1	WonB	Cyanophyceae	Nostocales	Aphanizomenonaceae	Dolichospermum	heterosporum	hypothetical protein	NG743_RS26065	>NG743_RS26065,hypothetical protein,NZ_CP099464.1,Dolichospermum heterosporum TAC447 strain NIES-1697 chromosome, complete genome	MDLDKCSEKISHKNILIEEKKSSIIVFINENSIELTKVQVDGCLDIQGVKCDWLLIINEPYIEIYIELKGSDVEHAFDQIENTIKIVSKNYKTVLKYCYIITTRCPITSTQIQVRAKSFKKNYNAVLKVKKTGSNESFNTFIVDK
129	NZ_CP099464.1	WonA	Cyanophyceae	Nostocales	Aphanizomenonaceae	Dolichospermum	heterosporum	ATP-binding protein	NG743_RS26070	>NG743_RS26070,ATP-binding protein,NZ_CP099464.1,Dolichospermum heterosporum TAC447 strain NIES-1697 chromosome, complete genome	MVIKFSCVTAYYIALMEKLTVKNFLNIKDIEFNLSKINIIIGQQASGKSILAKLVYFFKDFFIKYRSSIQNKQKKAEFDKSIITTFKIIFPEYSWKNQEFQILYEFDSYSVALNNQKSDDNKSKLSLIYSEYLVKVRRKILSEYNKKTLEYAENNPEKIEEYYNTIFTEHILKDNHFNSLELITFIPAGRSFFANLQNNIFSFLSGNIVIDYFLQEFGSAYERVKNIYQLRKLIHALNLNDSIDELINQIIVGNYSYEKDQDWILYTNETNKNRRTNLSHSSSGQQEALPMTLILAILPFISSTTRLFIIEEPEAHLFPTSQKHIVSLISQVFNTTEKKHKFFITTHSPYILTAFNNLIQAGNTLKALREKPEQNDLLEALFKIVPENQTLDINDVAAY…
130	NZ_CP103100.1	WonB	Bacteroidia	Bacteroidales	Bacteroidaceae	Bacteroides	ovatus	hypothetical protein	NXW12_RS26065	>NXW12_RS26065,hypothetical protein,NZ_CP103100.1,Bacteroides ovatus strain BFG-179 chromosome, complete genome	MAIFKQACTWEVTDKLLVVKENKCKCVFSNPNQHLLTKIKVDGCQITDGIRCDYLILDHCHNEYFVELKGKDLPHAVEQLEASIQQLSAPNHTIKKKAIIVSSRNPSNDTSVQRAKAMFKKKYGVELIPKNIQIEITIK
130	NZ_CP103100.1	WonA	Bacteroidia	Bacteroidales	Bacteroidaceae	Bacteroides	ovatus	AAA family ATPase	NXW12_RS26070	>NXW12_RS26070,AAA family ATPase,NZ_CP103100.1,Bacteroides ovatus strain BFG-179 chromosome, complete genome	MERKLIIRNFGAIASADIALKDFNIFIGEQGAGKSTVAKLITIFENSRDKVLKVDSDYLMTKFSEYNIISYFNPDSYISYSSEQGDITYEDGSFNFTFSYHSTSHNLYIPAERFFISTFSRSIATLVLSKAPIPVTLLEFASFYEKAKNLFVNYQVPIFNIIFQVREASENLVLSNYDKIIPFKDASSGIQSVVPLLMVIDYITKEQSDTHFVIEEPELNLFPETQIALLQHIVKECHQLTITTHSPYLLSALNNMLEAGNVSKLHPEKEEEIAALMPKSSWVDFNKITAYKIEKGHIISILDKEYNIIVADQIDSTSDEQGRIFSSLLDLE
131	NZ_CP103210.1	WonA	Bacteroidia	Bacteroidales	Bacteroidaceae	Bacteroides	ovatus	AAA family ATPase	NXU82_RS24105	>NXU82_RS24105,AAA family ATPase,NZ_CP103210.1,Bacteroides ovatus strain BFG-258 chromosome, complete genome	MERKLIIRNFGAIASADIALKDFNIFIGEQGAGKSTVAKLITIFENSRDKVLKVDSDYLMTKFSEYNIISYFNPDSYISYSSEQGDITYEDGSFNFTFSYHSTSHNLYIPAERFFISTFSRSIATLVLSKAPIPVTLLEFASFYEKAKNLFVNYQVPIFNIIFQVREASENLVLSNYDKIIPFKDASSGIQSVVPLLMVIDYITKEQSDTHFVIEEPELNLFPETQIALLQHIVKECHQLTITTHSPYLLSALNNMLEAGNVSKLHPEKEEEIAALMPKSSWVDFNKITAYKIEKGHIISILDKEYNIIVADQIDSTSDEQGRIFSSLLDLE
131	NZ_CP103210.1	WonB	Bacteroidia	Bacteroidales	Bacteroidaceae	Bacteroides	ovatus	hypothetical protein	NXU82_RS24110	>NXU82_RS24110,hypothetical protein,NZ_CP103210.1,Bacteroides ovatus strain BFG-258 chromosome, complete genome	MAIFKQACTWEVTDKLLVVKENKCKCVFSNPNQHLLTKIKVDGCQITDGIRCDYLILDHCHNEYFVELKGKDLPHAVEQLEASIQQLSAPNHTIKKKAIIVSSRNPSNDTSVQRAKAMFKKKYGVELIPKNIQIEITIK
132	NZ_CP103130.1	WonA	Bacteroidia	Bacteroidales	Bacteroidaceae	Bacteroides	ovatus	AAA family ATPase	NXX44_RS25625	>NXX44_RS25625,AAA family ATPase,NZ_CP103130.1,Bacteroides ovatus strain BFG-299 chromosome, complete genome	MERKLIIRNFGAIASADIALKDFNIFIGEQGAGKSTVAKLITIFENSRDKVLKVDSDYLMTKFSEYNIISYFNPDSYISYSSEQGDITYEDGSFNFTFSYHSTSHNLYIPAERFFISTFSRSIATLVLSKAPIPVTLLEFASFYEKAKNLFVNYQVPIFNIIFQVREASENLVLSNYDKIIPFKDASSGIQSVVPLLMVIDYITKEQSDTHFVIEEPELNLFPETQIALLQHIVKECHQLTITTHSPYLLSALNNMLEAGNVSKLHPEKEEEIAALMPKSSWVDFNKITAYKIEKGHIISILDKEYNIIVADQIDSTSDEQGRIFSSLLDLE
132	NZ_CP103130.1	WonB	Bacteroidia	Bacteroidales	Bacteroidaceae	Bacteroides	ovatus	hypothetical protein	NXX44_RS25630	>NXX44_RS25630,hypothetical protein,NZ_CP103130.1,Bacteroides ovatus strain BFG-299 chromosome, complete genome	MAIFKQACTWEVTDKLLVVKENKCKCVFSNPNQHLLTKIKVDGCQITDGIRCDYLILDHCHNEYFVELKGKDLPHAVEQLEASIQQLSAPNHTIKKRLLLYQAVIPPMTLRYKELKLCSRKNME
133	NZ_CP081221.1	WonA	Alphaproteobacteria	Rhodobacterales	Roseobacteraceae	Phaeobacter	inhibens	ATP-binding protein	K4F89_RS11605	>K4F89_RS11605,ATP-binding protein,NZ_CP081221.1,Phaeobacter inhibens strain M626 chromosome, complete genome	MTVIDPIDDSLETLTVSNFLSIKRAEVDLTNITAIIGPQASGKSVIAKLFFFGRTYIERYVTSVFFEDFSVRKFKSEMVSEFSSLFGGLEGFPGLFDIEYRLGNYSVSVCRETSGGKVKLKHSRDLDAVGRSLSREYLRFRRKASEEEMSRSRASPFEFRRSSGDLRAFFKSVPSVLFVPASRSFYATISEELFTFLASDERVDPLTAQFGSFYEFAKRRIGGGLFGEAPSKKAQAHRKSILQPVIQGDFVRVKSRDFIETRWGRVPLRSASSGQQEALPLLFSLLEYPNPSEPNQLLIVEEPEAHLFPDAQKYILDLMVHTANANVCDVLFTTHSPYVLACMNNHIAKAKSSNGDGFIGSIGAYLTDKGTSKSIVDDDDFVDTNFLDSVSESIAAEFL…
133	NZ_CP081221.1	WonB	Alphaproteobacteria	Rhodobacterales	Roseobacteraceae	Phaeobacter	inhibens	hypothetical protein	K4F89_RS11610	>K4F89_RS11610,hypothetical protein,NZ_CP081221.1,Phaeobacter inhibens strain M626 chromosome, complete genome	MSCVKKVNDKIVVFKENARSAIFSNPSQQSFDKAQVDDCLIKENSGKCDGYLRDGNRIWLVELKGKDVEKAVKQIVATSQKINDHIGDREIIPVIVATKCPAIAGQQKQLKGLSKIVGKRSENLILRTRVAKISV
134	NZ_CP081240.1	WonB	Alphaproteobacteria	Rhodobacterales	Roseobacteraceae	Phaeobacter	inhibens	hypothetical protein	K4L00_RS11730	>K4L00_RS11730,hypothetical protein,NZ_CP081240.1,Phaeobacter inhibens strain M632 chromosome, complete genome	MNDKIVVFKENARSAIFSNPSQQSFDKAQVDDCLIKENSGKCDGYLRDGNRIWLVELKGKDVEKAVKQIVATSQKINDHIGDREIIPVIVATKCPAIAGQQKQLKGLSKIVGKRSENLILRTRVAKISV
134	NZ_CP081240.1	WonA	Alphaproteobacteria	Rhodobacterales	Roseobacteraceae	Phaeobacter	inhibens	ATP-binding protein	K4L00_RS11735	>K4L00_RS11735,ATP-binding protein,NZ_CP081240.1,Phaeobacter inhibens strain M632 chromosome, complete genome	MTVIDPIDDSLETLTVSNFLSIKRAEVDLTNITAIIGPQASGKSVIAKLFFFGRTYIERYVTSVFFEDFSVRKFKSEMVSEFSSLFGGLEGFPGLFDIEYRLGNYSVSVCRETSGGKVKLKHSRDLDAVGRSLSREYLRFRRKASEEEMSRSRASPFEFRRSSGDLRAFFKSVPSVLFVPASRSFYATISEELFTFLASDERVDPLTAQFGSFYEFAKRRIGGGLFGEAPSKKAQAHRKSILQPVIQGDFVRVKSRDFIETRWGRVPLRSASSGQQEALPLLFSLLEYPNPSEPNQLLIVEEPEAHLFPDAQKYILDLMVHTANANVCDVLFTTHSPYVLACMNNHIAKAKSSNGDGFIGSIGAYLTDKGTSKSIVDDDDFVDTNFLDSVSESIAAEFL…
135	NZ_CP102261.1	WonB	Bacteroidia	Bacteroidales	Bacteroidaceae	Bacteroides	sp.	hypothetical protein	NQ505_RS17815	>NQ505_RS17815,hypothetical protein,NZ_CP102261.1,Bacteroides sp. D2 chromosome, complete genome	MSCKCFNRRFVFKNTDSFDHKYVNSKCKCTSRFTIYENKSKFTIASKDISEVDKIKIDGYFDSSSEHRKCDYLFVYTSPLSCVYIFVELKGTDIAHAITQIGNTVNLFYNQGYLKDKKVIGAIVSSRHPSNDGTYRKAKQTLEKSLSSKIKSFRIEKKNKEMTYDPINDKVI
135	NZ_CP102261.1	WonA	Bacteroidia	Bacteroidales	Bacteroidaceae	Bacteroides	sp.	AAA family ATPase	NQ505_RS17820	>NQ505_RS17820,AAA family ATPase,NZ_CP102261.1,Bacteroides sp. D2 chromosome, complete genome	MAHLIVTDFGAIKSANIEIKKYNFFIGHTSSGKSTIAKLLAIFNNSIFWTIKEGDFNSFLRLLDKYNINFEFTSTTIIRYSNEKYYWEIGLNKFHSNYEDADLMEMANTSKSYDFILKFIERKENNFAYKEFIKSLKNLLDLKDSAMVELIKPALVGLLYEECIPVYIPAERLLISTFSNSIFSLLQAGASIPDCIKDFGSLYEKARIQYKNIDINILDIKVSFNNNGDTVYLMNENKEVKLSQTSSGIQSIIPLWIVFNQYVESKKKQILVIEEPELNLFPSTQHFLIDWIMRKMRKSNGSIVITTHSPYVLSVVDNLILAQEILKKSNKKKLVLSKIKELIPSMALIDFDDVSSYFFHSDGTVKDIRDTDIKSLGAEYIDTASDKLGYIFDELCNIE…
136	NZ_CP083673.1	WonA	Bacteroidia	Bacteroidales	Bacteroidaceae	Bacteroides	sp.	AAA family ATPase	KQP79_RS07605	>KQP79_RS07605,AAA family ATPase,NZ_CP083673.1,Bacteroides sp. DH3716P chromosome	MERKLIIRNFGAIASADIALKDFNIFIGEQGAGKSTVAKLITIFENSRDKVLKVDSDYLMTKFSEYNIISYFNPDSYISYSSEQGDITYEDGSFNFTFSYHSTSHNLYIPAERFFISTFSRSIATLVLSKAPIPVTLLEFASFYEKAKNLFVNYQVPIFNIIFQVREASENLVLSNYDKIIPFKDASSGIQSVVPLLMVIDYITKEQSDTHFVIEEPELNLFPETQIALLQHIVKECHQLTITTHSPYLLSALNNMLEAGNVSKLHPEKEEEIAALMPKSSWVDFNKITAYKIEKGHIISILDKEYNIIVADQIDSTSDEQGRIFSSLLDLE
136	NZ_CP083673.1	WonB	Bacteroidia	Bacteroidales	Bacteroidaceae	Bacteroides	sp.	hypothetical protein	KQP79_RS07610	>KQP79_RS07610,hypothetical protein,NZ_CP083673.1,Bacteroides sp. DH3716P chromosome	MAIFKQACTWEVTDKLLVVKENKCKCVFSNPNQHLLTKIKVDGCQITDGIRCDYLILDHCHNEYFVELKGKDLPHAVEQLEASIQQLSAPNHTIKKKAIIVSSRNPSNDTSVQRAKAMFKKKYGVELIPKNIQIEITIK
137	NZ_CP113975.1	WonA	Flavobacteriia	Flavobacteriales	Flavobacteriaceae	Flavobacterium	marginilacus	AAA family ATPase	OZP07_RS07165	>OZP07_RS07165,AAA family ATPase,NZ_CP113975.1,Flavobacterium marginilacus strain IMCC34673 chromosome, complete genome	MEKLIVKNFGPIKEAEIDLTKYVVFIGDTSTGKSVLAKLISIFRDFSNLLKNKYEKANYEKDLDLNNQLNNYNIDFDIDDSFFEYSNPELLVVIEKKKILNIRNDFEKNNSSNKDFFKDFPDEEIKNVFAQIYNFRSTVYFPPERMLISSVESSIYGLLANNVALPICFKNFAARYQFAKNEKQNMLFEDFGFGYANVNNEVLIYNLTGEFQLNKASSGIQSLLPLLLVLKYELRLEVLKPELNFLVEEPELNLFPIKQKKLIDYLIQNINNTKHKLIITTHSPYVLSALDTLMLAKNTFNEHKELKDDISKIVYEGRWIDYNDISVYEVRNDGKVYSIKNEEFRSIDTNAIDRVSDIISEEFDKLTELRYAH
137	NZ_CP113975.1	WonB	Flavobacteriia	Flavobacteriales	Flavobacteriaceae	Flavobacterium	marginilacus	hypothetical protein	OZP07_RS07170	>OZP07_RS07170,hypothetical protein,NZ_CP113975.1,Flavobacterium marginilacus strain IMCC34673 chromosome, complete genome	MHINFDELIAALQDCCSRSKIASENGMKFEIDSREVFTRIKIDNCLIASQQVQKCDFGFVRHSNDEFYFVELKGKNIETAVDQIISTIKIFDSDLIKIPQGKRFGFIVSSRNPLSDQKIRNLKQDFAKKYGHFLVIKNKYCPYVPKKLSQ
138	NZ_CP114291.2	WonA	Flavobacteriia	Flavobacteriales	Flavobacteriaceae	Flavobacterium	eburneipallidum	AAA family ATPase	OZP15_RS13840	>OZP15_RS13840,AAA family ATPase,NZ_CP114291.2,Flavobacterium eburneipallidum strain IMCC36793 chromosome, complete genome	MERAKLIVKNFGPLKDINIEVREMVTFIGAQASGKSTLAKLLSILEDENFRRNENILFETELKKYNIFSYLKKETFISYDNQNNSNISINSFEYKDGESLKIDMFSVLSSSKEFEEDVDTIELIKNLMSYDLNHLIIKDLKYTQKFASLFKLNNKKKILIDFLLSSKYKKTEISIDKLFEVLEIEKKGENYISTYEDIIKILPEIYSFDSIYIPTERSFLHLIAENTLGLINNNVQIPKHLLESGQDYEKALQKIKELPLSIIDKKITYKREGKTSYIYHNEIEKVDLLESASGLQSIIPVLLLVEYAKSLKDEYNFNFVVEEPELNLYPKAQHELIKYLVKNCLFERKNLILTTHSPFVLASINNLLLAFDKGKTKPTEVNKIIKKESWLNPKNFIAY…
138	NZ_CP114291.2	WonB	Flavobacteriia	Flavobacteriales	Flavobacteriaceae	Flavobacterium	eburneipallidum	hypothetical protein	OZP15_RS13845	>OZP15_RS13845,hypothetical protein,NZ_CP114291.2,Flavobacterium eburneipallidum strain IMCC36793 chromosome, complete genome	MTVEQLLAHFPNLEKDICYKTLKDSVYYLEDIKDAITRFKFEEEYWNLCLENDSSKEILLLENEFSVMKNETSKKCDWVLFENNNLYFVESKDVKPRSRNKERKDAIKQLIATIEFYSSKIDLSTTKLFSQICFKSNSRIIKTGDQARKKIFSQYNSDFTEGNHIVFE
139	NZ_CP110854.1	WonA	Saprospiria	Saprospirales	Saprospiraceae	Saprospira	grandis	AAA family ATPase	OP864_RS10685	>OP864_RS10685,AAA family ATPase,NZ_CP110854.1,Saprospira grandis strain WH chromosome, complete genome	MQKIQIDNFGPLEKAEVEIKQMVVLIGEQASGKSTISKLVYFFKSLKEDLFTLIFNNLRSGEDIRILFIKEIQRKFYRFFGSTKHLPFFKIKYFYTLEKTIELSLNSSKYLNVDFGYNFYGEIGDEVAHLFDAIKQPSIGKNTYELIAIEQSKNKYLKQLKKIVDKLFEDSMPSLFVPAGRNITVTYTEQFKLDFFGNLSLENEKERTRNDRSQSVDIHLMLEFLRKIEAIKETFKNNDFDSLINLELGFDSIDKSYSKVLKEAKEIIFKILKGKYVHDRFGEKIVFDTKKRKYVHLNNASSGQQESIRILQDLFLILLNKEDVFRVIEEPEAHLYPLAQKNLIELIAMVVSYTNSQIVITTHSPYILSVINNLIFAKGIKSLKEKYPEKGIEVPKVDN…
139	NZ_CP110854.1	WonB	Saprospiria	Saprospirales	Saprospiraceae	Saprospira	grandis	hypothetical protein	OP864_RS10690	>OP864_RS10690,hypothetical protein,NZ_CP110854.1,Saprospira grandis strain WH chromosome, complete genome	MINEIRRIFGQSRTNSCLSVESRNKFLIAENGATNQSYIVPSSHTTINSDECLVVENPCGKDVNHISIDACFLTRRYGYSGQKCDFIAFTDEKFCFVELKSNATSVASRSKNLKKARNQLGATIDYFDNNSLNFLNHTLEAYIVLKNRLYPTHQASIQTRRKKFFDEYEVDLFEKSEVEF
140	NZ_CP101416.1	WonB	Cyanophyceae	Pseudanabaenales	Pseudanabaenaceae	Pseudanabaena	sp.	hypothetical protein	NMG48_RS04445	>NMG48_RS04445,hypothetical protein,NZ_CP101416.1,Pseudanabaena sp. Chao 1811 chromosome, complete genome	MKLNCQEFQENYRDCTECAEGKRLVVEENKRKYILQNPSKKKVCKIRIDDCVISSQTRRKCDYLMIVCELEYMYFIELKGKDLISAVEQLTETVKYFQSECHEIKGRVFARAVLSKVPMPKSIESDSRVVALRKLLKKLGGDFAYGSVQFENDNI
140	NZ_CP101416.1	WonA	Cyanophyceae	Pseudanabaenales	Pseudanabaenaceae	Pseudanabaena	sp.	AAA family ATPase	NMG48_RS04450	>NMG48_RS04450,AAA family ATPase,NZ_CP101416.1,Pseudanabaena sp. Chao 1811 chromosome, complete genome	MSQRLIIHQFGPIADIDIDVNDIIVFIGSQASGKSTVSKAIFFFKSLKDDLYRYYLDCYNQNKFNDPIFGFYKLVRQKFIKIYGYTVQSHNTKITYRYNDEIEISIEASANGGIGYPTFSNELIINFFKIINRLEVLHRDLNQNASSFSSSREISTIKSKETALFEEISNQLNDIFGDEREVIYLPAGRSLITTLSQQRYNIDMGDELLSDSKLQSDNLIKLDYLMREFIDLIDQAKLVCKHGIDILIQDYILEKNNPNDTSAKTIKIAQGIVDLILKGSYSYQNGIEKIEFANGKSTVINFASSGQQEVIWILLTIFLLILNDSKVFLIIEEPEAHLFPVAQKQIIDLISLFANYSKNQILLTTHSPYILSSFNNLLYAHKLGNGEDKKEVADIVDPH…
141	NZ_CP117678.1	WonA	Gammaproteobacteria	Enterobacterales	Enterobacteriaceae	Escherichia	albertii	AAA family ATPase	PS033_RS00015	>PS033_RS00015,AAA family ATPase,NZ_CP117678.1,Escherichia albertii strain BIA_4 chromosome, complete genome	MENIKIDKFLTIQKVDIPLKKVNIFIGPQAQGKSVIAKLIKYFKDYPMDILRASTEGKTKRDILKEQKNKFSKIFPQQYWADDEFFIEYSNKHYWVRITNRKNSKGSLKIDLSENLTKTIAKLRLIVRKDLDENIENSLAESVTRRRKRGIEHELRVCLSLGLFSEPETKLESVFYIPAGRSFFANLQKNVFSFLSSSIEIDYFLTEFGSLYEQTKKLFNQDYMIRMLRGAVPQHVNKLVEELICGKYITEKGEDFIRHAAKKTNLNNSSSGQQEALPMALMLSSWPYLQSVTSKSFIIEEPEAHLFPSAQAKVVSLIASAYNQAESYCSYTITTHSPYILSAFNNLIQAGNALKCIKGKNNTDIERLYKLVPESQIIDFDDVTAYMVNAGKVTEILDS…
141	NZ_CP117678.1	WonB	Gammaproteobacteria	Enterobacterales	Enterobacteriaceae	Escherichia	albertii	hypothetical protein	PS033_RS00020	>PS033_RS00020,hypothetical protein,NZ_CP117678.1,Escherichia albertii strain BIA_4 chromosome, complete genome	MCKNCKGKTKNKIIVLSDKGTSTQLSVTNDNELEVEHKLIDGCAIVVGERCDHYLKIYNNQDVSHLFVELKGSDVEKAVKQIVTTLKSGVINIGAKEKKHGAIVSTRNPLNSTETNRLKKKILLSDGVNLHFYKMKAQQKITSFT
142	NZ_CP117879.1	WonA	Flavobacteriia	Flavobacteriales	Flavobacteriaceae	Flavobacterium	sp.	AAA family ATPase	PQ463_RS02945	>PQ463_RS02945,AAA family ATPase,NZ_CP117879.1,Flavobacterium sp. KACC 22763 chromosome, complete genome	MEKLIVKNFGPIKEAEIDLTKYVVFIGDTSTGKSVLAKLISIFRDFSNVVGNKYDDLDYEKELDLTNQLKNYNIDFDFEDSYFEFSNSDLLITIEKKKISNIRDGSEKIKLSNLEALGDFHNLEMKKTLLSLLNNTRKSIYFPPERILTSLIGSSISGLWANNVALPVCFKNFAANYEVARKEKQNVSFEDFGFSYAFVNNEELIYNPSGEFQLNKASSGIQSLLPLLLVLNHELRSEVLKPELNFLVEEPELNLFPIKQKKLIDYLIQNISKTNHKLIITTHSPYILSALDTLILAKNTFDEHTSLKDVISKIVFEQRWIDYNEISVYEVRNDGIVYSIKNEEFRSIDTNAIDKVSDIISEEFDKLTELRYAQ
142	NZ_CP117879.1	WonB	Flavobacteriia	Flavobacteriales	Flavobacteriaceae	Flavobacterium	sp.	hypothetical protein	PQ463_RS02950	>PQ463_RS02950,hypothetical protein,NZ_CP117879.1,Flavobacterium sp. KACC 22763 chromosome, complete genome	MHNNFDELIEAHQGCCTKSKVASENNMKFEINTNEDFTRIKIDNCLISSQELQKCDFGFIRHSNNEFYFVELKGKDVKKALSQIENTISVFESSIIKIPKEKRLAFIVSSRNPLSSPETNNLKQAFAKKYGKLLEIKNKYCSHIPK
143	NZ_CP120353.1	WonA	Bacteroidia	Bacteroidales	Tannerellaceae	Parabacteroides	distasonis	AAA family ATPase	P2T59_RS15765	>P2T59_RS15765,AAA family ATPase,NZ_CP120353.1,Parabacteroides distasonis strain F1-28 isolate human Intestinal chromosome, complete genome	MQRIVIQNFGPIKDATIEIPKFLLLIGEQASGKSTVAKLIYFFRSLKEDFTKRMYKQPTRGYSWKNDFEVPTRQKFIQFFGRPNQQFEITFYYTHSNTVSIKWDNKTLCIEMSDIFKKILRGVPKPQYIVLVSNTNSSDIPRIERTFNDSEFVETMNKCFGTMTQDSLYLVAERSSMVRFGNLFERLFSRELESNLRKIAITQNQAIEEILLMQFLDRVALLKDYFSTSNRQHFTSNDARLKWMLSCMSSILKGEYSNQSIERISWGKDSKDSVFLQNASSGQQEVIRILQDSIWVIEQNIKAFRVLEEPESHLFPLAQKRLLEFLSSMVNASEDNTLVITTHSPYILSSANNLLFASYVASTFPELKDIIQSKIKNISWINPSEFKAYALDKNQKIYC…
143	NZ_CP120353.1	WonB	Bacteroidia	Bacteroidales	Tannerellaceae	Parabacteroides	distasonis	hypothetical protein	P2T59_RS15770	>P2T59_RS15770,hypothetical protein,NZ_CP120353.1,Parabacteroides distasonis strain F1-28 isolate human Intestinal chromosome, complete genome	MSPYPISITQLRLLSSFNGFAVNITDCLTIHSDEIFYAYDDKALKYSVCTNSIPSELLLNQEYFTIKNDSKKNIIFWSIDGKFITKSKMQKCDCAIFDENTFCLVEFKTDSEGKSTETKEDIINHAQAQIITTYKLIEEKIKAKGVDLLDKVTIEGHICLSKRYPRKTSEEMSLQALFAEKNKFGLFFDGIKEF
144	NZ_CP112874.1	WonB	Cyanophyceae	Pseudanabaenales	Pseudanabaenaceae	Pseudanabaena	galeata	hypothetical protein	OA858_RS13040	>OA858_RS13040,hypothetical protein,NZ_CP112874.1,Pseudanabaena galeata CCNP1313 chromosome, complete genome	MKFTCQDFQENYRDCTNCSEGKLIVAEENKRKYILQNPCQKKVCKIKIDGCVIPSQSQRKCDYLMIVCESKFANEQQSDIYFIELKGRDLISAVEQLTQTIKHFQTEKYKITGKVFAREVLSKVVNPKSIEVDSRVIALRKLLKKLDGDFAYGSVQFEKDRI
144	NZ_CP112874.1	WonA	Cyanophyceae	Pseudanabaenales	Pseudanabaenaceae	Pseudanabaena	galeata	AAA family ATPase	OA858_RS13045	>OA858_RS13045,AAA family ATPase,NZ_CP112874.1,Pseudanabaena galeata CCNP1313 chromosome, complete genome	MSQQLTIHQFGPITNIKLDLNDILVFIGSQASGKSTVSKAIFFFKSLKDDLYRYYLDCYNQNKFDNAISRFCKLVNQKFTRIYGVTLLQSPNTKLTYIYSDQNEILIGTDLNGRINHIEFNSVFTISFEETINKLQDLRSELYGKTSNFSSSKESSIIKSKESALFEEINIQLNILFGDEREVIYLPAGRSLITTLSQQRYNIDMGDDLLSDNKLQSDNLIKLDYLMREFIDLIDQAKLVCKNGIDTLIKDYISEKNSSNDTSIKTIELAQGLINSILKGSYTYQNEIEKIEFADGKSTEINFASSGQQEVVWILLIIFLLILNDSKAFLIIEEPEAHLFPVAQKQIIDLISLFANYSKNQILLTTHSPYILSSFNNLLYAHKLGVEEDKKEVADIVDP…
145	NZ_CP123966.1	WonB	Bacilli	Bacillales	Bacillaceae	Lysinibacillus	sp.	hypothetical protein	QH639_RS24145	>QH639_RS24145,hypothetical protein,NZ_CP123966.1,Lysinibacillus sp. 1 U-2021 chromosome, complete genome	MCKNCKGKTKNKIIVLSDKGTSTQLSVTNDNELEVEHKLIDGCAIVVGERCDHYLKIYNNQDVSHLFVELKGSDVEKAVKQIVTTLKSGVINVGAKEKKHGAIVSTRNPLNSTETNRLKKKILLSDGVNLHFYKMKAQQKITSFT
145	NZ_CP123966.1	WonA	Bacilli	Bacillales	Bacillaceae	Lysinibacillus	sp.	AAA family ATPase	QH639_RS24150	>QH639_RS24150,AAA family ATPase,NZ_CP123966.1,Lysinibacillus sp. 1 U-2021 chromosome, complete genome	MENIKIDKFLTIQKVDIPLKKVNIFIGPQAQGKSVIAKLIKYFKDYPMDILRASTEGKTKRDILKEQKNKFSKIFPQQYWADDEFFIEYSNKHYWVRITNRKNSKGSLKIDLSENLTKTIAKLRLIVRKDLDENIENSLAESVTRRRKRGIEHELRVCLSLGLFSEPETKLESVFYIPAGRSFFANLQKNVFSFLSSSIEIDYFLTEFGSLYEQTKKLFNQDYMIRMLRGAVPQHVNKLVEELICGKYITEKGEDFIRHAAKNTNLNNSSSGQQEALPMALMLSSWPYLQSVTSKSFIIEEPEAHLFPSAQAKVVSLIASAYNQAESYCSYTITTHSPYILSAFNNLIQAGNALKCIKGKNNTDIERLYKLVPESQIIDFDDVTAYMVNAGKVTEILDS…
146	NZ_CP116040.1	WonB	Gammaproteobacteria	Moraxellales	Moraxellaceae	Acinetobacter	haemolyticus	hypothetical protein	PGW89_RS11695	>PGW89_RS11695,hypothetical protein,NZ_CP116040.1,Acinetobacter haemolyticus strain HW-2 chromosome, complete genome	MSTYESCSCKKIFSQKENKSSYSLHNKNYYICEVKIDGGLINTGNRCDWLYKIYEHSCKSRETNPMSACPTHNTCNTQQLTLKETIFIELKGEDLDKAVLQIEATHKYLKQNHPDYLCNNKRAYAVTTRCPSKTSELDKIKRNLKKTTGITLDRLKPTSNITI
146	NZ_CP116040.1	WonA	Gammaproteobacteria	Moraxellales	Moraxellaceae	Acinetobacter	haemolyticus	AAA family ATPase	PGW89_RS11700	>PGW89_RS11700,AAA family ATPase,NZ_CP116040.1,Acinetobacter haemolyticus strain HW-2 chromosome, complete genome	METLVVKNFLVIKEANLDVKKINIIIGSQGTGKSVLAKTLYLVKNLENLIRSHLLKGADFEILNREVKSKFISIFPEYAWKSQSFEIIYKIHNVSIIIKNDNGLEFTFSKNLIDDYKKITEQFNIIKESIDKEYIKQNDDDDEVLNILPKNFIYRRHIGKLLNDSNFLHLMPTSHFIPASRAFFSLFYENLFSILSSASNLDPFLMEFGKLYESFRSMYNRHLDAIQDSFPLEFSKQILNGDIVLKEEKCFIVNENQSIELIQASSGQQEALPMLQTLAVLSIFSRNTFTFIEEPEAHLFPTSQANIMKLLSFLNNKGQNFFITTHSPYILSELNNYLYAQDLIKRELLSLEDFDKILPSTSPIDINNISAYKIENGILTSIIDEEFSIIDSDELDKAS…
147	NZ_CP114186.1	WonB	Gammaproteobacteria	Vibrionales	Vibrionaceae	Vibrio	parahaemolyticus	hypothetical protein	O2T11_RS08385	>O2T11_RS08385,hypothetical protein,NZ_CP114186.1,Vibrio parahaemolyticus strain PH1273 chromosome 1, complete sequence	MNYVGCTSTTNDTIVKVTENKSSFSVENKAKKDIKKLSVDGCLITGNKERCDWIIYQDSPSKKAFYVELKGCDVLKGMSQLSATLKETKKAFSDYKKECFLISTRVPRHTPALDKKKRQFFKDTGLRVNITNQRHTARF
147	NZ_CP114186.1	WonA	Gammaproteobacteria	Vibrionales	Vibrionaceae	Vibrio	parahaemolyticus	AAA family ATPase	O2T11_RS08390	>O2T11_RS08390,AAA family ATPase,NZ_CP114186.1,Vibrio parahaemolyticus strain PH1273 chromosome 1, complete sequence	MHQNLTIKNFLVIKKADIDIKKINVLIGPQANGKSIIAKLVYFFNSISLEINESIRLNKNKRELNTDIFASFEEKFPRYTWEGANFTISYSFKNVTFTLEGKKNNRSKTTLTLKYNDGLDRYIKSCKRVHQKSICEMKDETLGKVAVNREHRLFYERVIEGHASSHYSDVFKESAFIPASRSFFANLQKNIFTFLASNLDIDPYLKEFGSLYEASKRWYNMSFFTKAQPQLYKELSTGLTSVVGGDYAYQEDQDWIVAKNGRVNLANASSGQQEALPMLLVLSTWPLMRALGENGGRSKLFIEEPEAHLFPTSQSSIVSLLSSLYSKTRTDLFITTHSPYILSALNNLILAGDKVSEGKINEEEFKKLNNSGSPVAYEDVSAYTISSGEVKPITDDEFR…
148	NZ_CP098750.1	WonA	Spirochaetia	Brachyspirales	Brachyspiraceae	Brachyspira	pilosicoli	ATP-binding protein	NEI03_RS11550	>NEI03_RS11550,ATP-binding protein,NZ_CP098750.1,Brachyspira pilosicoli strain ZH1243 chromosome, complete genome	MQKIIIKNLLVVKDFEMEINKFNLIIGEQSSGKSTISKAIFFFKEINTQIKFYIFAYKNKIEYEINEICNHIIKDFFIGIFGKLDSIDNDLYLKYIYKSNTYIEITKKNNNLDINYSEDIITFFDKLEIDIKKLFEKYLNVNSSIIFEDIFERGIGKEINDFFENESMTYYLPASRSSIALLNNQRTRLDYDTIDFIFYPFIMLVEKIEFLFKDGVQHIINNINDDNKKLILNKMNKTIEKYMGGQYFCDDKFGYIKLENSSKKIPVDKISSGQQEILWLLNVLLGITYINKKNQFVIIEEPEAHLYPKMQKEIIDFIVNFMNMTNSSILITTHSPYILTSTNNLLYAGKLKENYKDNKEKIEKINNIVGEYGAINPNEINAFKLYLNDFRYKNLINEE…
148	NZ_CP098750.1	WonB	Spirochaetia	Brachyspirales	Brachyspiraceae	Brachyspira	pilosicoli	hypothetical protein	NEI03_RS11555	>NEI03_RS11555,hypothetical protein,NZ_CP098750.1,Brachyspira pilosicoli strain ZH1243 chromosome, complete genome	MNNNYELLKKNVRKTLSDAQTKLYIKAENDISIIKVDNGIFNDNVKKCDYLAYREKEVSNFIELKGVKIDKAYIQIIETIKNISDNNKLKHLIDTNKVKAYIVSKEKNKIPNGIENKSKQLAKILFAKSKIKPQNMFELINYVLVVSDNDKRQSNVNRIICSSKKPLIL
149	NZ_CP098751.1	WonA	Spirochaetia	Brachyspirales	Brachyspiraceae	Brachyspira	pilosicoli	ATP-binding protein	NEI05_RS11365	>NEI05_RS11365,ATP-binding protein,NZ_CP098751.1,Brachyspira pilosicoli strain ZH1145 chromosome, complete genome	MQKIIIKNLLVVKDFEMEINKFNLIIGEQSSGKSTISKTIYFFYDLRVQLKLSIYQNLHNFNIKQFSFILINLFNDLFGITDKNLYIKFEYKENIYIEIINKNGNIEINYSENIINFVNKLIETVFITNNSNIMNNINLQTIQVLDKTIGIEIENFFEDDSMIYYLPASRSIISLLNNQKTRLNYHIMDFINSIFMQHIEMMQTLFNDGVNTLLNKLEDENLKIIINNMNKKIIKYLKGEYFYNDGNSYILLENTNKKISINKISSGQQEMLWILYTLLGITAIDNKKPFIIIEEPEAHLYPKMQKEIIDFIVNFMNMTNSSILITTHSPYILTSTNNLLYAGKLKENYKDNKEKIEKINNIVGEYGAINPNEINAFKLYLNDFRYTNLINEEQEINSE…
149	NZ_CP098751.1	WonB	Spirochaetia	Brachyspirales	Brachyspiraceae	Brachyspira	pilosicoli	hypothetical protein	NEI05_RS11370	>NEI05_RS11370,hypothetical protein,NZ_CP098751.1,Brachyspira pilosicoli strain ZH1145 chromosome, complete genome	MNNNYELLKKNVRKTLSDAQTKLYIKAENDISIIKVDNGIFNDNVKKCDYLAYRAKEVSNFIELKGVKIDKAYIQIIETIKNISDNNKLKHLIDTNKVKAYIVSKEKNKIPNGIENKSKQLAKILFAKSKIKPQNMFELINYVLVVSDNDKRQSNGNRIICSSKKPLIL
150	NZ_CP113514.1	WonA	Bacteroidia	Bacteroidales	Bacteroidaceae	Bacteroides	ovatus	AAA family ATPase	OU990_RS17125	>OU990_RS17125,AAA family ATPase,NZ_CP113514.1,Bacteroides ovatus strain CP926 chromosome, complete genome	MERKLIIRNFGAIASADIALKDFNIFIGEQGAGKSTVAKLITIFENSRDKVLKVDSDYLMTKFSEYNIISYFNPDSYISYSSEQGDITYEDGSFNFTFSYHSTSHNLYIPAERFFISTFSRSIATLVLSKAPIPVTLLEFASFYEKAKNLFVNYQVPIFNIIFQVREASENLVLSNYDKIIPFKDASSGIQSVVPLLMVIDYITKEQSDTHFVIEEPELNLFPETQIALLQHIVKECHQLTITTHSPYLLSALNNMLEAGNVSKLHPEKEEEIAALMPKSSWVDFNKITAYKIEKGHIISILDKEYNIIVADQIDSTSDEQGRIFSSLLDLE
150	NZ_CP113514.1	WonB	Bacteroidia	Bacteroidales	Bacteroidaceae	Bacteroides	ovatus	hypothetical protein	OU990_RS17130	>OU990_RS17130,hypothetical protein,NZ_CP113514.1,Bacteroides ovatus strain CP926 chromosome, complete genome	MAIFKQACTWEVTDKLLVVKENKCKCVFSNPNQHLLTKIKVDGCQITDGIRCDYLILDHCHNEYFVELKGKDLPHAVEQLEASIQQLSAPNHTIKKKAIIVSSRNPSNDTSVQRAKAMFKKKYGVELIPKNIQIEITIK
151	NZ_CP129217.1	WonB	Bacilli	Bacillales	Bacillaceae	Geobacillus	zalihae	hypothetical protein	QWV57_RS16710	>QWV57_RS16710,hypothetical protein,NZ_CP129217.1,Geobacillus zalihae strain JS1-2 chromosome, complete genome	MSVVEWESCLQYCDRRKLAVVKEKGREIRFVNKGEKRVALYRVDGCLIQEGVKCDFLFLVIEGEQAFFIELKGSDLVEAVRQIMRTVEQLGKKLSGYRFEGRIIMTRVRTPNVKSTDRIKLEKMLRRTGGSLAVKVNWDEVEV
151	NZ_CP129217.1	WonA	Bacilli	Bacillales	Bacillaceae	Geobacillus	zalihae	AAA family ATPase	QWV57_RS16715	>QWV57_RS16715,AAA family ATPase,NZ_CP129217.1,Geobacillus zalihae strain JS1-2 chromosome, complete genome	MARIRIEHFGPVKLFDEEITDVTVLIGPQASGKSTISKLIFFFQSIPDEWVNYLLSVRQTEENNPFFEFNKRLRRKFVGYFGTTKHMKPFHIRYEYDVEKFVRLDLKDGYVQIHFSDPLKREIQENFKHVVQMKKEMQYEEQQLDDFWNVSSWKVRQQNILETVKASIAEVFGDSKTPIFIPAGRSLVATLSDQLQDINPQQLDVLTEQFIERINLLKKMFSHSFEEIIEDRKKFSTEKIDFEAIRLAIKMIEGVMKGKYMFSDYGERIFFNEREYTKLKFSSSGQQEVVWILLLIFTVILERQRVFMVIEEPEAHLYPNAQQEMVALFALLLNVTNSTLVITTHSPYILSAFNIYLYAAKIGRKLDGRANPIIDRKLRLSPQRVKAYILKNEGGRFRY…
152	NZ_CP129401.1	WonA	Gammaproteobacteria	Alteromonadales	Shewanellaceae	Shewanella	algae	AAA family ATPase	QYM03_RS14850	>QYM03_RS14850,AAA family ATPase,NZ_CP129401.1,Shewanella algae strain MCCC 1A11468 chromosome, complete genome	MKEHYLEVENFGPIEKAEVKLNDILLFIGPQSSGKSTISKLFYFFLHLRDEYVKYLIESIDKQQEKYLARDFAKFVRKRFLEFWGPSPQDRSLRISYTYKNNVYVTIELDSTKHKFIDPQFSESIKSDLKRKFRELKERSKSEKGGSNFFNSTSLIASEINDTAKIEALFESSRKLFNFDEELLFIPAGRSLLSTLSDQLQYIHPHQLDYPMRSFIERINNTKSFFGKSLDDLVKERQLTSTRDVWFSVVRKVSTLIKKILNGEYIYDKEGGKIYVNSKSYMKINFASSGQQESIWILLSLFLVCLEKVKARIFIEEPEAHLFPIAQKQIVELISFLSTTMNSKFVITTHSPYVLSALNNHMYAFDLAKVKPQEVSTIIDKTMWVDFYKVSGWFVQQGQ…
152	NZ_CP129401.1	WonB	Gammaproteobacteria	Alteromonadales	Shewanellaceae	Shewanella	algae	hypothetical protein	QYM03_RS14855	>QYM03_RS14855,hypothetical protein,NZ_CP129401.1,Shewanella algae strain MCCC 1A11468 chromosome, complete genome	MIDALGRIGLTVNDSRSIVVLSENGMQYKANNVKRKNVICYDVDGVMIASENKKCDKALGVPDDRALFLVELKGCDLKKASEQIFSTIQALDEKIGEFKVFGRIVCSRVPKPDIRSTQVVRLERELAKRNGNLKKNSRVLEEDI
153	NZ_CP119422.1	WonB	Cytophagia	Cytophagales	Catalinimonadaceae	Catalinimonas	niigatensis	hypothetical protein	PZB72_RS13555	>PZB72_RS13555,hypothetical protein,NZ_CP119422.1,Catalinimonas niigatensis strain NBRC 109829 chromosome, complete genome	MPMCREELIHALDAKKKAACFDDSTVAKEKGKEFRLENKSKKNVCRVHIDGCLMQDKRTKRCDYLFKVCETEHYFLVELKGGEADKAIKQIISTFDFINKKLKLAPEHFEGVVVSSGIPRAAEQKFRTLKEKCFREKKLRIQKESQKCQRII
153	NZ_CP119422.1	WonA	Cytophagia	Cytophagales	Catalinimonadaceae	Catalinimonas	niigatensis	AAA family ATPase	PZB72_RS13560	>PZB72_RS13560,AAA family ATPase,NZ_CP119422.1,Catalinimonas niigatensis strain NBRC 109829 chromosome, complete genome	MEKIIIKNFGPIKEVELEIKDINVFIGSTSSGKSTAAKLIAISREYALNISSDFNHFIKLTVQYNVNFKVTNKTYIKYSDKDFYWELKNKEIENNGVNWLVTRLLTSIDKLAVLMHPKSSSLSALERRKKLLGMFILSGGFEEIIELEHKASGKKSTKQVQALLDIIEEYKGRFDKENLAKESNVEVFNEAIQDARLLELLPHMDSEIGLESIIYIPAERILLSMVAESLFGLMNHDVSIAKCIKDFGAQFESARKKLTHFSIPFLDAEYQYSNSSNLIAFSDGAKIKLEQASSGLQSVIPLLLVIEANTIKKNIFKNYLLIEEPELNLYPTVQKELVEFIIERINKSKDKLVITTHSPYVLTSLDNLIQASNAVKAHPEQSKKVSEIVAEAKWVDFDR…
154	NZ_CP128650.1	WonA	Negativicutes	Selenomonadales	Selenomonadaceae	Selenomonas	dianae	AAA family ATPase	QU667_RS02455	>QU667_RS02455,AAA family ATPase,NZ_CP128650.1,Selenomonas dianae strain ATCC 43527 chromosome, complete genome	MRKLKIKGFGPLDHIDLDLDKSCNLIIGEQAIGKSTLAKTIYFSLKIRDYLLECLSDLSELHPGETRYARFLFYVRRCFMGCFGTTKHMRPFKIEFDYACGSTPKGTKQLILTLKDGFVDIKFSRVLQNDIQALFQRAEELYGQRDLVQHIGVYDDVIQDLQASLLIRQHLRQTVNAMFDIQGDVLYIPAGRSILATLSEQLQEIDTTDTSQMDLPLKEFIALIQKLKKRFGTQLEYIVEQYTKMEGRNIRRHDVQLAIDTIRKILKASYINEQDTEKLYYDNENWVKLMYASSGQQESLWILLLIFQRLLLQQKTFLIVEEPEAHLFPIAQRHMMEMVGLLMYATGSEVFITTHSPYVLNSLNVLAYSGKIEGKDANIKNAVVPRGYRILPGQLEAYL…
154	NZ_CP128650.1	WonB	Negativicutes	Selenomonadales	Selenomonadaceae	Selenomonas	dianae	hypothetical protein	QU667_RS02460	>QU667_RS02460,hypothetical protein,NZ_CP128650.1,Selenomonas dianae strain ATCC 43527 chromosome, complete genome	MICNNAKQCMEEVLKSNTTTLNCTKSEKCLEFCDSRSLVKCEEKGIEYYIQNHLPSELEIAKIHVDSHMITSPELKCDYMVIMKTKDTSEVVLVELKGKDYQHAIHQLNKTLDNLSDALTLFHSIHGRIVWRTKKAPKMDADPDILKLRRRFLQHRGDLKVEKSPFEESSSCFLI
155	NZ_CP132480.1	WonB	Betaproteobacteria	Burkholderiales	Oxalobacteraceae	Telluria	beijingensis	hypothetical protein	Q9246_RS22625	>Q9246_RS22625,hypothetical protein,NZ_CP132480.1,Telluria beijingensis strain REN29 chromosome	MIHKDLTAFAKSIKHSKIKIEENGRKAIFLNATKETFHLVQVDGALLKNVVASDFVLAKLKVGDLVIELKGMDVDHAVEQVFETASYWRDKNYRQGGIAALIVSSRVPAFNTKIAKYAARFKKSFNGPLHVVSQNREFTFERALSFDGPG
155	NZ_CP132480.1	WonA	Betaproteobacteria	Burkholderiales	Oxalobacteraceae	Telluria	beijingensis	ATP-binding protein	Q9246_RS22630	>Q9246_RS22630,ATP-binding protein,NZ_CP132480.1,Telluria beijingensis strain REN29 chromosome	MRSLSVQNFSCIKSAVLEFNRLTILIGPQASGKSVLCKLAYFFIDILHHQPVFIAEGGSIDSYRDYISNKFREWFPYSAWGEGKFSIVFNAGNYKISLSRISYSKKVSENFRVKLSPEFATQYEDTRKIVAKQNEKKSSKPLRGYDYEAEWRIRDISDRAASRLLGRDYVDSQMFIPAGRSFFTSIGKAVAAFEQGRVLDPLIIQFGRIFATYKDRRNYYFNERNKDSHLAAEDAFAKILGGRLINSGDQEFVECADGRKVPLSALSSGQQELLPLAAVMPRLLMRGAKQVIYIEEPEAHLFPSAQSSLVEIFGSTIARPGSRTDLVLTTHSPYVLVKINNLIKAGQLGRSHSEAKRSKVQVIIPRSAWIGAKNVNAYAIRDGVLENIIDSDGLIDAAY…
156	NZ_CP133076.1	WonA	Bacilli	Bacillales	Bacillaceae	Geobacillus	proteiniphilus	AAA family ATPase	RA955_RS17495	>RA955_RS17495,AAA family ATPase,NZ_CP133076.1,Geobacillus proteiniphilus strain T-6 chromosome	MARIRIEHFGPVKLFDEEITDVTVLIGPQASGKSTISKLIFFFQSIPDEWVNYLLSVRQTEENNPFFEFNKRLRRKFVGYFGTTKHMKPFHIRYEYDVEKFVRLDLKDGYVQIHFSDPLKREIQENFKHVVQMKKEMQYEEQQLDDFWNVSSWKVRQQNVLEKVKAAIAEVFGDSKTPIFIPAGRSLVATLSDQLQDINPQQLDVLTEQFIERINLLKKMFSHSFEEIIEDRKKFSTEKIDFEAIRLAIKMIEGVMKGKYMFSDYGERIFFNEREYTKLKFSSSGQQEVVWILLLIFTIILERQRVFMVIEEPEAHLYPNAQKEMVALFALLLNVTNSTLVITTHSPYILSAFNIYLYAAKIGNKLDQRAHPIVDRKLRLSPERVKAYMLESEGGRFRY…
156	NZ_CP133076.1	WonB	Bacilli	Bacillales	Bacillaceae	Geobacillus	proteiniphilus	hypothetical protein	RA955_RS17500	>RA955_RS17500,hypothetical protein,NZ_CP133076.1,Geobacillus proteiniphilus strain T-6 chromosome	MAVVGWESCLHYCDCRKLAVVEENGRGVRFVNKREKRVALYRVDGCLIKEGVKCDFLFLVIEGGRAFFIELKGSDLEEAVHQIARTIEQLGKWLPGYRFEGRIVTTRVRTPALKSTYLMKLEKMLRRTGGTLVVKAKWDEVNV
157	NZ_CP133077.1	WonB	Bacilli	Bacillales	Bacillaceae	Geobacillus	kaustophilus	hypothetical protein	RA957_RS16960	>RA957_RS16960,hypothetical protein,NZ_CP133077.1,Geobacillus kaustophilus strain T-1 chromosome, complete genome	MAVVGWESCLHYCDRRKLAVVEENGRGVRFVNEREKRVALYRVDGCLIKEGVKCDFLFLVIEGDRAFFIELKGSDLKQAVHQIARTIEQLGKWLPGYRFEGRIVTTRVRTPALKSTYLMKLEKMLRRTGGTLVVKAKWDEVNV
157	NZ_CP133077.1	WonA	Bacilli	Bacillales	Bacillaceae	Geobacillus	kaustophilus	AAA family ATPase	RA957_RS16965	>RA957_RS16965,AAA family ATPase,NZ_CP133077.1,Geobacillus kaustophilus strain T-1 chromosome, complete genome	MARIRIEHFGPVKLFDEEITDVTVLIGPQASGKSTISKLIFFFQSIPDEWVNYLLSVRQTEENNPFFEFNKRLRRKFVGYFGTTKHMKPFHIRYEYDVEKFVRLDLKDGYVQIHFSDPLKREIQENFKHVVQMKKEMQYEEQQLDDFWNVSSWKVRQQNVLEKVKAAITEVFGDSKTPIFIPAGRSLVATLSDQLQDINPQQLDVLTEQFIERINLLKKMFSHSFEEIIEDRKKFSTEKIDFEAIRLAIKMIEGVMKGKYMFSDYGERIFFNEREYTKLKFSSSGQQEVVWILLLIFTIILERQRVFMVIEEPEAHLYPNAQKEMVALFALLLNVTNSTLVITTHSPYILSAFNIYLYAAKIGNKLDQRVHPIVDRKLRLSPERLKAYMLESEGGKFHY…
158	NZ_CP130156.1	WonB	Gammaproteobacteria	Enterobacterales	Enterobacteriaceae	Escherichia	albertii	hypothetical protein	Q0121_RS14965	>Q0121_RS14965,hypothetical protein,NZ_CP130156.1,Escherichia albertii strain EA04 chromosome, complete genome	MCKNCKGKTKNKIIVLSDKGTSTQLSVINDNELEVEHKLIDGCAIVVGERCDHYLKIYNNQDVSHLFVELKGSDVEKAVKQIVTTLKSGVINVGAKEKKHGAIVSTRNPLNSTETNKLKKKILLSDGVNLHFYKMKAQQKITSFT
158	NZ_CP130156.1	WonA	Gammaproteobacteria	Enterobacterales	Enterobacteriaceae	Escherichia	albertii	AAA family ATPase	Q0121_RS14970	>Q0121_RS14970,AAA family ATPase,NZ_CP130156.1,Escherichia albertii strain EA04 chromosome, complete genome	MENIKIDKFLTIQKVDIPLKKVNIFIGPQAQGKSVIAKLIKYFKDYPMDILRASTEGKTKRDILKEQKNKFSKIFPQQYWADDEFFIEYSNKHYWVRITNRKDSKGSLKITLSENLTKTIAKLRLIVRKDLDENIENSLAESVTRRRKRGIEHELRVCLSLGLFSEPETKLESVFYIPAGRSFFANLQKNVFSFLSSSIEIDYFLTEFGSLYEQTKKLFSQDYMIRMLRGAVPQHVNKLVEELICGKYITEKGEDFIRHAAKKTNLNNSSSGQQEALPMALMLSSWPYLQSMTSKSFIIEEPEAHLFPSAQAKVVSLIASAYNQAESYCSYTITTHSPYILSAFNNLIQAGNALKCIKGKNNADIERLYKLVPESQIIDFDDVTAYMVNAGKVTEILDS…
159	NZ_CP119180.1	WonA	Alphaproteobacteria	Caulobacterales	Caulobacteraceae	Brevundimonas	nasdae	ATP-binding protein	PZA08_RS05495	>PZA08_RS05495,ATP-binding protein,NZ_CP119180.1,Brevundimonas nasdae strain X8 chromosome, complete genome	MPSLNISDFSCLDTAYFDLAPVNVIIGPQGSGKSVTTKLFYFFSDILSNFTAAAERGESFEDYKKIVSRQFNLWFPPSAWGKGRSNITYYAGDFSVRMLRRTRQGRLTDEMAVTFSEWFTESYRRAGELFASSKPDDFAELESTQINAVLDRSFRVQSILSEQFQRDLGSDYISGQTFIPAGRAFFTSIGRLVAGFEQAGSLDPVTVKFARLFANVRDRNSRSAAGRIARLGPEYRERRSSYMEKFFGGEIRFEGEAEFIQTGDGRQVPFTSLSSGQQELLPMWSLIDYFSELDAARRAANSRPVRRRTEILYIEEPEAHLFPSAQSLLMEFLIGSVASERNQRTLIITTHSPYIMGTLNVFLKAGQLARRKRRNQDINEVVPRECWLTEGQLSVSAIE…
159	NZ_CP119180.1	WonB	Alphaproteobacteria	Caulobacterales	Caulobacteraceae	Brevundimonas	nasdae	hypothetical protein	PZA08_RS05500	>PZA08_RS05500,hypothetical protein,NZ_CP119180.1,Brevundimonas nasdae strain X8 chromosome, complete genome	MSKDNCTTEKSHSLVKIEENKRVAIFRNPRKLPIRVSRVDGCLVTKGIRSDFVVSEPDAASIIVELKGVDVAHACDQLFATVEHPEVKPLLEAQIGFLVICSRYPRFDSFVAKAKQKAAKRYKAGFHVVKDKGQFDIARVAAIDGPN
160	NZ_CP136910.1	WonA	Clostridia	Lachnospirales	Lachnospiraceae	Anaerocolumna	sp.	AAA family ATPase	R2R35_RS20075	>R2R35_RS20075,AAA family ATPase,NZ_CP136910.1,Anaerocolumna sp. AGMB13020 chromosome, complete genome	MKRVKIENFGAVKNVVIDIDKNIQVYIGAQASGKSTICKIIYFCKKIRDYLLEFLMDTDQFNRNHPNEYYNNFLKFLTKQFMGCFGTTKHMNKFVIRYEFNQSNIQIKLNEDGYVRFSFNPLLKDAIVKIIDETASLLEKSTNITYGDELFSVLDKVSTMNIMKVQLRKLVFEIFNDDMDIIYIPAGRSLLASMSEQLHGFSITDMDLTMQEFINLITTTKNKFGSKIPDMVVNYTKTVKGQINNSATDYAYLLIKQILKADYTSENDGEKIYFDENHWVKLMFGSSGQQEALWILMIAFAIILEKKKSFIVIEEPEAHLFPIAQKEIINLIALLVNTTDSQVVITTHSPYILTSINILLYSWKVENSKKIQSELTIIPKSIRLSSYKFAAYVIENRAH…
160	NZ_CP136910.1	WonB	Clostridia	Lachnospirales	Lachnospiraceae	Anaerocolumna	sp.	hypothetical protein	R2R35_RS20080	>R2R35_RS20080,hypothetical protein,NZ_CP136910.1,Anaerocolumna sp. AGMB13020 chromosome, complete genome	MICNKLSLCFDAKKNSGDFRECPNIPSKCIEKEGTISNIKCEENGKIYILQNTDNKYIVSYKMDGGVIKEDSTVPPGTNKCDYLYLINEKTEPMAIIIELKGTSVKKAITQLLGTIELYDKIFSNCSKVFCRIVVTSSTPMIKAEPAYIKLSKKIQSKLNGNIKIHEKKFIEKYTELL
161	NZ_CP136923.1	WonB	Betaproteobacteria	Burkholderiales	Oxalobacteraceae	Telluria	beijingensis	hypothetical protein	RUI04_RS22625	>RUI04_RS22625,hypothetical protein,NZ_CP136923.1,Telluria beijingensis strain REN29 chromosome	MIHKDLTAFAKSIKHSKIKIEENGRKAIFLNATKETFHLVQVDGALLKNVVASDFVLAKLKVGDLVIELKGMDVDHAVEQVFETASYWRDKNYRQGGIAALIVSSRVPAFNTKIAKYAARFKKSFNGPLHVVSQNREFTFERALSFDGPG
161	NZ_CP136923.1	WonA	Betaproteobacteria	Burkholderiales	Oxalobacteraceae	Telluria	beijingensis	ATP-binding protein	RUI04_RS22630	>RUI04_RS22630,ATP-binding protein,NZ_CP136923.1,Telluria beijingensis strain REN29 chromosome	MRSLSVQNFSCIKSAVLEFNRLTILIGPQASGKSVLCKLAYFFIDILHHQPVFIAEGGSIDSYRDYISNKFREWFPYSAWGEGKFSIVFNAGNYKISLSRISYSKKVSENFRVKLSPEFATQYEDTRKIVAKQNEKKSSKPLRGYDYEAEWRIRDISDRAASRLLGRDYVDSQMFIPAGRSFFTSIGKAVAAFEQGRVLDPLIIQFGRIFATYKDRRNYYFNERNKDSHLAAEDAFAKILGGRLINSGDQEFVECADGRKVPLSALSSGQQELLPLAAVMPRLLMRGAKQVIYIEEPEAHLFPSAQSSLVEIFGSTIARPGSRTDLVLTTHSPYVLVKINNLIKAGQLGRSHSEAKRSKVQVIIPRSAWIGAKNVNAYAIRDGVLENIIDSDGLIDAAY…
162	NZ_CP104712.1	WonB	Spirochaetia	Brachyspirales	Brachyspiraceae	Brachyspira	hyodysenteriae	hypothetical protein	N4239_RS05640	>N4239_RS05640,hypothetical protein,NZ_CP104712.1,Brachyspira hyodysenteriae strain ZH1261 chromosome, complete genome	MNNNYELLKRDDRKTLSDAQTKLYIKAENDIFIIKVDNGIFNDDVKKCDYLAYREKEVSNFIELKGSKIDKAYIQIIETIKNISNNDKLKHLIDIKELKAYIVSKEKNKIPNGIENKSKELAKILYDKSKIRPNNMIDLVKYVLVVSDNDKRKSSGNRIICSSKHPLIL
162	NZ_CP104712.1	WonA	Spirochaetia	Brachyspirales	Brachyspiraceae	Brachyspira	hyodysenteriae	ATP-binding protein	N4239_RS05645	>N4239_RS05645,ATP-binding protein,NZ_CP104712.1,Brachyspira hyodysenteriae strain ZH1261 chromosome, complete genome	MQKITIKNLHVVKDFEMEINKFNLIIGEQSSGKSTISKAIFFFKEINTHIKFYIFAYKNNIQSTMKEIYNYIIKDVFITIFGKLENIDDNLYLKYIYKSNNYIEITKKNNNLDINYSENIITFFNKLEIDIKKLFEEYLNFNSPIRFEDIFERGIGREIDYFFENESMTYYIPASRSSIALLNNQRTRLDYDTIDFIFYPFITLVEKIEFLFKDGVQNFIKNINDDYKKTILNKMNKKIDKYIGGEYFYDDKFGYIKLENNKKIPVDKISSGQQEILWLLNVLLGITWLNKKNQFVIIEEPEAHLYPKMQKEIIDFIVNFMNMTNSSILITTHSPYILTSTNNLLYAGKLKENYKNNKEKIEKINNIVGEYGAINPSEINAFKLYLNDFRYTNLINEEN…
163	NZ_CP117021.1	WonA	Spirochaetia	Brachyspirales	Brachyspiraceae	Brachyspira	hyodysenteriae	ATP-binding protein	PQQ32_RS11080	>PQQ32_RS11080,ATP-binding protein,NZ_CP117021.1,Brachyspira hyodysenteriae strain ZH1179 chromosome, complete genome	MQKIIIKNLHVVKDFEMEINKFNLIIGEQSSGKSTISKAIFFFKEINTHIKFYIFAYKNNIQSTMKEIYNYIIKDVFITIFGKLENIDDNLYLKYIYKSNNYIEITKKNNNLDINYSENIITFFNKLEIDIKKLFEEYLNFNSPIRFEDIFERGIGREIDYFFENESMTYYIPASRSSIALLNNQRTRLDYDTIDFIFYPFITLVEKIEFLFKDGVQNFIKNINDDYKKTILNKMNKKIDKYIGGEYFYDDKFGYIKLENNKKIPVDKISSGQQEILWLLNVLLGITWLNKKNQFVIIEEPEAHLYPKMQKEIIDFIVNFMNMTNSSILITTHSPYILTSTNNLLYAGKLKENYKNNKEKIEKINNIVGEYGAINPSEINAFKLYLNDFRYTNLINEEN…
163	NZ_CP117021.1	WonB	Spirochaetia	Brachyspirales	Brachyspiraceae	Brachyspira	hyodysenteriae	hypothetical protein	PQQ32_RS11085	>PQQ32_RS11085,hypothetical protein,NZ_CP117021.1,Brachyspira hyodysenteriae strain ZH1179 chromosome, complete genome	MNNNYELLKRDDRKTLSDAQTKLYIKAENDIFIIKVDNGIFNDDVKKCDYLAYREKEVSNFIELKGSKIDKAYIQIIETIKNISNNDKLKHLIDTKELKAYIVSKEKNKIPNGIENKSKELAKILYAKSKIRPNNMIDLVKYVLVVSDNDKRKSSGNRIICSSKNPLIL
164	NZ_CP139249.1	WonB	Gammaproteobacteria	Moraxellales	Moraxellaceae	Acinetobacter	pittii	hypothetical protein	SOI76_RS03655	>SOI76_RS03655,hypothetical protein,NZ_CP139249.1,Acinetobacter pittii strain MCR8900 chromosome, complete genome	MCRFEDCGTKKIFPIRKELNNSFQVINPNFQYLCEVKVDGGLINTSEIKKCDWMYKILDTKNKALECYFLFKLKGKGKFDDVFEQFESTYNYLKSLDQVHSKVPRIAFAVSTGIPKKNSQTDKLSIRLKRNTGIDVKPIRSGIQIDLANHY
164	NZ_CP139249.1	WonA	Gammaproteobacteria	Moraxellales	Moraxellaceae	Acinetobacter	pittii	ATP-binding protein	SOI76_RS03660	>SOI76_RS03660,ATP-binding protein,NZ_CP139249.1,Acinetobacter pittii strain MCR8900 chromosome, complete genome	MENLYIKNFLVIKEAELEVKKINVIIGSQGTGKSVIVKALYFFQEIGSIFRKCLTQENSLDKVYKGIKEKFIEIFPEYAWKNQNFEIVYTKNDIKIDISNLNNDFQTKLSGKLASDYNISLLKFLDVKNELDSSQINDNELFKFPKHFLYKRAATKILEESSINQIISSPTFIPATRAFFSLFQENLFSFINTAQQNLDPFIRDFGQMYEGYRGFYNKNKEKIYNNFPIQFIQEIMKGEIIEKDNQLYILDKNNREIALAQASSGQQEALPMLLTLSVLSFFSETKKDLIYIEEPEAHLFPISQALTIKILSYLYGKDLNFILTTHSPYVLSEFNNYLYAGSLIKRNLLTQNDFQEILPNTTAIHSNNLSAYKIENGYLTSIIDHEFDIIDSNEIDKAS…
165	NZ_CP139723.1	WonB	Bacilli	Bacillales	Bacillaceae	Geobacillus	subterraneus	hypothetical protein	UM396_RS16900	>UM396_RS16900,hypothetical protein,NZ_CP139723.1,Geobacillus subterraneus strain OXR-76 chromosome, complete genome	MAVVGWESCLHYCDRRKLAVVKEKGREIRFVNKGEKRVALYRVDGCLIQEGVKCDFLFLVIEGEQALFIELKGSDLVEAVRQIMRTVEQLGKKLSGYRFEGRIIMTRVRTPNVKSTDRIKLEKMLRRTGGSLAVKVNWDEVEV
165	NZ_CP139723.1	WonA	Bacilli	Bacillales	Bacillaceae	Geobacillus	subterraneus	AAA family ATPase	UM396_RS16905	>UM396_RS16905,AAA family ATPase,NZ_CP139723.1,Geobacillus subterraneus strain OXR-76 chromosome, complete genome	MARIRIEHFGPVGLFDEEITDVTILIGPQASGKSTISKLIFFFRSIPDEWVNYLLSSRQTDEHSPFFEFNKYLRRKFVGYFGTTKHMRPFHIRYEYSDGKFVRLDLKDGYVQIHFSDSLKKGILETFKHVIQLKKETQYQERLLTDFWNVSSWKARQQSVVETIKTSIDEVFGDSKTSIFIPAGRSLVATLSDQLQDINPRQLDVLTEQFIERINLLKKAFSQSFEEIVEDRKKFSTEKIDFEAIRFAIDIIERVMKGKYMFSDQGEKIFFNEREYTKLKFSSSGQQEVVWILLLIFTVILERRRVFMVIEEPEAHLYPSAQKEMVALFALLLNATDNTLVITTHSPYILSAFNIYLYAAKIGEKLDRRAEPIVDRKLRLSPERLKAYMLESEGGRFRY…
166	NZ_CP139972.1	WonB	Chitinophagia	Chitinophagales	Chitinophagaceae	Chitinophaga	sancti	hypothetical protein	U0033_RS18180	>U0033_RS18180,hypothetical protein,NZ_CP139972.1,Chitinophaga sancti strain HAMBI_1988 chromosome, complete genome	MKNCRLTSTNKIFTFEEQKSKLILKNIDEVESIKIHVDGCEITEGLRCDYLHLAKGIEFFIELKGQDLLHAVKQLKQTITKLGSKNKKQERTCYIICTRSPLASTQIQTIDREFRKDYNSKLVVKSAPYTDSY
166	NZ_CP139972.1	WonA	Chitinophagia	Chitinophagales	Chitinophagaceae	Chitinophaga	sancti	AAA family ATPase	U0033_RS18185	>U0033_RS18185,AAA family ATPase,NZ_CP139972.1,Chitinophaga sancti strain HAMBI_1988 chromosome, complete genome	MEKISIQNFAGIKEMDFEFKSINILIGPQGSGKSVTVKLHYFFVSFFQELVGNLLLGGTKKDLDSNQKDKFYQFFPRNTWPEGQFRIDYYFNEFHLYVERLDNQIKFDYSDKLKKAIAKIRKQHLDFLKLEDLTSLNPLKRRQQSRRNIRHLVSNEIGDELDIIQYFIPAGRSFFANISANIFTIISDNKQSFDPFLIGFGADYEQLKKWYKDGLIENEDIAVDKLISEILNGDYIVEKDEDYLVHADKRKIPLSKASSGQQETLPLVVLLRVLSYNIDAVERTIIYIEEPEAHLFPDAQNAFVRLLARVFNYEDLNFKIFVTTHSPYLLSSFNNLLEAGRLSEIKPEKAKQISKIVPEEEQLLPGLLTAYSISNGKMENLVDPETNLIKQTVLDNISN…
167	NZ_CP139974.1	WonB	Gammaproteobacteria	Aeromonadales	Aeromonadaceae	Aeromonas	caviae	hypothetical protein	U0022_RS06585	>U0022_RS06585,hypothetical protein,NZ_CP139974.1,Aeromonas caviae strain HAMBI_1972 chromosome, complete genome	MDYATCSVSCTDSKVVVQENQSRFEVINKSKLKITKVQVDGCLINDDREKCDWIIEVEKSKEDKHALFIELKGCNLDKAISQLQSTLNDTKDRYKSHHKECYAVTSRVPKHGATVRKRNLEFHKKNNVVLFVKNLRASIQIEN
167	NZ_CP139974.1	WonA	Gammaproteobacteria	Aeromonadales	Aeromonadaceae	Aeromonas	caviae	AAA family ATPase	U0022_RS06590	>U0022_RS06590,AAA family ATPase,NZ_CP139974.1,Aeromonas caviae strain HAMBI_1972 chromosome, complete genome	MENIKIQNFLVIKKADINIRKINIIIGPQANGKSIVAKLLYFFKNTSMIFINSIQSQSDKRTLDRELLSDFEKKFPRYAWEGTSFTITYQIKELKIVINGTKNARGKTNISISYSEELTKLFSTKKKLYTKKIEELTSSEKFSATRQINNLERHVFYEHIIDPLRHGEYSEFFSNSIFIPASRSFFANLQKNIFTFLASNIDIDPFLKEFGSVYQNSKRWYKDSYLMKEHRTLLTDLYKALDSIVGGDYEFHEDQDWIVNKSRKINLVNASSGQQESLPMLLVLCVWPMLRANPKENMLFIEEPEAHLFPTSQSHVVSILSLLYNSLRTNFFITSHSPYILSAINNFILAHDAIHNNKITLEQFQEINGLGMPISFDDISAYTINNGISSDIADSEYRM…
168	NZ_CP140154.1	WonA	Chitinophagia	Chitinophagales	Chitinophagaceae	Chitinophaga	sancti	AAA family ATPase	SR876_RS24280	>SR876_RS24280,AAA family ATPase,NZ_CP140154.1,Chitinophaga sancti strain ATCC 23090 chromosome, complete genome	MEKISIQNFAGIKEMDFEFKSINILIGPQGSGKSVTVKLHYFFVSFFQELVGNLLLGGTKKDLDSNQKDKFYQFFPRNTWPEGQFRIDYYFNEFHLYVERLDNQIKFDYSDKLKKAIAKIRKQHLDFLKLEDLTSLNPLKRRQQSRRNIRHLVSNEIGDELDIIQYFIPAGRSFFANISANIFTIISDNKQSFDPFLIGFGADYEQLKKWYKDGLIENEDIAVDKLISEILNGDYIVEKDEDYLVHADKRKIPLSKASSGQQETLPLVVLLRVLSYNIDAVERTIIYIEEPEAHLFPDAQNAFVRLLARVFNYEDLNFKIFVTTHSPYLLSSFNNLLEAGRLSEIKPEKAKQISKIVPEEEQLLPGLLTAYSISNGKMENLVDPETNLIKQTVLDNISN…
168	NZ_CP140154.1	WonB	Chitinophagia	Chitinophagales	Chitinophagaceae	Chitinophaga	sancti	hypothetical protein	SR876_RS24285	>SR876_RS24285,hypothetical protein,NZ_CP140154.1,Chitinophaga sancti strain ATCC 23090 chromosome, complete genome	MKNCRLTSTNKIFTFEEQKSKLILKNIDEVESIKIHVDGCEITEGLRCDYLHLAKGIEFFIELKGQDLLHAVKQLKQTITKLGSKNKKQERTCYIICTRSPLASTQIQTIDREFRKDYNSKLVVKSAPYTDSY
169	NZ_CP141267.1	WonB	Gammaproteobacteria	Aeromonadales	Aeromonadaceae	Aeromonas	hydrophila	hypothetical protein	U8518_RS07225	>U8518_RS07225,hypothetical protein,NZ_CP141267.1,Aeromonas hydrophila strain MaAh001 chromosome, complete genome	MDYEKHTIATSDTCIVVKENKSKFELKNPNRIEIKKTKVDGGLISDDRERCDWLFAIQDPQPRAMFIELKGCNLDKAISQLNSTIDHTKEIFKKHSKECFAITTRVPKNDSSTRRLILDMMKKKQAKLTIKNILISVVI
169	NZ_CP141267.1	WonA	Gammaproteobacteria	Aeromonadales	Aeromonadaceae	Aeromonas	hydrophila	AAA family ATPase	U8518_RS07230	>U8518_RS07230,AAA family ATPase,NZ_CP141267.1,Aeromonas hydrophila strain MaAh001 chromosome, complete genome	MIERIIIKNFLIIKNADFEIKKINVIIGPQANGKSVIAKLTYYFKSISEILLESIRTNDTKRELDKKILAKFEERFPRYTWDGTAFTIKYEIDGLEFSITGNKTSKGKTSISLKYSNSLLKLYNSKKKYYQNKLLELKLVAHNNKGEYNSGFHLFYEEIVQPCHDSEFHRFFSTSVFIPASRSFFANLQKNIFTFLASNLDIDPFLKDFGKLYESSKRWYNDNVFRNDVKLSEKIDKSLQAIVDGEYEYNDDQDWIVSRGKKVNLANASSGQQESLPMLLVLCVYPFFRKREKGNMFFIEEPEAHLFPTSQGYIISILSLLYKNLGTNFFITSHSPYVLSALNNFIMAADAVYKNHITDEQFTEINGSGVPIRFDDISAYTITNGVTNSIIDAEYRMIG…
170	NZ_AP025314.1	WonB	Cytophagia	Cytophagales	Persicobacteraceae	Fulvitalea	axinellae	hypothetical protein	AABK39_RS14130	>AABK39_RS14130,hypothetical protein,NZ_AP025314.1,Fulvitalea axinellae strain DSM 100852 chromosome, complete genome	MNKKCVEKLSHSKITVEENGMKVTFLNPNRYEVEKIHIDGCLEKTGSGQGRCDYLLKDHNAKEYFIELKGSNVSKALEQIEASIKRWSDKDKKPKKEALVIASRYPRNDTKINNLKKQFRAKYATEVSIKTRQMEKKL
170	NZ_AP025314.1	WonA	Cytophagia	Cytophagales	Persicobacteraceae	Fulvitalea	axinellae	AAA family ATPase	AABK39_RS14135	>AABK39_RS14135,AAA family ATPase,NZ_AP025314.1,Fulvitalea axinellae strain DSM 100852 chromosome, complete genome	MEKIYIKNFGGITKADIEIKPFTVFIGEQSSGKSVVAKLVYFCRTLMLELYKQRTPQGFVERTNKRFKKYFPSSYWPQNEFTIQYEFGNKQPYAFIGKNGDLQISLPKDVVQDLGSLPSPSVYEILNSETNANDTLQSILLKYGFNQTNLFVPASRSIFAHVERNSFSYFGEDTQFDPFFIEFGQMHQAFKGAHHSVEMDGITQDFWNKASGLLKAKFLKDQTTGEEYLVHEDGRKVGLAFASSGQQELLPLLLILARFNGERFKDGHHCYYIEEPEAHLFPNAQKQVTDLLAWTFNNKVSKNEFIITTHSPYILASLNNLLQAGNILVESPEKAEQLYEIVGKDEVMNLKDLGAYEIKDGKVNSIIDQENGLILAEYLDGVSDEIGEQFDRLLDLSFG…
171	NZ_AP028867.1	WonB	Bacteroidia	Bacteroidales	Dysgonomonadaceae	Dysgonomonas	capnocytophagoides	hypothetical protein	AABJ51_RS00115	>AABJ51_RS00115,hypothetical protein,NZ_AP028867.1,Dysgonomonas capnocytophagoides strain SMU001 chromosome, complete genome	MEEIKAHCSTTVTDSLIKCEENRSKIIFENTARKEIKKIIVDGCQITDNTPKCDNLLIDTTTDIEYFVELKGHDIPHALRQIEATMTRLSKSLKKQDKFCFIISVRCPLSGADIQQKQKEYRAKYNATLIIKNSPHKHPII
171	NZ_AP028867.1	WonA	Bacteroidia	Bacteroidales	Dysgonomonadaceae	Dysgonomonas	capnocytophagoides	ATP-binding protein	AABJ51_RS00120	>AABJ51_RS00120,ATP-binding protein,NZ_AP028867.1,Dysgonomonas capnocytophagoides strain SMU001 chromosome, complete genome	MIKEKLIIKNFAGFDHIEIDLKPINIFIGPQAAGKSVIIKLVYFFKSLIYEYTTYSENIDILKGNGFSFLVSRDFKEYFPPDSWSHKTFKIVFFSDYNGKEIFIELKRKEHSNNIEVKTPPLLMEMLLSFQKNTIQKKYPKIFSSELYNENQSDYYKQAFIPAGRSFFSTIQNSIFTLLRKNQTIDPFLIEFGSNYENAKFHKCSLFYKERISLENISELILHGKYKRENNLDYLIHSDGRKVNLMNASSGQQETLPLILFLLYILNEEIPTTLYIEEPEAHLYPDAQKKIVQLLAQVYNTQNKQLFITTHSPYILASFNNLIEAGNIIKTKPGSADKVYKIIPKEEVLSIDDLIAYSIKDGKKEILLDKENNLISQNILDDVSNDISKEFNALLDIEF…
172	NZ_AP029022.1	WonB	Flavobacteriia	Flavobacteriales	Weeksellaceae	Chryseobacterium	gambrini	hypothetical protein	AACH42_RS10125	>AACH42_RS10125,hypothetical protein,NZ_AP029022.1,Chryseobacterium gambrini strain DW100 chromosome, complete genome	MIKCEDIEKCCSESSDKRKTLKDKKGGSSRLLIENKLQKKFNIIDFEDCVYKAKQQETKCDFGILTDTEIIYVELKGSDVKQGIFQLKSTIEDTKQCFKDLNFKGNIVVTKFSKPNLVKQRKDYKDLVKLLQKEPVIKQNIHTENI
172	NZ_AP029022.1	WonA	Flavobacteriia	Flavobacteriales	Weeksellaceae	Chryseobacterium	gambrini	AAA family ATPase	AACH42_RS10130	>AACH42_RS10130,AAA family ATPase,NZ_AP029022.1,Chryseobacterium gambrini strain DW100 chromosome, complete genome	MTILIGEQATGKSTIAKVLAVCRYFSYIADRFENDDSYFSIGLENWGISEYIKENSYIEYSSYHYDLICKAKYGDFDPWLDREITKKPYFDLQLISKTEQFKELIHEYNNIRKRQFNLNIPIYFYQERIGSILSNPFFIPTERGLQSIFSLGKNSIQNLSDSLFVQFAKLDQISKSFIGEEVKIDPLNIYFKNVNGDGKIRKENEEEYYSLSKSASGYQSLIPIVLVIKHYNNRKKSKTFITEEPEINLFPKAQKKLVEFFVESMNSFNHQFLLPTHSPYVLSSVNNLMYAYKVANEFNAKEEVKKIVDNKYWVNPNNVEAYLLSNGNSISLIDKEEGLINIDFLDNVSEIINETFDKLLSIEISKTKEIDND
173	NZ_CP147017.1	WonB	Cytophagia	Cytophagales	Bernardetiaceae	Bernardetia	sp.	hypothetical protein	V9L05_RS04555	>V9L05_RS04555,hypothetical protein,NZ_CP147017.1,Bernardetia sp. Wsw4-3y2 chromosome, complete genome	MSKQESFKELLIEKFSTAKEIIQVENREVFYITDYENQSYIVFEYDETDATIYFQGNDEIIKIENINEDNLFKVVNKKQTVFVPIDGKKGLIQAESSKCDFMIFDENTVCFVEVKLNATSIRDGKISHNRSKALEQIIKTIYTFDKKLDENYKGLKLEGYVCTPKIYPRQNAAWENLAVEFLEEYGVPVFETNIKIF
173	NZ_CP147017.1	WonA	Cytophagia	Cytophagales	Bernardetiaceae	Bernardetia	sp.	AAA family ATPase	V9L05_RS04560	>V9L05_RS04560,AAA family ATPase,NZ_CP147017.1,Bernardetia sp. Wsw4-3y2 chromosome, complete genome	MQRIVIKNFGVVKDADIELKKITVLIGEQASGKSTIAKLVYYFKTLRDDFLREFHSRIVKKEEKSIDFYRICKEKFYNLFGSITYLPKFEVYYYTSEERYILLTSENKELQVFFAEKIPMNILLEYTSEKVEWLVNNPKLKRDFAFMLEQMNMYDDYSDLLNEVFENKQSYFTYIIAGRNATVSYSELFEKYLFANVQNKVLENSKLSYSKKRYNVDEVLMLEFMKQTSFIKEYFEEYGNFDNLIDYNLDAEDSAKIVLEQINKIIKGKYIIDENGEKIIYDNQEDNYVLLSNASSGQQEVIRILQDIFINIIEERKVFRVVEEPEAHLFPSAQKQLIELLTFLMNQNEDNQIIITTHSPYVLTVFNNLIFSKRITDKNPDANNEINEIIQKEFWIDSD…
174	NZ_CP147017.1	WonB	Cytophagia	Cytophagales	Bernardetiaceae	Bernardetia	sp.	hypothetical protein	V9L05_RS09800	>V9L05_RS09800,hypothetical protein,NZ_CP147017.1,Bernardetia sp. Wsw4-3y2 chromosome, complete genome	MKKITSKKWVSEANKKENSNEITIKLFNKNECLSFFEENTFFEKSENGKTIIFQSKQTKNTTQTNRLICIDFEKLFDSVDSNLSQKCDYVFINYYNQQYYFVELKGNAERISKPYEQIKISIDLFKQRMNINKSSIIGIIVGGKVERKSSTKEKNVKLIKTNVFRNNFISELGKDLFHAQNKAAVSSPLSSKDDFIGS
174	NZ_CP147017.1	WonA	Cytophagia	Cytophagales	Bernardetiaceae	Bernardetia	sp.	AAA family ATPase	V9L05_RS09805	>V9L05_RS09805,AAA family ATPase,NZ_CP147017.1,Bernardetia sp. Wsw4-3y2 chromosome, complete genome	MEKLIVKNFKAIEYAEIEVNDLTFFIGQQASGKSTLAKLVYFFKTLGKYLTDEMLSSNFGREDLFLDTTNFCYAQFYSFFSESSVLEQKDFFIRYEYKEDIFFEIKATSSGCWMEGIPISELLKRSIKEYNELVSEHIFASEQEINLLTNQITKEIKTFIPYSSNNVYFPAGRSFFALVNKQSIELGKEFKDNYRDYLKNYKIYIGFDTHNENDLINYTFINFCTYLKKIVLSISQNENLISSKQNDIINGKYIQFGDEEFIEISENIKIHLSNSSSGQQESIRLIQDINYLSISKKEAFRVYEEPEAHLFPASQKALMEMIVILLNSNTNVQLLISTHTPYLLAVLNVLMKAKELEKQLGENDLTLDALVPKEERLDVSRVRVYSAKQTENGRFIFEN…
175	NZ_CP149815.1	WonB	Gammaproteobacteria	Enterobacterales	Enterobacteriaceae	Escherichia	coli	hypothetical protein	WD888_RS15275	>WD888_RS15275,hypothetical protein,NZ_CP149815.1,Escherichia coli strain 91H2 chromosome, complete genome	MCKNCKGKTKNKIIVLSDKGTSTQLSVTNDNELEVEHKLIDGCAIVVGERCDHYLKIYNNQDVSHLFVELKGSDVEKAVKQIVTTLKSGVINVGAKEKKHGAIVSTRNPLNSTETNRLKKKILLSDGVNLHFYKMKAQQKITSFT
175	NZ_CP149815.1	WonA	Gammaproteobacteria	Enterobacterales	Enterobacteriaceae	Escherichia	coli	AAA family ATPase	WD888_RS15280	>WD888_RS15280,AAA family ATPase,NZ_CP149815.1,Escherichia coli strain 91H2 chromosome, complete genome	MENIKIDKFLTIQKVDIPLKKVNIFIGPQAQGKSVIAKLIKYFKDYPMDILRASTEGKTKRDILKEQKNKFSKIFPQQYWADDEFFIEYSNKHYWVRITNRKNSKGSLKIDLSENLTKTIAKLRLIVRKDLDENIENSLAESVTRRRKRGIEHELRVCLSLGLFSEPETKLESVFYIPAGRSFFANLQKNVFSFLSSSIEIDYFLTEFGSLYEQTKKLFNQDYMIRMLRGAVPQHVNKLVEELICGKYITEKGEDFIRHAAKKTNLNNSSSGQQEALPMALMLSSWPYLQSVTSKSFIIEEPEAHLFPSAQAKVVSLIASAYNQAESYCSYTITTHSPYILSAFNNLIQAGNALKCIKGKNNTDIERLYKLVPESQIIDFDDVTAYMVNAGKVTEILDS…
176	NZ_CP150194.1	WonB	Bacilli	Bacillales	Bacillaceae	Geobacillus	sp.	hypothetical protein	NST29_RS17065	>NST29_RS17065,hypothetical protein,NZ_CP150194.1,Geobacillus sp. FSL W8-0026 chromosome, complete genome	MWVVEWESCLQYCDHRKLAVVEENGRGVRFVNKKEKRVALYRVDGCLLKEGVKCDFLFLVIEGDRAFFIELKGSDLEKAVHQITRTIEQLGKWLPGYIFEGRIVTTRVRTPALKSTYLIKLEKMLRRTGGTLVVKAKWDEVNV
176	NZ_CP150194.1	WonA	Bacilli	Bacillales	Bacillaceae	Geobacillus	sp.	AAA family ATPase	NST29_RS17070	>NST29_RS17070,AAA family ATPase,NZ_CP150194.1,Geobacillus sp. FSL W8-0026 chromosome, complete genome	MARIRIEHFGPVGLFDEEITDVTILIGPQASGKSTISKLIFFFRSIPDEWVNYLLSSRQTDEHSPFFEFNKYLRRKFVGYFGTTKHMKPFHIRYEYSDGKFVRLDLKDGYVQIHFSDSLKKGILETFKHVIQLKKETQYQERLLTDFWNVSSWKARQQSVVETIKTSIDEVFGDSKTSIFIPAGRSLVATLSDQLQDINPRQLDVLTEQFIERINLLKKMFSQSFEEIVEDRKKFSTEKIDFEAIRFAIDIIERVMKGKYMFSDHGEKIFFNEREYTKLKFSSSGQQEVVWILLLIFTVILERRRVFMVIEEPEAHLYPSAQKEMVALFALLLNATDNTLVITTHSPYILSAFNIYLYAAKMGEKLDRRADPIVDRKLRLSPERLKAYMLESEGGRFRY…
177	NZ_CP138466.1	WonB	Gammaproteobacteria	Enterobacterales	Enterobacteriaceae	Klebsiella	pneumoniae	hypothetical protein	SF665_RS17900	>SF665_RS17900,hypothetical protein,NZ_CP138466.1,Klebsiella pneumoniae strain 22-MO00052 chromosome, complete genome	MDFFKAACRSGPFTQETFGICDNQDSTPAYVDTDNPQEWVATVENRAQLEVIFTAIDKCVLQDGDQPGRGRCDGMLTTNNLLYLVELKEQRTNWRSDATEQLRSTILFLQQHHNLSAYKHKKAFGCNKRYPAFIEIDQETKRRFFDEYGFRLDLQGTVKLPRGERG
177	NZ_CP138466.1	WonA	Gammaproteobacteria	Enterobacterales	Enterobacteriaceae	Klebsiella	pneumoniae	AAA family ATPase	SF665_RS17905	>SF665_RS17905,AAA family ATPase,NZ_CP138466.1,Klebsiella pneumoniae strain 22-MO00052 chromosome, complete genome	MIRMRVKNFGPIGPWPADNDGWIEFKSVTVFIGNQGAGKSTLAKLFSTFCWIEKALVRGDHPKKWFERKGRFKNMFLSYHRLENYQDLDKRGEPVIEYEGEAWAIRYSANQLSITELPGQQYALPQVMYVPAERNFISYVRNPSELKLSSESLKEFLSAFELAKQNLPKTVKLPINDTEIENDKLNDIVNLKGPGHRLRLTDASSGFQSLVPLYMVSLHLANAVQDQSQDKPMSADERERFAQEFTSIFDNNSLTQEQKRVAVSALSRRFNKSAFINIVEEPEQNLFPSSQWEMLKSLLEFNRQGKSNRLVLTTHSPYIVSYLSLAVQGKHLQQRIIESKQNALLPRLSALIPESALLDPDEVAIYQCSDQDGSVIRLATYEGIPSDKNLLNDWLRMGN…
178	NZ_CP134818.1	WonB	Bacteroidia	Bacteroidales	Bacteroidaceae	Bacteroides	ovatus	hypothetical protein	RJT01_RS03185	>RJT01_RS03185,hypothetical protein,NZ_CP134818.1,Bacteroides ovatus strain H-2495 chromosome	MSCKCFNRRFVFKNTDSFDHKYVNSKCKCTSRFTICENKSKFTIASKDISEVDKIKIDGYFDSSSEHRKCDYLFVYTSPLNCVYIFVELKGTDIAHAITQIGNTVNLFYNQGYLKDKKVIGAIVSSRHPSNDGTYRKAKQTLEKSLSSKIKSFRIEKKNKEMTYDPINDKVI
178	NZ_CP134818.1	WonA	Bacteroidia	Bacteroidales	Bacteroidaceae	Bacteroides	ovatus	AAA family ATPase	RJT01_RS03190	>RJT01_RS03190,AAA family ATPase,NZ_CP134818.1,Bacteroides ovatus strain H-2495 chromosome	YNINFEFTSTTIIRYSNEKYYWEIGLNKFHSNYEDADLMEMANTSKSYDFILKFIERKENNFAYKEFIKSLKNLLDLKDSAMVELIKPALVGLLYEECIPVYIPAERLLISTFSNSIFSLLQAGASIPDCIKDFGSLYEKARIQYKNIDINILDIKVSFNNNGDTVYLMNENKEVKLSQTSSGIQSIIPLWIVFNQYVESKKKQILVIEEPELNLFPSTQHFLIDWIMRKMRKSNGSIVITTHSPYVLSVVDNLILAQEILKKSNKKKLVLSKIKELIPSMALIDFDDVSSYFFHSDGTVKDIRDTDIKSLGAEYIDTASDKLGYIFDELCNIERNEL
179	NZ_CP151952.1	WonB	Bacilli	Bacillales	Bacillaceae	Geobacillus	sp.	hypothetical protein	MKY25_RS17150	>MKY25_RS17150,hypothetical protein,NZ_CP151952.1,Geobacillus sp. FSL W8-0032 chromosome, complete genome	MWVVEWESCLQYCDHRKLAVVEENGRGVRFVNKKEKRVALYRVDGCLLKEGVKCDFLFLVIEGDRAFFIELKGSDLEKAVHQITRTIEQLGKWLPGYIFEGRIVTTRVRTPALKSTYLIKLEKMLRRTGGTLVVKAKWDEVNV
179	NZ_CP151952.1	WonA	Bacilli	Bacillales	Bacillaceae	Geobacillus	sp.	AAA family ATPase	MKY25_RS17155	>MKY25_RS17155,AAA family ATPase,NZ_CP151952.1,Geobacillus sp. FSL W8-0032 chromosome, complete genome	MARIRIEHFGPVGLFDEEITDVTILIGPQASGKSTISKLIFFFRSIPDEWVNYLLSSRQTDEHSPFFEFNKYLRRKFVGYFGTTKHMKPFHIRYEYSDGKFVRLDLKDGYVQIHFSDSLKKGILETFKHVIQLKKETQYQERLLTDFWNVSSWKARQQSVVETIKTSIDEVFGDSKTSIFIPAGRSLVATLSDQLQDINPRQLDVLTEQFIERINLLKKMFSQSFEEIVEDRKKFSTEKIDFEAIRFAIDIIERVMKGKYMFSDHGEKIFFNEREYTKLKFSSSGQQEVVWILLLIFTVILERRRVFMVIEEPEAHLYPSAQKEMVALFALLLNATDNTLVITTHSPYILSAFNIYLYAAKMGEKLDRRADPIVDRKLRLSPERLKAYMLESEGGRFRY…
180	NZ_CP141255.1	WonA	Cyanophyceae	Chroococcales	Geminocystaceae	Cyanobacterium	aponinum	ATP-binding protein	VKI21_RS15050	>VKI21_RS15050,ATP-binding protein,NZ_CP141255.1,Cyanobacterium aponinum UTEX 3222 chromosome, complete genome	MAIEKLIIKNFAGLDFIEIEIKKINILIGPQASGKSIIAKILFYCKGLIDEIFSQGINLKEKRELDREIKNKFEEYFPVDSWEDNMFSICYYIGEEYIKIENFESNNKKSNFRINYSDFYKSSLIKVRKASRRIQKKIKETDIDIPNQMFSRLDMIYDYNNYFLDDVAKKFGKEVSFSQLFIPAGRSFFAHLQNNIFSFLSENNKIDPFLVEFGNYYDRVKNSVRMSKVREDKDFKSLNIDYLKNKILLGQYIQIKGQDYLKMSDGRQIQLSNCSSGQQEALPLTLILESIPFFGRGLTGQSVYIEEPEAHLFPTAQKDIVDLMATVYNYGKERVQFFITTHSPYILTAFNNLLQAGILAKDASKDKLKRITKIVPDSRFLNTDEIAVYSLSNGNCNSI…
180	NZ_CP141255.1	WonB	Cyanophyceae	Chroococcales	Geminocystaceae	Cyanobacterium	aponinum	hypothetical protein	VKI21_RS15055	>VKI21_RS15055,hypothetical protein,NZ_CP141255.1,Cyanobacterium aponinum UTEX 3222 chromosome, complete genome	MQFPECTEENNNPKITIIDKGSNNNKSKVIFKNPNRKKVKIIQVEDCVIPKGTKGGRCDYLIKLDDKSNKQSDLLLVFIELKGHDVAKAISQLIDSINYIKQQCSSITSYQIDCIICCTKCPFHSTRIQNEQKKFRAKYKANLKIRSGEMEYSI
181	NZ_LT907980.1	WonA	Gammaproteobacteria	Pseudomonadales	Marinobacteraceae	Marinobacter	sp.	AAA family ATPase	CPH80_RS00505	>CPH80_RS00505,AAA family ATPase,NZ_LT907980.1,Marinobacter sp. LV10R510-11A chromosome I	MKLKYFTLENFRACERLDVQFGSRLTVLLGNNGSGKTSVLDGIAIGLGAALTHLPAVAGITFKENGDIRQVDNVAAPYARIALTTEDGLKWDRIKRRDRSKATAKATSASIGLKALEAYLDHNVIDRLNAGEEYELPMMAYYGVSRAVLQVPLRRKGFPKSHTRMEALKQALEAQSSFKSAFIWFYNKENEEHRLQKEKRSFDVTLKELDAVRTAIHSIFPDISNPHIEVNPLRFAVTISGETLDLMQLSDGYKTLLGLVIDLSIRMGLANPHLDDPLTAEAIVMIDEVDLHLHPSWQRRVLGDLLRTFSNTQFILTTHSPFVVETLNNHLKRQQLGLALTGDDEIDRVLPLAASDVRAYRMQSSNSQSLIDAETGLIDNTLLQYFNEINMLYDKMRDI…
181	NZ_LT907980.1	WonB	Gammaproteobacteria	Pseudomonadales	Marinobacteraceae	Marinobacter	sp.	hypothetical protein	CPH80_RS00510	>CPH80_RS00510,hypothetical protein,NZ_LT907980.1,Marinobacter sp. LV10R510-11A chromosome I	MIDVSPYQRCECLRMDNHYPVCQSELSLEEKGKKVTLSLRRGEEAKAMVMDGCVLTDNHTKCDALYLFKGHGKKVAALVELKGAGDIVHAFEQLAYTRKNRVEYQHFKQNLEQSGPGQLKEMAFIVTNGMLSKPAREKLENQHGIRVNEVLESEATRKVPDLREYF
182	NZ_LS483395.1	WonB	Betaproteobacteria	Burkholderiales	Alcaligenaceae	Achromobacter	xylosoxidans	hypothetical protein	DQO23_RS30905	>DQO23_RS30905,hypothetical protein,NZ_LS483395.1,Achromobacter xylosoxidans strain NCTC10808 chromosome 1, complete sequence	MVLKENKSKFEAKNTNKKTIHKIKVDGCLIDEHQEKCDWLISTTENPLRAMYIELKGCDIKKAISQLKNTIRLTEATYKNYRRECYAITTRIPKHGTDVRKMQIDFYNETRTTLSVKNLTITVEIQ
182	NZ_LS483395.1	WonA	Betaproteobacteria	Burkholderiales	Alcaligenaceae	Achromobacter	xylosoxidans	AAA family ATPase	DQO23_RS00420	>DQO23_RS00420,AAA family ATPase,NZ_LS483395.1,Achromobacter xylosoxidans strain NCTC10808 chromosome 1, complete sequence	MTERIIISNFLTIKKANIEVKRINVIIGPQANGKSLIAKLLHFFRTFSTEFYEGIRKDRGKRETDKALLDLFEKRFPRYTWDGASFSIIYELNDISIKISGRKNSSGKTSLSISYSDQIVKIYNSKKKTFARKLAEARAEERPGRRTSFIENQVFYDCVVEPLRDGAYGKIFGSPIFIPATRSFFANLQKNIFTFLASNLDIDPYLKEFGSLYESSKRWYKDAYLGERKKQKELLDETYRAVEAIISGDYEFHDEQDWIVNKGRRINLANASSGQQEALPMLLTLCVWPILRASEHGNMCFIEEPEAHLFPTSQGHIVSILSQFYSKLETSFFITTHSPYIVSALNNFIMAGDRVTAGLISEQEFTAINGGGRSIQFEHVSAYTMSNGEAHSISDTEYR…
183	NZ_LS483441.1	WonB	Gammaproteobacteria	Aeromonadales	Aeromonadaceae	Aeromonas	caviae	hypothetical protein	DQN91_RS21305	>DQN91_RS21305,hypothetical protein,NZ_LS483441.1,Aeromonas caviae strain NCTC12244 chromosome 1, complete sequence	MDYATCSVSCTDSKVVVQENQSRFEVINKSKLKITKVQVDGCLINDDREKCDWIIEVEKSKEDKHALFIELKGCNLDKAISQLQSTLNDTKDRYKSHHKECYAVTSRVPKHGATVRKRNLEFHKKNNVVLFVKNLRASIQIEN
183	NZ_LS483441.1	WonA	Gammaproteobacteria	Aeromonadales	Aeromonadaceae	Aeromonas	caviae	AAA family ATPase	DQN91_RS06610	>DQN91_RS06610,AAA family ATPase,NZ_LS483441.1,Aeromonas caviae strain NCTC12244 chromosome 1, complete sequence	MENIKIQNFLVIKKADINIRKINIIIGPQANGKSIVAKLLYFFKNTSMIFINSIQSQSDKRTLDRELLSDFEKKFPRYAWEGTSFTITYQIKELKIVINGTKNARGKTNISISYSEELTKLFSTKKKLYTKKIEELTSSEKFSATRQINNLERHVFYEHIIDPLRHGEYSEFFSNSIFIPASRSFFANLQKNIFTFLASNIDIDPFLKEFGSVYQNSKRWYKDSYLMKEHRTLLTDLYKALDSIVGGDYEFHEDQDWIVNKSRKINLVNASSGQQESLPMLLVLCVWPMLRANPKENMLFIEEPEAHLFPTSQSHVVSILSLLYNSLRTNFFITSHSPYILSAINNFILAHDAIHNNKITLEQFQEINGLGMPISFDDISAYTINNGISSDIADSEYRM…
184	NZ_LR134365.1	WonA	Gammaproteobacteria	Cardiobacteriales	Cardiobacteriaceae	Cardiobacterium	hominis	ATP-binding protein	EL199_RS02315	>EL199_RS02315,ATP-binding protein,NZ_LR134365.1,Cardiobacterium hominis strain NCTC10426 chromosome 1, complete sequence	MSNEKISIKNFGGMTSLEVELRQINIFIGPQASGKSITVKLLFFFKNILSDIIESISDGEDKRIFKNEQLKKFNAYFPKESCGESPFSISYYLDELIGISINRDVKGKLKLKFTKKLDDIIAHLKNIYRKAQDQNSLKEDDYFFRNHLLKQDLQKNLYLLLSKDEQKFCGRQFFIPAGRSFYANLQANIFSFLSANKTLDPFLIEFGSIYENFKHILNRRMGRILKPDNKEEKRHNEIEKIISDILKSSYQRENDKDYLIHLDKRKVNLANASSGQQEILPLLIILETLLKNRVSFGTETVTFFIEEPEAHLFPIAQNKIIKLLARLCNNEESRYQLFITTHSPYVLASFNNLLLAGNIIDKNDKNKTSKVFEHIQSSEIISIDKISAYSLSNGVCNDI…
184	NZ_LR134365.1	WonB	Gammaproteobacteria	Cardiobacteriales	Cardiobacteriaceae	Cardiobacterium	hominis	hypothetical protein	EL199_RS02320	>EL199_RS02320,hypothetical protein,NZ_LR134365.1,Cardiobacterium hominis strain NCTC10426 chromosome 1, complete sequence	MKIPNNCITTTAQSNITLKDKGNPQKIIIKNPHSFTIEIIKVDGCAITGNIQRCDYMLKITNHPDIQEYFIEFKGSDLSKALEQIINTCVTLSNNKGTKKGFIICNRSPENSTENQVLKRKARAQNIILVIKSRALEYTI
185	NZ_LR699017.1	WonB	Clostridia	Eubacteriales	Oscillospiraceae	Faecalibacterium	prausnitzii	hypothetical protein	FX139_RS12950	>FX139_RS12950,hypothetical protein,NZ_LR699017.1,Faecalibacterium prausnitzii isolate MGYG-HGUT-02545 chromosome 1	MPNINSCVPYRAGTCSSFVSSENGCKHEAKNPDKKAIRQFKVDGEVFPKGHDPERCDWLLLDDTKGNAYYIELKGSDIPHAIEQIESTIREIHWSISEYIVFKRIVYKTGTHKIQESSVIKWKQRNKNAIIKEKQLSENI
185	NZ_LR699017.1	WonA	Clostridia	Eubacteriales	Oscillospiraceae	Faecalibacterium	prausnitzii	AAA family ATPase	FX139_RS12955	>FX139_RS12955,AAA family ATPase,NZ_LR699017.1,Faecalibacterium prausnitzii isolate MGYG-HGUT-02545 chromosome 1	MNHTIHIKKLGPINECTLEIKQFNVFTGPQSNGKSTVAKAIYYCRSIKQDILNIMMQGGPSKVFSAKTDWKCAMQARMKDKFLQIFGTSWIMPSDMMLDYVYGDEKMSLCVSLNEDYERPGHNYVNIQFSEGFLELFQELDDNVFLDPYAFKKGHWEEVLTKTLHDPYETVFIPAGRNLITILSEQMNYIFTSLEGSQLRQIDYVTKRYIETILKLKPLFGRGLSGYIDDVMASEDSEAAKKFKSNRPAIKLLCEKATEILGGNYRYVDGEERLYLDERKYIKINFTSSGQQEIIWVFNLLFYYLIEDKRVFLILEEPESHLYPSSQRSVGELLGLFLNDEKNAELITTHSPYLLGTFNYMLQAGQSKGNAAEKIKQKLRKRYWLDPKQVSASYIRGGS…
186	NZ_LR882934.1	WonA	Cyanophyceae	Oscillatoriales	Microcoleaceae	Planktothrix	agardhii	ATP-binding protein	NMK38_RS01020	>NMK38_RS01020,ATP-binding protein,NZ_LR882934.1,Planktothrix agardhii strain NIVA-CYA126/8 chromosome 1	MVEKLIVDNFAGIEHLEIEVKKINIMIGPQASGKSVCAKLLFYFKEFVSELIKAVENDRTKRQLDSSYSNKFKEYFPPKSWGNYDFVLRYEINHDFIQISRNNSKCTLVIDYSDLYKSALSDLRKIFRKRQKEKIENIPYDPSGFNNETRSQIMNYFENKLGKESTFYQNFIPAVRSFFAHLQKNIFSVLSNNNSLDPFIENFGLFYEFIKELHIKINEFASGNELEMEDEKLMKQKIKPLVEKILCGQYFDEKGEDFLKTLDGRKISISICSSGQQETLPLVVILSTVPFLQTIGRGQTIYIEEPEAHIFPTAQKHIVELIATVFNSKPDGLQFFITTHSPYILTATNNLLQAGLIYQDANDQVIEKLEKIVPRYKTLLTKDVAVYSLMDGFCKSIIS…
186	NZ_LR882934.1	WonB	Cyanophyceae	Oscillatoriales	Microcoleaceae	Planktothrix	agardhii	hypothetical protein	NMK38_RS01025	>NMK38_RS01025,hypothetical protein,NZ_LR882934.1,Planktothrix agardhii strain NIVA-CYA126/8 chromosome 1	MKKRFPECEKTSSNKLIPLVENKSKFVIENPNQFRVCVVQVDGCAIKEGQRCDYLVIPDQQDIKKVIEIYIELKGSKILHAIEQLEATMKKLSDDPAKQEKVCIIVSSQCPLITTKIQNFKKDFKKKYSAKLEFKNRNYTYCLSKHDDS
187	NZ_LR882938.1	WonA	Cyanophyceae	Oscillatoriales	Microcoleaceae	Planktothrix	agardhii	ATP-binding protein	NMG72_RS07040	>NMG72_RS07040,ATP-binding protein,NZ_LR882938.1,Planktothrix agardhii strain No.2A chromosome 1	MVEKLIVDNFAGIEHLEIEVKKINIMIGPQASGKSVCAKLLFYFKEFVSELIKAVENDRTKRQLDSSYSNKFKEYFPPKSWGNYDFVLRYEINHDFIQISRNNSKCTLVIDYSDLYKSALSDLRKIFRKRQKEKIENIPYDPSGFNNETRSQIMNYFENKLGKESTFYQNFIPAVRSFFAHLQKNIFSVLSNNNSLDPFIENFGLFYEFIKELHIKINEFASGNELEMEDEKLMKQKIKPLVEKILCGQYFDEKGEDFLKTLDGRKISISICSSGQQETLPLVVILSTVPFLQTIGRGQTIYIEEPEAHIFPTAQKHIVELIATVFNSKPDGLQFFITTHSPYILTATNNLLQAGLIYQDANDQVIEKLEKIVPRYKTLLTKDVAVYSLMDGFCKSIIS…
187	NZ_LR882938.1	WonB	Cyanophyceae	Oscillatoriales	Microcoleaceae	Planktothrix	agardhii	hypothetical protein	NMG72_RS07045	>NMG72_RS07045,hypothetical protein,NZ_LR882938.1,Planktothrix agardhii strain No.2A chromosome 1	MKKRFPECEKTSSNKLIPLVENKSKFVIENPNQFRVCVVQVDGCAIKEGQRCDYLVIPDQQDIKKVIEIYIELKGSKILHAIEQLEATMKKLSDDPAKQEKVCIIVSSQCPLITTKIQNFKKDFKKKYSAKLEFKNRNYTYCLSKHDDS
188	NZ_LR882944.1	WonB	Cyanophyceae	Oscillatoriales	Microcoleaceae	Planktothrix	agardhii	hypothetical protein	NMG87_RS13205	>NMG87_RS13205,hypothetical protein,NZ_LR882944.1,Planktothrix agardhii strain No.365 chromosome I	MKKRFPECEKTSSNKLIPLVENKSKFVIENPNQFRVCVVQVDGCAIKEGQRCDYLVIPDQQDIKKVIEIYIELKGSKILHAIEQLEATMKKLSDDPAKQEKVCIIVSSQCPLITTKIQNFKKDFKKKYSAKLEFKNRNYTYCLSKHDDS
188	NZ_LR882944.1	WonA	Cyanophyceae	Oscillatoriales	Microcoleaceae	Planktothrix	agardhii	ATP-binding protein	NMG87_RS13210	>NMG87_RS13210,ATP-binding protein,NZ_LR882944.1,Planktothrix agardhii strain No.365 chromosome I	MVEKLIVDNFAGIEHLEIEVKKINIMIGPQASGKSVCAKLLFYFKEFVSELIKAVENDRTKRQLDSSYSNKFKEYFPPKSWGNYDFVLRYEINHDFIQISRNNSKCTLVIDYSDLYKSALSDLRKIFRKRQKEKIENIPYDPSGFNNETRSQIMNYFENKLGKESTFYQNFIPAVRSFFAHLQKNIFSVLSNNNSLDPFIENFGLFYEFIKELHIKINEFASGNELEMEDEKLMKQKIKPLVEKILCGQYFDEKGEDFLKTLDGRKISISICSSGQQETLPLVVILSTVPFLQTIGRGQTIYIEEPEAHIFPTAQKHIVELIATVFNSKPDGLQFFITTHSPYILTATNNLLQAGLIYQDANDQVIEKLEKIVPRYKTLLTKDVAVYSLMDGFCKSIIS…
189	NZ_LR882963.1	WonA	Cyanophyceae	Oscillatoriales	Microcoleaceae	Planktothrix	agardhii	ATP-binding protein	NMG84_RS03630	>NMG84_RS03630,ATP-binding protein,NZ_LR882963.1,Planktothrix agardhii strain No.66 chromosome I	MVEKLIVDNFAGIEHLEIEVKKINIMIGPQASGKSVCAKLLFYFKEFVSELIKAVENDRTKRQLDSSYSNKFKEYFPPKSWGNYDFVLRYEINHDFIQISRNNSKCTLVIDYSDLYKSALSDLRKIFRKRQKEKIENIPYDPSGFNNETRSQIMNYFENKLGKESTFYQNFIPAVRSFFAHLQKNIFSVLSNNNSLDPFIENFGLFYEFIKELHIKINEFASGNELEMEDEKLMKQKIKPLVEKILCGQYFDEKGEDFLKTLDGRKISISICSSGQQETLPLVVILSTVPFLQTIGRGQTIYIEEPEAHIFPTAQKHIVELIATVFNSKPDGLQFFITTHSPYILTATNNLLQAGLIYQDANDQVIEKLEKIVPRYKTLLTKDVAVYSLMDGFCKSIIS…
189	NZ_LR882963.1	WonB	Cyanophyceae	Oscillatoriales	Microcoleaceae	Planktothrix	agardhii	hypothetical protein	NMG84_RS03635	>NMG84_RS03635,hypothetical protein,NZ_LR882963.1,Planktothrix agardhii strain No.66 chromosome I	MKKRFPECEKTSSNKLIPLVENKSKFVIENPNQFRVCVVQVDGCAIKEGQRCDYLVIPDQQDIKKVIEIYIELKGSKILHAIEQLEATMKKLSDDPAKQEKVCIIVSSQCPLITTKIQNFKKDFKKKYSAKLEFKNRNYTYCLSKHDDS
190	NZ_LR882969.1	WonA	Cyanophyceae	Oscillatoriales	Microcoleaceae	Planktothrix	agardhii	ATP-binding protein	NMK31_RS07475	>NMK31_RS07475,ATP-binding protein,NZ_LR882969.1,Planktothrix agardhii strain PCC 7811 chromosome I	MVEKLIVDNFAGIEHLEIEVKKINIMIGPQASGKSVCAKLLFYFKEFVSELIKAVENDRTKRQLDSSYSNKFKEYFPPKSWGNYDFVLRYEINHDFIQISRNNSKCTLVIDYSDLYKSALSDLRKIFRKRQKEKIENIPYDPSGFNNETRSQIMNYFENKLGKESTFYQNFIPAVRSFFAHLQKNIFSVLSNNNSLDPFIENFGLFYEFIKELHIKINEFASGNELEMEDEKLMKQKIKPLVEKILCGQYFDEKGEDFLKTLDGRKISISICSSGQQETLPLVVILSTVPFLQTIGRGQTIYIEEPEAHIFPTAQKHIVELIATVFNSKPDGLQFFITTHSPYILTATNNLLQAGLIYQDANDQVIEKLEKIVPRYKTLLTKDVAVYSLMDGFCKSIIS…
190	NZ_LR882969.1	WonB	Cyanophyceae	Oscillatoriales	Microcoleaceae	Planktothrix	agardhii	hypothetical protein	NMK31_RS07480	>NMK31_RS07480,hypothetical protein,NZ_LR882969.1,Planktothrix agardhii strain PCC 7811 chromosome I	MKKRFPECEKTSSNKLIPLVENKSKFVIENPNQFRVCVVQVDGCAIKEGQRCDYLVIPDQQDIKKVIEIYIELKGSKILHAIEQLEATMKKLSDDPAKQEKVCIIVSSQCPLITTKIQNFKKDFKKKYSAKLEFKNRNYTYCLSKHDDS
191	NZ_LR882952.1	WonA	Cyanophyceae	Oscillatoriales	Microcoleaceae	Planktothrix	agardhii	ATP-binding protein	NMG88_RS21460	>NMG88_RS21460,ATP-binding protein,NZ_LR882952.1,Planktothrix agardhii strain No.976 chromosome I	MVEKLIVDNFAGIEHLEIEVKKINIMIGPQASGKSVCAKLLFYFKEFVSELIKAVENDRTKRQLDSSYSNKFKEYFPPKSWGNYDFVLRYEINHDFIQISRNNSKCTLVIDYSDLYKSALSDLRKIFRKRQKEKIENIPYDPSGFNNETRSQIMNYFENKLGKESTFYQNFIPAVRSFFAHLQKNIFSVLSNNNSLDPFIENFGLFYEFIKELHIKINEFASGNELEMEDEKLMKQKIKPLVEKILCGQYFDEKGEDFLKTLDGRKISISICSSGQQETLPLVVILSTVPFLQTIGRGQTIYIEEPEAHIFPTAQKHIVELIATVFNSKPDGLQFFITTHSPYILTATNNLLQAGLIYQDANDQVIEKLEKIVPRYKTLLTKDVAVYSLMDGFCKSIIS…
191	NZ_LR882952.1	WonB	Cyanophyceae	Oscillatoriales	Microcoleaceae	Planktothrix	agardhii	hypothetical protein	NMG88_RS21465	>NMG88_RS21465,hypothetical protein,NZ_LR882952.1,Planktothrix agardhii strain No.976 chromosome I	MKKRFPECEKTSSNKLIPLVENKSKFVIENPNQFRVCVVQVDGCAIKEGQRCDYLVIPDQQDIKKVIEIYIELKGSKILHAIEQLEATMKKLSDDPAKQEKVCIIVSSQCPLITTKIQNFKKDFKKKYSAKLEFKNRNYTYCLSKHDDS
192	NZ_HG992759.1	WonB	Gammaproteobacteria	Vibrionales	Vibrionaceae	Vibrio	sp.	hypothetical protein	KHN94_RS17855	>KHN94_RS17855,hypothetical protein,NZ_HG992759.1,Vibrio sp. B1FLJ16 isolate B1REV17 chromosome 2, complete sequence	MDYIGCTAVESSSIIKVSEKKSSFSIENKNRSDIKKLAVDGCLITDHRERCDWIIYQDTPKKKAFYVELKGCDVQKGISQLSATVKTTKAQFSDYKKECYLISTRVPSHTPALARKKMQFNKDTGLTVNITNQRHTAKF
192	NZ_HG992759.1	WonA	Gammaproteobacteria	Vibrionales	Vibrionaceae	Vibrio	sp.	AAA family ATPase	KHN94_RS17860	>KHN94_RS17860,AAA family ATPase,NZ_HG992759.1,Vibrio sp. B1FLJ16 isolate B1REV17 chromosome 2, complete sequence	MSQSLTIKNFLVIKKAEVDIKRINVLIGPQANGKSIIAKLVYFFNSISHEINESVRLNKNKRELDSDIFSSFEAKFPRYTWDGSNFLISYNFNDVTFVIEGKRNNRSRTTLTLKYDDGFNKYVKSCKRIYQKSLMELKNDRSGKAAINRERHLFYERVVEGHADCSYCDVFKGSAFIPASRSFFANLQKNIFTFLASNLDIDPYLKEFGSLYEASKRWYSMPFITKSKPPLYTELSAGLTAVVGGEYSYQEEQDWIHAKNGRVNLANASSGQQEALPMLLVLSTWPLMRSLGSDMVGRSKLFIEEPEAHLFPTSQSSVVSLLSSLYSKTETDLFVTTHSPYILSALNNLILAGDKVREGKITEDEFRALNKSGAPINFEDISAYTISNGELKTITDDEF…
193	NZ_OU901070.1	WonB	Bacteroidia	Bacteroidales	Bacteroidaceae	Bacteroides	ovatus	hypothetical protein	NMG79_RS11440	>NMG79_RS11440,hypothetical protein,NZ_OU901070.1,Bacteroides ovatus strain VPIC145 chromosome BOVAC1_1_1, complete sequence	MSCKCFNRRFVFKNTDSFDHKYVNSKCKCTSRFTICENKSKFTIASKDISEVDKIKIDGYFDSSSEHRKCDYLFVYTSPLSCVYIFVELKGTDIAHAITQIGNTVNLFYNQGYLKDKKVIGAIVSSRHPSNDGTYRKAKQTLEKSLSSKIKSFRIEKKNKEMTYDPINDKVI
193	NZ_OU901070.1	WonA	Bacteroidia	Bacteroidales	Bacteroidaceae	Bacteroides	ovatus	AAA family ATPase	NMG79_RS11445	>NMG79_RS11445,AAA family ATPase,NZ_OU901070.1,Bacteroides ovatus strain VPIC145 chromosome BOVAC1_1_1, complete sequence	MAHLIVTDFGAIKSANIEIKKYNFFIGHTSSGKSTIAKLLAIFNNSIFWTIKEGDFNSFLRLLDKYNINFEFTSTTIIRYSNEKYYWEIGLNKFHSNYEDADLMEMANTSKSYDFILKFIERKENNFAYKEFIKSLKNLLDLKDSAMVELIKPALVGLLYEECIPVYIPAERLLISTFSNSIFSLLQAGASIPDCIKDFGSLYEKARIQYKNIDINILDIKVSFNNNGDTVYLMNENKEVKLSQTSSGIQSIIPLWIVFNQYVESKKKQILVIEEPELNLFPSTQHFLIDWIMRKMRKSNGSIVITTHSPYVLSVVDNLILAQEILKKSNKKKLVLSKIKELIPSMALIDFDDVSSYFFHSDGTVKDIRDTDIKSLGAEYIDTASDKLGYIFDELCNIE…
194	NZ_OU901070.1	WonA	Bacteroidia	Bacteroidales	Bacteroidaceae	Bacteroides	ovatus	AAA family ATPase	NMG79_RS18065	>NMG79_RS18065,AAA family ATPase,NZ_OU901070.1,Bacteroides ovatus strain VPIC145 chromosome BOVAC1_1_1, complete sequence	MERKLIIRNFGAIASADIALKDFNIFIGEQGAGKSTVAKLITIFENSRDKVLKVDSDYLMTKFSEYNIISYFNPDSYISYSSEQGDITYEDGSFNFTFSYHSTSHNLYIPAERFFISTFSRSIATLVLSKAPIPVTLLEFASFYEKAKNLFVNYQVPIFNIIFQVREASENLVLSNYDKIIPFKDASSGIQSVVPLLMVIDYITKEQSDTHFVIEEPELNLFPETQIALLQHIVKECHQLTITTHSPYLLSALNNMLEAGNVSKLHPEKEEEIAALMPKSSWVDFNKITAYKIEKGHIISILDKEYNIIVADQIDSTSDEQGRIFSSLLDLE
194	NZ_OU901070.1	WonB	Bacteroidia	Bacteroidales	Bacteroidaceae	Bacteroides	ovatus	hypothetical protein	NMG79_RS18070	>NMG79_RS18070,hypothetical protein,NZ_OU901070.1,Bacteroides ovatus strain VPIC145 chromosome BOVAC1_1_1, complete sequence	MAIFKQACTWEVTDKLLVVKENKCKCVFSNPNQHLLTKIKVDGCQITDGIRCDYLILDHCHNEYFVELKGKDLPHAVEQLEASIQQLSAPNHTIKKKAIIVSSRNPSNDTSVQRAKAMFKKKYGVELIPKNIQIEITIK
195	NZ_OY762449.1	WonB	Desulfovibrionia	Desulfovibrionales	Desulfovibrionaceae	Maridesulfovibrio	sp.	hypothetical protein	SMB66_RS09000	>SMB66_RS09000,hypothetical protein,NZ_OY762449.1,MAG: Maridesulfovibrio sp. isolate 3f445a8e-41ea-40c6-b141-0f19fec17bff chromosome 1	MPKDCEKLLKKKSHILEDRKTGSKASVRLENKAQTKFTVIEFDGCEMENQTACDYVVTTEKQALYVELKGSDVRKAHKQVLVAANYYKKSHSSKSKIGIIAFTGRPKESSFIQTQKRALMLKHKLKMICERSPVTHKL
195	NZ_OY762449.1	WonA	Desulfovibrionia	Desulfovibrionales	Desulfovibrionaceae	Maridesulfovibrio	sp.	AAA family ATPase	SMB66_RS09005	>SMB66_RS09005,AAA family ATPase,NZ_OY762449.1,MAG: Maridesulfovibrio sp. isolate 3f445a8e-41ea-40c6-b141-0f19fec17bff chromosome 1	MKLLIENFYNIKHAELEFKKFNILIGPQAAGKSLIAKVLYFLFEATSFYNLSSVNELARETVNQKLNSIFTSIFEQSSLDNDFKIKLDFGKLIHITCDRNGITTSENYIDASQSFIPELKQAIKAIHNAPEEHIEAYIHLLIESSTDIKNAFGIFIPASRSLVNIVEQNLFWMPSNAIDYFLNRFGRLYFNQIKKCTEETNFKCKDLETIIKGSIERSNTQYLVNENGRKTKLANTSSGQQSTIPVIIALELLKSNKTPYTFIEEPEAHIFPEAQYLLTRYISEIHNQTNTNITLTTHSPYILTAVNNLIYAGTVGKQSEEKAAKVKEIIPESEWLNSEDVAAYMVEADGTIRSIMDEETGLIDADSIDDVSDVIGSEFNKILDIEFEEEAANA
196	NZ_OY762999.1	WonB	Desulfovibrionia	Desulfovibrionales	Desulfovibrionaceae	Maridesulfovibrio	sp.	hypothetical protein	SO577_RS01130	>SO577_RS01130,hypothetical protein,NZ_OY762999.1,MAG: Maridesulfovibrio sp. isolate 1888eafc-ae4b-4acd-80f7-aa433ab4c246 chromosome 1, complete sequence	MPKDCEKVLKKKSHILEDRKTGSKASVRLENKTQTKFTVIEFDGCEMKNETACDYVVTTDKRALYVELKGSDVRKAHKQVLVAVNHYQKSHSSKSKTGIIAFTGRPKESSFIQTQKRALMLKHKLKMICERSPVTHKL
196	NZ_OY762999.1	WonA	Desulfovibrionia	Desulfovibrionales	Desulfovibrionaceae	Maridesulfovibrio	sp.	AAA family ATPase	SO577_RS01135	>SO577_RS01135,AAA family ATPase,NZ_OY762999.1,MAG: Maridesulfovibrio sp. isolate 1888eafc-ae4b-4acd-80f7-aa433ab4c246 chromosome 1, complete sequence	MKLLIENFYNIKHAELDFKKFNILIGPQAAGKSLIAKMLYFMEEIINTYEMQSLSLEEIKPHNELNNNFFQLFYSIFEKRSLNNKFNITLSAENRSTWEFNSKGLIPSKYLFSNDPKAERTVRNSKKINTDLKNMYQSYIEIKERLDKIEDTSNEFYSTSLNFKNSFENFLNALNTSLDSAHLFIPASRSLVNIISDNSFWMRESNIDALLVRFGQTYSRQLKRDTADKPLTCKNLNSITNGQIERQDSGYVINENGRLVSLANASSGQQATLPILVGLNKVSEASVQHTYIEEPEAHIFPDAQNLLTRYIAEIHNQTRTNITLTTHSPYLLTTVNTLIYANTVASQSEEKAAKVMEIIPESEWLKAEDVAAYMVNEDGTVRSIMDEETGLIDADSIDD…
197	NZ_OY781616.1	WonB	Desulfovibrionia	Desulfovibrionales	Desulfovibrionaceae	Maridesulfovibrio	sp.	hypothetical protein	SO544_RS00640	>SO544_RS00640,hypothetical protein,NZ_OY781616.1,MAG: Maridesulfovibrio sp. isolate 7570950b-8a73-422e-b528-09704edcd613 chromosome 1	MVRDCSQTFSKKIHVLQDRKTGSKASVKIDNKNEEEFTVIEFDGCLILNKTACDYVVTHKTKVIYVELKGSDIRKAHTQIVIAVDHYKKAHGGLSKTGIIAFTGNPKESTYIQIQKVKLRKSHQLKMICTRSPVTHQI
197	NZ_OY781616.1	WonA	Desulfovibrionia	Desulfovibrionales	Desulfovibrionaceae	Maridesulfovibrio	sp.	ATP-binding protein	SO544_RS00645	>SO544_RS00645,ATP-binding protein,NZ_OY781616.1,MAG: Maridesulfovibrio sp. isolate 7570950b-8a73-422e-b528-09704edcd613 chromosome 1	MKLLIENFYNIKQAELDFKRFNILIGPQAAGKSLIAKVLYFLNESILTNHLTHSTSTEQISQDTFNLFHSIFETKTLQKNFSINIFATNNYSYSFNQDGLSTPKNDPIKEIINKNYTSLEKEILDGIKKTVSGLKRIDINSKELEEDPLYQKLYQDFLTTLADSTNYLPTKKHLFIPASRALVNILQDNSFWVTNEGVDIILSRFGKRYFSNLKTLTAKNNFSCPELQDLIKGEVQHTTSGYSITNTEHQVSLHNASSGQQAIVPLLIALHESAIPYQDRYIEEPEAHIFPDAQHSLIKYIAKTHNQTKGQMTITTHSPYILTAVNNLIYAGTVGKQSAEKAAKVRNIIPENQWLNAEDVAAYMVEADGTVRSIMDKDTGLIDADSIDDVSGKIGTEFD…
198	NZ_OY787459.1	WonB	Desulfovibrionia	Desulfovibrionales	Desulfovibrionaceae	Maridesulfovibrio	sp.	hypothetical protein	U3A25_RS17930	>U3A25_RS17930,hypothetical protein,NZ_OY787459.1,MAG: Maridesulfovibrio sp. isolate dd810cdf-0f79-41bc-9a6a-58a6cc26fc8d chromosome 1, complete sequence	MPKDCEKLLKKKSHILEDRKTGSKASVRLENKAQTKFTVIEFDGCKMENQTACDYVVTTEKQALYVELKGSDVRKAHKQVLVAANYYKKSHSSKSKIGIIAFTGRPKESSFIQTQKRALMLKHKLKIICERSPVTHKL
198	NZ_OY787459.1	WonA	Desulfovibrionia	Desulfovibrionales	Desulfovibrionaceae	Maridesulfovibrio	sp.	AAA family ATPase	U3A25_RS17935	>U3A25_RS17935,AAA family ATPase,NZ_OY787459.1,MAG: Maridesulfovibrio sp. isolate dd810cdf-0f79-41bc-9a6a-58a6cc26fc8d chromosome 1, complete sequence	MKLLIENFYNIKHAELDFKKFNILIGPQAAGKSLIAKVLYFLFEATSFYNLSSVNELARETVNQKLNSIFTSIFEQSSLDNDFKIKLDFGKLIHITCDRNGITTSENYIDASQSFIPELKQAIKAIHNAPEEHIEAYIHLLIESSTDIKNAFGIFIPASRSLVNIVEQNLFWMPSNAIDYFLNRFGRLYFNQIKKCTEETNFKCKDLETIIKGSIERSNTQYLVNENGRKTKLANTSSGQQSTIPVIIALELLKSNKTPYTFIEEPEAHIFPEAQYLLTRYISEIHNQTNTNITLTTHSPYILTAVNNLIYAGTVGKQSEEKAAKVKEIIPESEWLNSEDVAAYMVEADGTIRSIMDEETGLIDADSIDDVSDVIGSEFNKILDIEFEEEAANA

## Sheet: Table 5
Supplementary Table 5 - Summary of matching hits for the Anaerovibrio lipolyticus OLD-ABC ATPase + Novel REase (SAMN02745671_01839-38) model, detected by MacSyFinder v.2.1.1
Hit number	Genome ID	Profile match	Class	Order	Family	Genus	Species	Protein description	Protein accession / locus tag	FASTA headers	Protein sequence
1	NC_006510.1	Novel REase	Bacilli	Bacillales	Bacillaceae	Geobacillus	kaustophilus	hypothetical protein	GK_RS16710	>GK_RS16710,hypothetical protein,NC_006510.1,Geobacillus kaustophilus HTA426, complete sequence	MAVVGWESCLHYCDRRKLAVVEENGRGVRFVNEREKRVALYRVDGCLIKEGVKCDFLFLVIEGDRAFFIELKGSDLKQAVHQIARTIEQLGKWLPGYRFEGRIVTTRVRTPALKSTYLMKLEKMLRRTGGTLVVKAKWDEVNV
1	NC_006510.1	OLD-ABC ATPase	Bacilli	Bacillales	Bacillaceae	Geobacillus	kaustophilus	AAA family ATPase	GK_RS16715	>GK_RS16715,AAA family ATPase,NC_006510.1,Geobacillus kaustophilus HTA426, complete sequence	MARIRIEHFGPVKLFDEEITDVTVLIGPQASGKSTISKLIFFFQSIPDEWVNYLLSVRQTEENNPFFEFNKRLRRKFVGYFGTTKHMKPFHIRYEYDVEKFVRLDLKDGYVQIHFSDPLKREIQENFKHVVQMKKEMQYEEQQLDDFWNVSSWKVRQQNVLEKVKAAITEVFGDSKTPIFIPAGRSLVATLSDQLQDINPQQLDVLTEQFIERINLLKKMFSHSFEEIIEDRKKFSTEKIDFEAIRLAIKMIEGVMKGKYMFSDYGERIFFNEREYTKLKFSSSGQQEVVWILLLIFTIILERQRVFMVIEEPEAHLYPNAQKEMVALFALLLNVTNSTLVITTHSPYILSAFNIYLYAAKIGNKLDQRVHPIVDRKLRLSPERLKAYMLESEGGKFHY…
2	NC_006347.1	Novel REase	Bacteroidia	Bacteroidales	Bacteroidaceae	Bacteroides	fragilis	hypothetical protein	BF_RS17190	>BF_RS17190,hypothetical protein,NC_006347.1,Bacteroides fragilis YCH46, complete sequence	MSIDFFIAKCQTENIVDKEFGICDDEDEEKKTPAYVDRNQPDKWVAVVKNQTNQSINFTAVDNCVEMNRSDGTMDFRCDAMLTNDDNIVFVELKVQAADWIFHAVDEQLQTTIDHFKANHDLSRYKYKRAFVCNKRHPNFRVSYKDKMTSFYQKNGIRLNLVREIIFK
2	NC_006347.1	OLD-ABC ATPase	Bacteroidia	Bacteroidales	Bacteroidaceae	Bacteroides	fragilis	DUF3696 domain-containing protein	BF_RS17195	>BF_RS17195,DUF3696 domain-containing protein,NC_006347.1,Bacteroides fragilis YCH46, complete sequence	MNETVNLTVYQFGPISEADVVFDKYTVLIGKQGSGKSTIAKLYSMFTWLEKGLARRITSEKYITQYSRFQKIYCAYHRLESYFKRETVIHFYGLHYNFFYENEKFHVEAKGLPESYKVAKVMYVPAERNFLSTADDTDGLKSLPESLETLLEEFDKAKEAFKTGYRLPFNDTDFEYDALNKISWIKGSDYKIRLSAASSGYQSVLPLSLITRFLSDLVLDNANKEDLSIKEKKQIEKEVNKVMNDKSLTDGVKFAMLRNISSRFKYSCFVNIVEEMELNLYPESQRSVLFDLLSYANKIELNRLVLTTHSPYVINYLTLAAKAFLLTQKVSANETLQERVKEVVPADSAIDPARLRIYELKDGGVFRLSTYEGLPSDENFLNIQLGVTNELFDQLLEIE…
3	NC_010296.1	Novel REase	Cyanophyceae	Chroococcales	Microcystaceae	Microcystis	aeruginosa	hypothetical protein	MAE_RS22500	>MAE_RS22500,hypothetical protein,NC_010296.1,Microcystis aeruginosa NIES-843, complete sequence	MTEFDEIKSYLSQKIDKLDQFIQIEERHEFLIIDYNGQSFIIIDIPVNSTCTINLNDEDILINDFDDTKTFKVSNNTIIGFIPIDGRKGLLGFGTSHCDCVFFDKSDFCFVEFKFNATSAKKVTENRCKAINQLSNTISYFDARLDKNYLDLNLEAYVCTPEFYPRDDATWKSLAIEFLENYGIALFEKTYKICK
3	NC_010296.1	OLD-ABC ATPase	Cyanophyceae	Chroococcales	Microcystaceae	Microcystis	aeruginosa	ATP-binding protein	MAE_RS22505	>MAE_RS22505,ATP-binding protein,NC_010296.1,Microcystis aeruginosa NIES-843, complete sequence	MQKIIIKNFGAIEYAEIEIKKVLVLIGEQASGKSTIAKLIYFFKSLKENLKSESFLFAQEKIPKYTDIDTYFREFIKIKFYDFFGSTLNFLNFEVRFYYSFQKNRYIQLNLDLNKNLCLIFSENFLDEQFKNGFADYINLSKKNIDNSEKPYIKIDNLTQYSLSYQYLSKLLNNLFENEQEDLLFIIAGRNATVTYSDLFEKYLFASIEIDLKENSKKYFANKLQMIDEFLMLQFIEKVELIKQIFRKFSGFDGLINYQANKKGIEYLRVIKNKIDLILKGEYLIGNSEEKIIFNKNERYSIDLRNASSGQQECIRILQDIFLNIIYGSIILRIIEEPEAHLFPVAQKHLIELLAIMVNRNEDNQLIITTHSPYILSVFNNLLFAKRVVEKNPSAQSEV…
4	NC_009801.1	OLD-ABC ATPase	Gammaproteobacteria	Enterobacterales	Enterobacteriaceae	Escherichia	coli	AAA family ATPase	ECE24377A_RS06440	>ECE24377A_RS06440,AAA family ATPase,NC_009801.1,Escherichia coli O139:H28 str. E24377A, complete sequence	MENIKIDKFLTIQKVDIPLKKVNIFIGPQAQGKSVIAKLIKYFKDYPMDILRASTEGKTKRDILKEQKNKFSKIFPQQYWADDEFFIEYSNKHYWVRITNRKNSKGSLKIDLSENLTKTIAKLRLIVRKDLDENIENSLAESVTRRRKRGIEHELRVCLSLGLFSEPETKLESVFYIPAGRSFFANLQKNVFSFLSSSIEIDYFLTEFGSLYEQTKKLFNQDYMIRMLRGAVPQHVNKLVEELICGKYITEKGEDFIRHAAKKTNLNNSSSGQQEALPMALMLSSWPYLQSVTSKSFIIEEPEAHLFPSAQAKVVSLIASAYNQAESYCSYTITTHSPYILSAFNNLIQAGNALKCIKGKNNTDIERLYKLVPESQIIDFDDVTAYMVNAGKVTEILDS…
4	NC_009801.1	Novel REase	Gammaproteobacteria	Enterobacterales	Enterobacteriaceae	Escherichia	coli	hypothetical protein	ECE24377A_RS06445	>ECE24377A_RS06445,hypothetical protein,NC_009801.1,Escherichia coli O139:H28 str. E24377A, complete sequence	MCKNCKGKTKNKIIVLSDKGTSTQLSVTNDNELEVEHKLIDGCAIVVGERCDHYLKIYNNQDVSHLFVELKGSDVEKAVKQIVTTLKSGVINVGAKEKKHGAIVSTRNPLNSTETNRLKKKILLSDGVNLHFYKMKAQQKITSFT
5	NC_011729.1	OLD-ABC ATPase	Cyanophyceae	Chroococcales	Aphanothecaceae	Gloeothece	citriformis	ATP-binding protein	PCC7424_RS20235	>PCC7424_RS20235,ATP-binding protein,NC_011729.1,Gloeothece citriformis PCC 7424, complete sequence	MEKIIIENFGPISYFEAEVKDIMIFIGPQASGKSTIAKLIWFFKSVKNFLIELINNVVKQSELYTPNGLIEEFKMFLDSNLKATFEEISNNRTFQITYYYSEHKSIKIILPKEKRFSENVQKFAFQFTWTQNITTELDKIFIEVVNYKQNFYQSLSDKLRLNSEKQNFLTVLTKHINKFFGNDQAPIFIPAARSLLSFLKLTNLNFDSFNINILDQGFIGMTEIIKPEFQNDLREIIDIIKGNKQLNEHGNNFEEAEIAIEIINKILKGKYKVVDEEERLYFNAQNYVKLKYASSGQQEALWIVLLIFKFILDEENVFTVFEEPEAHLYPEAQNEMVKLMALLANVNQNQIIITTHSPYILSAFNNLLYAHQIGQDKPDEVSQLVNPKLWLDVNRTSAY…
5	NC_011729.1	Novel REase	Cyanophyceae	Chroococcales	Aphanothecaceae	Gloeothece	citriformis	hypothetical protein	PCC7424_RS20240	>PCC7424_RS20240,hypothetical protein,NC_011729.1,Gloeothece citriformis PCC 7424, complete sequence	MDIDYFEQHQCTEFCDNRKEIVARDKGEKREYRIINKDSKKFCKVRVDGCLLTEGEKCDYLILNCTDLLAILVELKGSDTLKALGQIDTSITKCQNYLLDFTIYARIVTSKVNTPDLRSTKAISLKKRLKKLNKSEDKSEEYLMIRSQKFEEKF
6	NC_012225.1	OLD-ABC ATPase	Spirochaetia	Brachyspirales	Brachyspiraceae	Brachyspira	hyodysenteriae	ATP-binding protein	BHWA1_RS11730	>BHWA1_RS11730,ATP-binding protein,NC_012225.1,Brachyspira hyodysenteriae WA1, complete sequence	MQKIIIRNLLVVKDFEMEINKFNLIIGEQSSGKSTISKAIFFFKDINNYMKFLIYTLTNNINYNIIKLYNDSIKTFFIKNFDKLENIDDNLYLKYKYKQNTYIEIIKKNNDLNINYSENIVIFFKQLDKYIKKYYGEYSIDNKNIKMMINFEKNIGIKIDNFFENILSTYYIPASRSSIALLNNQKTRLNYEIMDFINSSYMQTTEALQSLFNNGINTLLSKLQDEKLINIIKNMSEKIKKYLKGEYFYNDGDSYIQLENSNKKIPINYISSGQQEILWLLYTLLSIIAMNNNKPFIIIEEPEAHLYPKMQKEIIDFIVNFMNMTNSSILITTHSPYILTSTNNLLYAGKLKENYKNNKEKIEKINNIVGEYGAINPSEINAFKLYLNDFRYTNLINEE…
6	NC_012225.1	Novel REase	Spirochaetia	Brachyspirales	Brachyspiraceae	Brachyspira	hyodysenteriae	hypothetical protein	BHWA1_RS11735	>BHWA1_RS11735,hypothetical protein,NC_012225.1,Brachyspira hyodysenteriae WA1, complete sequence	MNNNYELLKRDDRKTLSDAQTKLYIKAENDIFIIKVDNGIFNDDVKKCDYLAYREKEVSNFIELKGSKIDKAYIQIIETIKNISNNDKLKHLIDIKELKAYIISKEKNKIPNGIENKSKELAKILYDKSKIRPNNMIDLVKYVLVVSDNDKRKSSGNRIICSSKHPLIL
7	NC_012881.1	OLD-ABC ATPase	Desulfovibrionia	Desulfovibrionales	Desulfovibrionaceae	Maridesulfovibrio	salexigens	AAA family ATPase	DESAL_RS14485	>DESAL_RS14485,AAA family ATPase,NC_012881.1,Maridesulfovibrio salexigens DSM 2638, complete sequence	MKLLIENFYNIKHAELDFKKFNILIGPQAAGKSLIAKVMYLFEEIYTIQSSLNYSEDEFKKHLPKLDELFKSIFETQQLQQDFSLFLSICPDVGWKISTKGLQTLNINQIKKEKFPDEESIDLINQVRELFKKNKQEKGLQITNDSIEKIVDLAQSELSKYGSERHLFIPASRSLVSIIADNTFWLSSNNVELLLNRFGQVYTKQLAYETADKCSYSCPPLKSIIKGEIIKTTPNKYIIINKDRKVTLSNASSGQQSTIPILIALNKLENSAIQTTYIEEPEAHIFPDAQNLLTRYIAEIHNQTGTNITLTTHSPYLLTTVNTLIYANTVASQSEEKAAKVREIIPESEWLKAEDVAAYMVNEDGTVESIFDEEEGLIVADAIDDISDVIGSKYNELLD…
7	NC_012881.1	Novel REase	Desulfovibrionia	Desulfovibrionales	Desulfovibrionaceae	Maridesulfovibrio	salexigens	hypothetical protein	DESAL_RS14490	>DESAL_RS14490,hypothetical protein,NC_012881.1,Maridesulfovibrio salexigens DSM 2638, complete sequence	MTKDCSTSYEQKKITLRDPDNKSTAIVKLESNSDIKFDVIDFDGCLMKEKTACDFVVTTEHNEALYVELKGSDLKHAYAQIEAAAVHFKKDHSNHKKTGIISFSGKFGTPKTKTTLNALDRNLKKKFSLTIVREKSPLTYKFKTK
8	NC_003228.3	Novel REase	Bacteroidia	Bacteroidales	Bacteroidaceae	Bacteroides	fragilis	hypothetical protein	BF9343_RS16530	>BF9343_RS16530,hypothetical protein,NC_003228.3,Bacteroides fragilis NCTC 9343, complete sequence	MSIDFFIAKCQTENIVDKESGICDDEDEEKKTPAYVDRNQPDKWVAVVKNQTNQSINFTAVDNCVEMNRSDGTMDFRCDAMLTNDDNIVFVELKVQAADWIFHAVDEQLQTTIDHFKANHDLSRYKYKRAFVCNKRHPNFRVNYKDKMTSFYQKNGIRLNLVREIIFK
8	NC_003228.3	OLD-ABC ATPase	Bacteroidia	Bacteroidales	Bacteroidaceae	Bacteroides	fragilis	DUF3696 domain-containing protein	BF9343_RS16535	>BF9343_RS16535,DUF3696 domain-containing protein,NC_003228.3,Bacteroides fragilis NCTC 9343, complete sequence	MNETVNLTVYQFGPISEADVVFDKYTVLIGKQGSGKSTIAKLYSMFTWLEKGLARRITSEKYITQYSRFQKIYCAYHRLESYFKRETVIRFYGLHYNFFYENEKFHVEAKGLPESYKVAKVMYVPAERNFLSTADDTDGLKSLPESLETLLEEFDKAKEAFKTGYRLPFNDTDFEYDALNKISWIKGSDYKIRLSAASSGYQSVLPLSLITRFLSDLVLDNANKEDLSIKEKKQIEKEVNKVMNDKSLTDGVKFAMLRNISSRFKYSCFVNIVEEMELNLYPESQRSVLFDLLSYANKIELNRLVLTTHSPYVINYLTLAAKAFLLTQKVSANETLQERIKEVVPADSAIDPARLRIYELKDGGVFRLSTYEGLPSDENFLNIQLGVTNELFDQLLEIE…
9	NC_014206.1	Novel REase	Bacilli	Bacillales	Bacillaceae	Geobacillus	sp.	hypothetical protein	GC56T3_RS17030	>GC56T3_RS17030,hypothetical protein,NC_014206.1,Geobacillus sp. C56-T3, complete sequence	MAFAEWEHCLQYCDHRRLAVVEENGRGVRFVNKQQKHVALYRVDDCLLMEGKRCDFLFLVLEESRAFFVELKGSDLEEAVRQITRTVEQLGKKLSGYRFEGRIIMTRVRTPAVKSTYRIKLEKMLRKTGGSLVVKVNWDEVEV
9	NC_014206.1	OLD-ABC ATPase	Bacilli	Bacillales	Bacillaceae	Geobacillus	sp.	AAA family ATPase	GC56T3_RS17035	>GC56T3_RS17035,AAA family ATPase,NC_014206.1,Geobacillus sp. C56-T3, complete sequence	MARIRIEHFGPVKLFDEEITDVTVLIGPQASGKSTISKLIFFFQSIPDEWVNYLLSVRQTEENNPFFEFNKRLRRKFVGYFGTTKHMKPFHIRYEYDVEKFVRLDLKDGYVQIHFSDPLKREIQENFKHVVQMKKEMQYEEQQLDDFWNVSSWKVRQQNVLEKVKAAIAEVFGDSKTPIFIPAGRSLVATLSDQLQDINPQQLDVLTEQFIERINLLKKMFSHSFEEIIEDRKKFSTEKIDFEAIRLAIKMIEGVMKGKYMFSDYGERIFFNEREYTKLKFSSSGQQEVVWILLLIFTIILERQRVFMVIEEPEAHLYPNAQKEMVALFALLLNVTNSTLVITTHSPYILSAFNIYLYAAKIGNKLDQRAHPIVDRKLRLSPERVKAYMLESEGGRFRY…
10	NC_014501.1	Novel REase	Cyanophyceae	Chroococcales	Aphanothecaceae	Gloeothece	verrucosa	hypothetical protein	CYAN7822_RS24045	>CYAN7822_RS24045,hypothetical protein,NC_014501.1,Gloeothece verrucosa PCC 7822, complete sequence	MGNDYFEQHQCTDFCDDRKEIVARDKREKRIYKIINKTSKKFCLVRVDGCLIIEGKKCDYLIVNCTDQSAIFIELKGSHLPEAAEQIDASLTQLQKHLPEFTIYARIVTSKMTAPDLNSSQITKLRKKLKKINKSNKDYLEHKSQKFEEVF
10	NC_014501.1	OLD-ABC ATPase	Cyanophyceae	Chroococcales	Aphanothecaceae	Gloeothece	verrucosa	AAA family ATPase	CYAN7822_RS24050	>CYAN7822_RS24050,AAA family ATPase,NC_014501.1,Gloeothece verrucosa PCC 7822, complete sequence	MEKIIIENFGPVSYFEAEVKDVMIFIGPQASGKSTIAKLIFFFKSVKNFLIDFINNVIKQSDLPTTNNLIEEFKKNLSRNLSIIWWDIDKNPPFKIKYYYSDNKFIEFVPLKQKFFSGLEVKFALQIVWSEIITTELERIFREVINYKQEELNNQILEKQTLDKNKLNTERENYLDILTKRINSFFENDKTIIFIPASRSLLSFLKDSDFNLETLDIFNQNFIGITKVFKPEFQNDLIDIIKSHKNIDEHKENFEESEIAIKIMNKILKSKYKVVGEEERLYFNDQNYVKLGYASSGQQEALWIILFIFRLILIGANFLTVIEEPETHLYPEAQNEMVKLMALLANVNQNQIIITTHSPYILSAFNNLLYAHQIGKDKPDEVAKLVNPKLWLDIERTSA…
11	NC_014915.1	Novel REase	Bacilli	Bacillales	Bacillaceae	Geobacillus	sp.	hypothetical protein	GYMC52_RS16925	>GYMC52_RS16925,hypothetical protein,NC_014915.1,Geobacillus sp. Y412MC52, complete sequence	MAVVGWESCLHYCDRRKLAVVEENGRGVRFVNKREKRVALYRVDGCLIKEGVKCDFLFLVIEGGRAFFIELKGSDLEEAVHQIARTIEQLGKWLPGYRFEGRIVTTRVRTPALKSTYLMKLEKMLRRTGGTLVVKAKWDEVNV
11	NC_014915.1	OLD-ABC ATPase	Bacilli	Bacillales	Bacillaceae	Geobacillus	sp.	AAA family ATPase	GYMC52_RS16930	>GYMC52_RS16930,AAA family ATPase,NC_014915.1,Geobacillus sp. Y412MC52, complete sequence	MARIRIEHFGPVKLFDEEITDVTVLIGPQASGKSTISKLIFFFQSIPDEWVNYLLSVRQTEENNPFFEFNKRLRRKFVGYFGTTKHMKPFHIRYEYDVEKFVRLDLKDGYVQIHFSDPLKREIQENFKHVVQMKKEMQYEEQQLDDFWNVSSWKVRQQNVLEKVKAAIAEVFGDSKTPIFIPAGRSLVATLSDQLQDINPQQLDVLTEQFIERINLLKKMFSHSFEEIIEDRKKFSTEKIDFEAIRLAIKMIEGVMKGKYMFSDYGERIFFNEREYTKLKFSSSGQQEVVWILLLIFTIILERQRVFMVIEEPEAHLYPNAQKEMVALFALLLNVTNSTLVITTHSPYILSAFNIYLYAAKIGNKLDQRAHPIVDRKLRLSPERVKAYMLESEGGRFRY…
12	NC_014734.1	Novel REase	Bacteroidia	Bacteroidales	Paludibacteraceae	Paludibacter	propionicigenes	hypothetical protein	PALPR_RS02510	>PALPR_RS02510,hypothetical protein,NC_014734.1,Paludibacter propionicigenes WB4, complete sequence	MKSKVLAAYPHFQVEEHACNLFIADYTSQIENQREVEIHTTKPTDIDSFEIRNPTPIQTCSVKFDNNSFQDTDGKPLTQCECVSFPNVPVVNKPWLLFLELKYCQQPKKQRNLNKAKSQLFATMAYFKEKGIIADQQPCYLIASLPLLNKPPFESFILMPSELQKLKREENIIIKGTNAITIKNEFLIQV
12	NC_014734.1	OLD-ABC ATPase	Bacteroidia	Bacteroidales	Paludibacteraceae	Paludibacter	propionicigenes	AAA family ATPase	PALPR_RS02515	>PALPR_RS02515,AAA family ATPase,NC_014734.1,Paludibacter propionicigenes WB4, complete sequence	MNKIIIRNIGPIEDITIDLNKINVIMGPQSSGKSTIAKIISYCTWVEKDVAVNQSLNAYKAEGYFKDKLEIFHKLKGYFKDNSEIIYHSDVIKINYSNQVFNIDWTDKYAYKRSKIAYIPAERNIVIMPEMEKVEMPNNNIRSFLFDWFDARKVYSKENSISILQLGVDYYFNEEAKENHIEVSDGVNKYDILLSNASSGLQSIIPMTVMIEYLTNWVYNNEQNLSFEEKEKKKKIVNTLSIERVIEPFIGKKVTEINEEIVNKYEEITELLKSQDKKAVTLISDYLEKTNNLFNIHNTQFIIEEPEQNLFPEAQRDLVYYLLEKSKDKARDHRLTLTTHSPYILYALNNSMMGFLVKDKIPEIEQAGLKCKPAWIDPKLVSIWEIEDGKINNIQNEDG…
13	NC_015385.1	OLD-ABC ATPase	Spirochaetia	Spirochaetales	Treponemataceae	Treponema	succinifaciens	AAA family ATPase	TRESU_RS08820	>TRESU_RS08820,AAA family ATPase,NC_015385.1,Treponema succinifaciens DSM 2489, complete sequence	MPQLRVKNFGPIKNGFTENDGFMEISPVTVICGNQATGKSTIAKLYSTFTWLEKAYLKSNLENNKFLDIDFVSYCSEQRLSEYFTDKTEITYSGFICRFEYKNNQFTQNAIDDFYTKLKNYNRPKIMYIPSERNLLTVVDDAENIKNLPLMLSILLEEYNKAKKNSETGIFGLPISDIKLQYDKQTLSTKVLTNTGTVDILNSSSGIQSVAPISLVTRYLTKTVTSDFAKNIKRLSLNERKAIKDWLGRMSDNKSEMTLYYLDKIFYGQKVDENIEKRIEVLIHFFFNTRFINIVEEPEQNLYPESQGKVLYELLECLSSNKDNQLIVTTHSPYILSYLTLSAKAAELFNKGVPADEIEKIVPEKSAVDGKKITIYETKEDGSITKLSPYENLPSDENL…
13	NC_015385.1	Novel REase	Spirochaetia	Spirochaetales	Treponemataceae	Treponema	succinifaciens	hypothetical protein	TRESU_RS08825	>TRESU_RS08825,hypothetical protein,NC_015385.1,Treponema succinifaciens DSM 2489, complete sequence	MSKIDFFEYSKKVKPVPEFGLIDKQPADIDYDDKEKDKWNAIVECNNRRDYLFSPLDKKIRIPKGQGEEESLCECILNTKDTIAFVELKDDKTSDYRRKAEKQLENTLRIFKQNNDIDKYIYKKAYICNKRRPYYNVTKNSICSDFAKRNGVSLHIGINIEEFE
14	NC_021017.1	Novel REase	Bacteroidia	Bacteroidales	Bacteroidaceae	Bacteroides	xylanisolvens	hypothetical protein	BXY_RS01855	>BXY_RS01855,hypothetical protein,NC_021017.1,Bacteroides xylanisolvens XB1A, complete sequence	MSCKCFNRRFVFKNTDSFEHKYVNSKCKCTSRFTICENKSKFTIASKDISEVDKIKIDGYFDSSSEHRKCDYLFVYTSPLNCVYIFVELKGTDIAHAITQIGNTVNLFYNQGYLKDKKVIGAIVSSRHPSNDGTYRKAKQTLEKSLSSKIKSFRIEKKNKEMTYDPINDKVI
14	NC_021017.1	OLD-ABC ATPase	Bacteroidia	Bacteroidales	Bacteroidaceae	Bacteroides	xylanisolvens	AAA family ATPase	BXY_RS01860	>BXY_RS01860,AAA family ATPase,NC_021017.1,Bacteroides xylanisolvens XB1A, complete sequence	MAHLIVTDFGAIKSANIEIKKYNFFIGHTSSGKSTIAKLLAIFNNSIFWTIKEGDFNSFLRLLDKYNINFEFTSTTIIRYSNEKYYWEIGLNKFHSNYEDADLMEMANTSKSYDFILKFIERKENNFAYKEFIKSLKNLLDLKDSAMVELIKPALVGLLYEECIPVYIPAERLLISTFSNSIFSLLQAGASIPDCIKDFGSLYEKARIQYKNIDINILDIKVSFNNNGDTVYLMNENKEVKLSQTSSGIQSIIPLWIVFNQYVESKKKQILVIEEPELNLFPSTQHFLIDWIMRKMRKSNGSIVITTHSPYVLSVVDNLILAQEILKKSNKKKLVLSKIKELIPSMALIDFDDVSSYFFHSDGTVKDIRDTDIKSLGAEYIDTASDKLGYIFDELCNIE…
15	NC_016776.1	Novel REase	Bacteroidia	Bacteroidales	Bacteroidaceae	Bacteroides	fragilis	hypothetical protein	BF638R_RS16535	>BF638R_RS16535,hypothetical protein,NC_016776.1,Bacteroides fragilis 638R, complete sequence	MSIDFFIAKCQTENIVDKEFGICDDEDEEKKTPAYVDRNQPDKWVAVVKNQTNQSINFTAVDNCVEMNRSDGTMDFRCDAMLTNDDNIVFVELKVQAADWIFHAVDEQLQTTIDHFKANHDLSRYKYKRAFVCNKRHPNFRVSYKDKMTSFYQKNGIRLNLVREIIFK
15	NC_016776.1	OLD-ABC ATPase	Bacteroidia	Bacteroidales	Bacteroidaceae	Bacteroides	fragilis	DUF3696 domain-containing protein	BF638R_RS16540	>BF638R_RS16540,DUF3696 domain-containing protein,NC_016776.1,Bacteroides fragilis 638R, complete sequence	MNETVNLTVYQFGPISEADVVFDKYTVLIGKQGSGKSTIAKLYSMFTWLEKGLARRITSEKYITQYSRFQKIYCAYHRLESYFKRETVIHFYGLHYNFFYENEKFHVEAKGLPESYKVAKVMYVPAERNFLSTADDTDGLKSLPESLETLLEEFDKAKEAFKTGYRLPFNDTDFEYDALNKISWIKGSDYKIRLSAASSGYQSVLPLSLITRFLSDLVLDNANKEDLSIKEKKQIEKEVNKVMNDKSLTDGVKFAMLRNISSRFKYSCFVNIVEEMELNLYPESQRSVLFDLLSYANKIELNRLVLTTHSPYVINYLTLAAKAFLLTQKISANETLQERIKEVVPADSAIDPARLRIYELKDGGVFRLSTYEGLPSDENFLNIQLGVTNELFDQLLEIE…
16	NC_015703.1	Novel REase	Cytophagia	Cytophagales	Spirosomaceae	Runella	slithyformis	hypothetical protein	RUNSL_RS05305	>RUNSL_RS05305,hypothetical protein,NC_015703.1,Runella slithyformis DSM 19594, complete sequence	MSLKCNPFHEKPECELLAGTNKVFVAKDSGAISEYRLENPNQRWVVKLKVDGCLIPSDSQKKCDFLFLACEKEGGKTAYFVELKGGNLGDAIEQIQSAIEILYPKLTDFSFRCRIVQTKTPPMRIINQKKEALLSFLKKTKFAVNVKNSKITDLIQIQSTPHKETI
16	NC_015703.1	OLD-ABC ATPase	Cytophagia	Cytophagales	Spirosomaceae	Runella	slithyformis	AAA family ATPase	RUNSL_RS05310	>RUNSL_RS05310,AAA family ATPase,NC_015703.1,Runella slithyformis DSM 19594, complete sequence	MQRIEVKNLGPLKDVSLDIKDYMIFIGPQASGKSTLAKLVWFFREFPNFLVNYYPGDLFGIHHFFESLIPKDRLQKDDSSKSKKALSAYFQNLEFADNLFTNNTQISLYYTDQLSIIVGLNKQVTVSDNLKILLESLNLIYEEAKTNFNASKNKDDRLLIARSLSFEIKKILEANKLVNQENIFIPAARIIYALARDYRVGLNSTAQVRDDGFLDKFYSLLQDISGNIQKNRNRYFTDSTEDSTLKSLLKNVLKGEVRFENVNFEEKEKSFIPQILVENQLIDLKEASSGQQESLWILLVVLYFLKEERKPSIIIEEPEAHLFPEAQRDLTYLISLLVNQQGNQVLLTTHSPYILASLNNLLKAYTVGQMEKNKEAVGKIVDPLLWVDPARVFVGYMEN…
17	NC_015846.1	OLD-ABC ATPase	Flavobacteriia	Flavobacteriales	Flavobacteriaceae	Capnocytophaga	canimorsus	AAA family ATPase	CCAN_RS00230	>CCAN_RS00230,AAA family ATPase,NC_015846.1,Capnocytophaga canimorsus Cc5, complete sequence	METTERLYLKNFGPIKELDIEIKPLMVFIGESGSGKSAILKLMSLLRWVHKQNNLANFFQEEINKNIFFKNLQTSEIEEFISEKTEIVFDLGCAKYQLKDGKFEVTKCYNTTFDKVIFLSENRGILPNIFNQDFSLNMEIPYHLEDTFFNFKNAIKQNKDFFIEATKLTLFEKKAEFHSEYFVKGDDFEMKFKNASSGTKNASFLELIVNYISQKYDFSEVLQNENKRRGLGGGKTGKTFNNAKNLSVFIEEPELSLFPAAQRRLINRLVKDCFVENKQENCTTRLAFATHSPYILTSLNNLLLAGEIAKLKPEKEEEINKIIPKAYWLTMEQISVFSIEKGIVKPAIYEDENMINGDYLDSLSEEISEEFSKLLDIKYEEEGN
17	NC_015846.1	Novel REase	Flavobacteriia	Flavobacteriales	Flavobacteriaceae	Capnocytophaga	canimorsus	hypothetical protein	CCAN_RS00235	>CCAN_RS00235,hypothetical protein,NC_015846.1,Capnocytophaga canimorsus Cc5, complete sequence	MKKREIKDVHKNSCGSIATCKENGREFVLKNANDFYKVRIDNGVVPKGEEPKCCDYYFFKEDEIEIFVELKGSDVKRAFLQIEQSIKDFSYKYPKNYAFVISSKMPKSTDEQRAMDKFKKNNKNVSLRVKTNKLECSYNSDSKDIENIK
18	NC_015846.1	OLD-ABC ATPase	Flavobacteriia	Flavobacteriales	Flavobacteriaceae	Capnocytophaga	canimorsus	AAA family ATPase	CCAN_RS11035	>CCAN_RS11035,AAA family ATPase,NC_015846.1,Capnocytophaga canimorsus Cc5, complete sequence	MNEYLELKDFGPIKALNLEIKPLMVFIGESGSGKSAILKLMSLIRWVHKQNNLHTFFEKEFELREEYFQELLANSEILEFFNEKTQFNFTIDGAKYQYKEQKFIFDKVEKQKITFDKIAFLSESRILLPNVLGRQLNYNAIFPFFLEDTLYNFDKAREKLKKGNEFKLSSTEQYLKQNSENQFFVKGNNFEIRLENASSGTKTAFSLELIVDYFTQKYDYKEILDNALRRFRFGTFSTGIDIHRPKNLSIFVEEPELSLFPSAQRRLINRLIKDCFVENRHINCTTRLAFATHSPYILASLNNLLLAGELASLKPERKGDIDEVVSDRYWLTMKQIGVYFIQDGILKSAMDEEEKMIDGNFLDAISEEISEEFSKLLDIQYEN
18	NC_015846.1	Novel REase	Flavobacteriia	Flavobacteriales	Flavobacteriaceae	Capnocytophaga	canimorsus	hypothetical protein	CCAN_RS11040	>CCAN_RS11040,hypothetical protein,NC_015846.1,Capnocytophaga canimorsus Cc5, complete sequence	MKIDAQYIKDCHTKEVCSENRRTFELHNAQDFKKVHLEILSISHSRCDYFLFKENEIELFVELKGGNVEESFKQLEESIKYFSNKYPKIYAIVVAKNSFPTTNPLIQKIEKKFRKKGVVFKQKTNSLKCKYDKVKRDIKFI
19	NC_017243.1	OLD-ABC ATPase	Spirochaetia	Brachyspirales	Brachyspiraceae	Brachyspira	intermedia	ATP-binding protein	BINT_RS12625	>BINT_RS12625,ATP-binding protein,NC_017243.1,Brachyspira intermedia PWS/A, complete sequence	MQKIIIKNLLIVKNFEMEIDKFNLIIGEQSSGKSTISKAIFFFKEINAQIKFYIFVYKNNIQSSIKKIYNNIIKDSFITIFGKLENIDDDLYLKYIYKSNTSIEITKKNNDLDINYSENIIGFFHKLEIDIKKLFEEYLNFNSPIRFEDIFERGIGREIDDFFENESMTYYIPASRSSIALLNNQRTRLDYDTIDFIFYPFITLVEKIEFLFKDGVQNFIKNINDDYKKTILNKMNKKIEKYMGGEYFCDDKFGYIKLENNKKIPVDKISSGQQEILWLLNVLLGITWLNKKNQFVIIEEPEAHLYPKMQKEIIDFIVNFMNMTNSSILITTHSPYILTSTNNLLYAGKLKENYKNNKEKIEKINNIVGEYGAINPSEINAFKLYLNDFRYTNIINEES…
19	NC_017243.1	Novel REase	Spirochaetia	Brachyspirales	Brachyspiraceae	Brachyspira	intermedia	hypothetical protein	BINT_RS12630	>BINT_RS12630,hypothetical protein,NC_017243.1,Brachyspira intermedia PWS/A, complete sequence	MNNNYELLKKDDRKTLSDAQTKLYIKAENDILIIKVDNGIFNDNVKKCDYLAYREKEVSNFIELKGSKIDKAYIQIIETIKNISNNDKLKHLIDIKELKAYIVSKEKNKIPQGIENKSKELAKILFTKSKIKPQDMFQLINYVLVVSDKDKRQSNGNRIICSYKNPIIL
20	NC_016593.1	OLD-ABC ATPase	Bacilli	Bacillales	Bacillaceae	Geobacillus	thermoleovorans	AAA family ATPase	GTCCBUS3UF5_RS04335	>GTCCBUS3UF5_RS04335,AAA family ATPase,NC_016593.1,Geobacillus thermoleovorans CCB_US3_UF5, complete sequence	MARIRIEHFGPVKLFDEEITDVTVLIGPQASGKSTISKLIFFFQSIPDEWVNYLLSVRQTEENNPFFEFNKRLRRKFVGYFGTTKHMKPFHIRYEYDVEKFVRLDLKDGYVQIHFSDPLKREIQENFKHVVQMKKEMQYEEQQLDDFWNVSSWKVRQQNVLEKVKAAITEVFGDSKTPIFIPAGRSLVATLSDQLQDINPQQLDVLTEQFIERINLLKKMFSHSFEEIIEDRKKFSTEKIDFEAIRLAIKMIEGVMKGKYMFSDYGERIFFNEREYTKLKFSSSGQQEVVWILLLIFTIILERQRVFMVIEEPEAHLYPNAQKEMVALFALLLNVTNSTLVITTHSPYILSAFNIYLYAAKIGNKLDQRVHPIVDRKLRLSPERLKAYMLESEGGKFHY…
20	NC_016593.1	Novel REase	Bacilli	Bacillales	Bacillaceae	Geobacillus	thermoleovorans	hypothetical protein	GTCCBUS3UF5_RS04340	>GTCCBUS3UF5_RS04340,hypothetical protein,NC_016593.1,Geobacillus thermoleovorans CCB_US3_UF5, complete sequence	MAVVGWESCLHYCDRRKLAVVEENGRGVRFVNEREKRVALYRVDGCLIKEGVKCDFLFLVIEGDRAFFIELKGSDLKQAVHQIARTIEQLGKWLPGYRFEGRIVTTRVRTPALKSTYLMKLEKMLRRTGGTLVVKAKWDEVNV
21	NC_016593.1	Novel REase	Bacilli	Bacillales	Bacillaceae	Geobacillus	thermoleovorans	hypothetical protein	GTCCBUS3UF5_RS16780	>GTCCBUS3UF5_RS16780,hypothetical protein,NC_016593.1,Geobacillus thermoleovorans CCB_US3_UF5, complete sequence	MAVVGWESCLHYCDRRKLAVVEENGRGVRFVNEREKRVALYRVDGCLIKEGVKCDFLFLVIEGDRAFFIELKGSDLKQAVHQIARTIEQLGKWLPGYRFEGRIVTTRVRTPALKSTYLMKLEKMLRRTGGTLVVKAKWDEVNV
21	NC_016593.1	OLD-ABC ATPase	Bacilli	Bacillales	Bacillaceae	Geobacillus	thermoleovorans	AAA family ATPase	GTCCBUS3UF5_RS16785	>GTCCBUS3UF5_RS16785,AAA family ATPase,NC_016593.1,Geobacillus thermoleovorans CCB_US3_UF5, complete sequence	MARIRIEHFGPVKLFDEEITDVTVLIGPQASGKSTISKLIFFFQSIPDEWVNYLLSVRQTEENNPFFEFNKRLRRKFVGYFGTTKHMKPFHIRYEYDVEKFVRLDLKDGYVQIHFSDPLKREIQENFKHVVQMKKEMQYEEQQLDDFWNVSSWKVRQQNVLEKVKAAITEVFGDSKTPIFIPAGRSLVATLSDQLQDINPQQLDVLTEQFIERINLLKKMFSHSFEEIIEDRKKFSTEKIDFEAIRLAIKMIEGVMKGKYMFSDYGERIFFNEREYTKLKFSSSGQQEVVWILLLIFTIILERQRVFMVIEEPEAHLYPNAQKEMVALFALLLNVTNSTLVITTHSPYILSAFNIYLYAAKIGNKLDQRVHPIVDRKLRLSPERLKAYMLESEGGKFHY…
22	NC_016940.1	Novel REase	Saprospiria	Saprospirales	Saprospiraceae	Saprospira	grandis	hypothetical protein	SGRA_RS17655	>SGRA_RS17655,hypothetical protein,NC_016940.1,Saprospira grandis str. Lewin, complete sequence	MNSCHQKIAHSTIVVKEPGERSTFRLKNPKKLEVAHFKLDECQARGNQLGCKEQTKTCAFQNNLQQKVSNWQGQKRCDALLEIAEKETQIFVELKGQDIAAGIEQLEASLNLFAKANWQKKLFLSCNSKGLKKLNTKIKRFKARLRKNYKKTDFAIKSEHHI
22	NC_016940.1	OLD-ABC ATPase	Saprospiria	Saprospirales	Saprospiraceae	Saprospira	grandis	AAA family ATPase	SGRA_RS17660	>SGRA_RS17660,AAA family ATPase,NC_016940.1,Saprospira grandis str. Lewin, complete sequence	MESLEIQGFAGFKDLKIELNKINLFIGPQASGKSVLMKLAYFFRNIYSNFPWHFFNGISILDKEADKNFKKTFPISSWPKDSAFSISYQLNGYVIYIKREPNEQNIRLDTSKTTKDWIDNYISTFTNVSEILSRGENPVDFYGVYDEYHLEEDFRNDFIQKLKTASLATNKIVPSGRSFFAFLQENIFSFLRSENELDPSFVDFASEYERMKKTLARENREGRELLPLEQELEVLIQQVLKGKYVQEVDGDFLSLADGRHINLLQASSGQQEVLPLLQVIRHWFRRTKTAVSLYIEEPETHLFPQAQRQVLEALILMYNAHEEDMHLEISTHSPYLISVLNNMLLAGQLAQNEKVDQKALDQKHPSYLRVKKEELSAYMLKDGAAFSLWDEETGLLNAQ…
23	NC_016944.1	OLD-ABC ATPase	Gammaproteobacteria	Vibrionales	Vibrionaceae	Vibrio	cholerae	AAA family ATPase	O3Y_RS07475	>O3Y_RS07475,AAA family ATPase,NC_016944.1,Vibrio cholerae IEC224 chromosome I, complete sequence	MAETLKVKNFLVIKNAEIDIKRINIIIGPQANGKSLLAKLVYFFQCISKGVFDCVRLDQTKYQFDKLILSNFEQRFPRYSWENTSFIIEYTFNDLKFTISGVKKTNGKTSLKIRYSDILTKSINNKKKLFKKKFEEASANERKVYPAYDIKSMIMYESIADSLKNDLKNTFYHDAVFIPASRTFFANLQKNIFTFLASNLDIDPYLKEFGSLYENAKRLYNDPYLKRRNVERVIQEVQADLQAVVNGDYEYIDEQDWIVNKGKRINLINASSGQQESLPMLLVLATWTAVKENCMFFIEEPEAHLFPTSQGRIVSILSKIYSETNSRFFLTSHSPYILSAFNNFIMAKDVIDNGNFTLKRFVEVNGSGSPINFDDVSAYTIVDGNTKCISDTEYRMVGA…
23	NC_016944.1	Novel REase	Gammaproteobacteria	Vibrionales	Vibrionaceae	Vibrio	cholerae	hypothetical protein	O3Y_RS07480	>O3Y_RS07480,hypothetical protein,NC_016944.1,Vibrio cholerae IEC224 chromosome I, complete sequence	MDFNVHTTVSKDPIIVLKEKKSKFELLNENRINVSKVKVDGGIINCALKKRCDWILSYNKTNDYALFIELKGCDLDEAIKQLKATLDYTQDVYRNHVRQCFAVTTSVPKFGTSAQRKSRDFYHKTRSTLTIKNTPVKHGI
24	NC_017030.1	Novel REase	Myxococcia	Myxococcales	Myxococcaceae	Corallococcus	coralloides	hypothetical protein	COCOR_RS08480	>COCOR_RS08480,hypothetical protein,NC_017030.1,Corallococcus coralloides DSM 2259, complete sequence	MSTTVGGAFDRLLWNGLQPGDYSLSESDVGAKLSPEGQEAVLLFQLDDPHDELRHQEPDGTSICDGMFFYRRKLRAQPWLLFFELKRGSDFNKAVAQLTSGILLTAKNLHSRCVPARIHAVVVSGIESPPDQQVLQKHFRADLSKHKIRASLGFVTCPLRGVADLREELLSRVRAVS
24	NC_017030.1	OLD-ABC ATPase	Myxococcia	Myxococcales	Myxococcaceae	Corallococcus	coralloides	AAA family ATPase	COCOR_RS08485	>COCOR_RS08485,AAA family ATPase,NC_017030.1,Corallococcus coralloides DSM 2259, complete sequence	MKLTVHKLGRITDAELDIRPLTVFSGHNGTNKTWLTWALFELLWPVSTGLNTMGIQAASTTDPLYSRVRERLQPLFEASSQGTSKAAVTLGVDELGVWPEGTFEPLMDQDLLASLLGESAGIAPDARVELSLGIQELQARHDAVVAELEPESGLLSITSFWTFTDNLKKAIKRTQTNTHWDEDTLTSACAWPLRQLLFNVLCFPAERAGLLLAAEGGDDDLELPHPMTDFLGVMRRMRGASRRESVLKEVLLPFLAPITGGNIHFTGDRGEERLVLEVGASQELPISVASSLSRSLAGLSHYIRSLASPGDVLLIDELEMNAHPVAQLALVELMAVMVNHGIRIIFTTHSPYVIDHLNNLLEAGRAPEAHQAKLADEFRLKTREAFLPADKVAVYAFEA…
25	NC_017860.1	Novel REase	Bacteroidia	Bacteroidales	Prevotellaceae	Prevotella	intermedia	hypothetical protein	PIN17_RS00260	>PIN17_RS00260,hypothetical protein,NC_017860.1,Prevotella intermedia 17 chromosome I, complete sequence	MTDFFPKKHITVSKKRKFGLCDSPVDPESPAFLAEDNGKEWIAVVHNDGQEPINFVPIDYCIKLLKKDGKMDNRCDCCLFYDTTIIFVELKERNNSKSRGWINQGEKQLRSTIYHFEQEEQSKLFNIKKAYIANRCKPRSKSSYAERMQRFFDETRYSLRIERHIKNL
25	NC_017860.1	OLD-ABC ATPase	Bacteroidia	Bacteroidales	Prevotellaceae	Prevotella	intermedia	AAA family ATPase	PIN17_RS00265	>PIN17_RS00265,AAA family ATPase,NC_017860.1,Prevotella intermedia 17 chromosome I, complete sequence	MSRIKIKHFGPLATSTNENDGWLEIKKVTIFIGNQGSGKSTIAKLISTCVWIEKVLTRGDFKKAEFKAPTFRSKYCGYHRISNYFKKNKTEIYYEGDSYNFTYTKEGEFNIEKNTNARNSYSLPQIMYVPAERNFISIVNKPNLIKELPYSLLTFLSEYDKAKSIIKENFALPINDVSLEYNKPNDTVSVKGGGYKVKLQEASSGFQSIVPLYLVSNFLSNSVLNQAAQPNKMSTDEAKRFEEEVSKIWSDENFTDEQRRIALSALSSKFNKSAFINIVEEPEQNLFPKSQNLLLQSLLYFNNALPNNKLIVTTHSPYLINELTMAIKTGLLQTKKEIDEETKKRIDAVYPLSSSLSPDDVAVYEHNKPEACFSLLKNYKGIPSDENFLNNELEDSNSR…
26	NC_018010.1	OLD-ABC ATPase	Cytophagia	Cytophagales	Cyclobacteriaceae	Belliella	baltica	AAA family ATPase	BELBA_RS11665	>BELBA_RS11665,AAA family ATPase,NC_018010.1,Belliella baltica DSM 15883, complete sequence	MIIKSISLDNFRSKSKLQLELGRRLTILIGENGSGKTSVLDGLAIGLGSILTYLPGVSGISFKNTDIRQIKNQKTPYTRVRIETDEGLIWDRTERRDKSKSTSRQIPPAVGLQHLRKYLDNQILDPFNDSKKVELPIFSYYGVSRALLDVPLRRRGFPKAHARFEALEGALVADSRFRSAFVWFYNKENEEQRKQRELKDFDFQLPELAAVRSAIISIFPGISNPHITLNPLKFVVNKDDETLDIMQLSDGYKTLLSLVIDLAIRMALANPESERPLESGAVVLIDEVDLHLHPEWQRRVVGDLLRTFPNTQFLLTTHSPYIIESINNHLQRYHIHNIPTKDQDILDIQPISPGEVKAYFIEENKETNLIDSEVQLLDDQLIHPFNSIAKLYDRMRDLQ…
26	NC_018010.1	Novel REase	Cytophagia	Cytophagales	Cyclobacteriaceae	Belliella	baltica	hypothetical protein	BELBA_RS11670	>BELBA_RS11670,hypothetical protein,NC_018010.1,Belliella baltica DSM 15883, complete sequence	MIDLGNFEACVCQRSGQPSESCADRLVLQEKGKKITLKPRSGESAKLLILDGCVLKDNSPKCDGVFFYEKRNTSYIILVELKGGDIDHAFEQIKYTREQRTEYTSLKNHFRQNRSGSIIESAFVISNHRIDRVTHQKLEKAHGLRLKAILHSEATTPLQDLRTWL
27	NC_018018.1	Novel REase	Cytophagia	Cytophagales	Bernardetiaceae	Bernardetia	litoralis	hypothetical protein	FLELI_RS16320	>FLELI_RS16320,hypothetical protein,NC_018018.1,Bernardetia litoralis DSM 6794, complete sequence	MKKITSKKLIKEASQKEETNQLDVILFDKKNCLQFFEENTFFEKTENGKTIILRSKKEKNTAQTNRLICIDFEKLLDRIDSNLSQKCDYVFINYYNQHYYFVELKGDAERISKPYKQIKVTIELFKQRLNISRNSIFGIIVGGSNETGRSNKTGKVNIPIIIDKRNEFIKTIGRDLFHAQNTATMSSPLSSKDDFLGS
27	NC_018018.1	OLD-ABC ATPase	Cytophagia	Cytophagales	Bernardetiaceae	Bernardetia	litoralis	AAA family ATPase	FLELI_RS16325	>FLELI_RS16325,AAA family ATPase,NC_018018.1,Bernardetia litoralis DSM 6794, complete sequence	MEKLIVKNFKAIEYAEIEVNDLTFFIGQQASGKSTLAKLVYFFKTLGQFIGNELLSQENSYQTTQIEKKIQHITSVFFLTMFGHNENFHIDFSYSNGNSIKFFSDEELAFTFEDDDNILSKLSIELIQPIQELNALRETNTSFNDRTFKLWENKVDDILDKYLPYKKDNIYFPAGRSFLSLADKNVIEIGKGYKEEFENYIRQSETGAFDTPLLYPTINENALIISSYINHCLHLKKIFKTISNIVFQDKNLIESMVKQQEILRGDYFQNDSNEGINIEKNKILLQNTSSGQQEVIRLLQDINNLIISYKIAAFRIYEEPEAHLFPASQKALMEMIVILLNSNPNVQLLISTHTPYLLAVLNVLMEAKELEKQLGENDLTLNSLVLKEERLDVSRVRVY…
28	NC_019427.1	Novel REase	Cyanophyceae	Nostocales	Nostocaceae	Anabaena	sp.	hypothetical protein	ANA_RS10020	>ANA_RS10020,hypothetical protein,NC_019427.1,Anabaena sp. 90 chromosome chANA01, complete sequence	MSINFFDANCQSQINQPKFGLCDDPPPLENPAYIDTVDCSKWIAIVENTQEIEVIFTAIDKCIEILRSDGKMDSRCDGMLTYNNSIIFVELKARKYTNSVWIDDGDRQLRKTIAVFINHNDLAIYKSKMAYIANSKKPQFPYSHKEKMQKFRTDTGFRLIIQNTIKGS
28	NC_019427.1	OLD-ABC ATPase	Cyanophyceae	Nostocales	Nostocaceae	Anabaena	sp.	AAA family ATPase	ANA_RS10025	>ANA_RS10025,AAA family ATPase,NC_019427.1,Anabaena sp. 90 chromosome chANA01, complete sequence	MSQIKVKNFGPIKSGFAENNGFIDIRKITVFIGNQGTGKSSIAKLISTLSWLEKQLYRENLEINDVTSNKRFFNTCFKYQNLKNYFLPETEIEYRGNAYIFNYVNGKLYGLRNNSQKYILPKIMYVPAERNFFSVVKGAEKLKRLPQSLSTFFEELERSQQELSESLTLPVGDVKLEFDKINSSLNILGQDYKLNISESSSGFQSFIPLFLVSRNIALSIGQNKDSSQSELSGEEQQRLKIEIEKILSNDNLSEEVKKAALEVLSSKYKNECFLNIVEEIEQNLFPKSQKDVLYKLLEFANLTEGNTLILTTHSPYIINYLTLAIKGYNVLQKILDLPNSNLLKAQLENIVPQTSCVSDEDSIVYELTESGEIIKLSTYEGLPSDENYLNTFLAETNNL…
29	NC_019439.1	Novel REase	Cyanophyceae	Nostocales	Nostocaceae	Anabaena	sp.	hypothetical protein	ANA_RS22410	>ANA_RS22410,hypothetical protein,NC_019439.1,Anabaena sp. 90 chromosome chANA02, complete sequence	MSKFEDIKELLSTAFDNFSDVLEIEMRSEFSMIDYQGQSFIIININSDDNTFTIKLNGVDTVKNGFDITKLFNVINAKIVGFIPIDGKKGLLGFGDSHCDFVFFDENDFCFVEFKLDATSLRKVDKNRDKAINQLTNTIDLFDNKLVRNYAGLNLEAYVCTPEFYPRFNSSWIAFAKDFLEEYGFELFEINNKICK
29	NC_019439.1	OLD-ABC ATPase	Cyanophyceae	Nostocales	Nostocaceae	Anabaena	sp.	AAA family ATPase	ANA_RS22415	>ANA_RS22415,AAA family ATPase,NC_019439.1,Anabaena sp. 90 chromosome chANA02, complete sequence	MQKIIIENFGPIKYAEIEVKKILVLIGEQASGKSTIAKLIYFFKTIQEDLFSQIYRDKQNQSLDINSDILSPIQQKFYNFFGPTNNLPDFEITFYYSFNENKFLKLSNDENKKMKISPIDTFINEKFTILASDIKFRLRQEYLNINKNRNIQPLIKEEEKIKYAQQLYDLLNDLFQNKQRDLLFIVAGRSATVAYPSLFEKYFSQSIEINLKQNISIDNYERSSKTLDEILLEKFIEKFVRVKDIFRKFRNFEGLIESYSENNIKEKLYQVKNKIDKILKGEYRIDDLGEKILFNKETEEYIYLSNTSSGQQESIRILQDIFLNILDNTKVLRILEEPEAHLFPVAQKQLIELLALMINQNDDNQLIITTHSPYVLTVFNNLLFANRVVEKNPSTESEV…
30	NC_019684.1	OLD-ABC ATPase	Cyanophyceae	Nostocales	Nostocaceae	Nostoc	sp.	AAA family ATPase	NOS7524_RS18410	>NOS7524_RS18410,AAA family ATPase,NC_019684.1,Nostoc sp. PCC 7524, complete sequence	MKVKIANLGVIEQAEIDLKPLTVFIGRNGTGKTWTAYTLASIFGEHGFDRYCKSYIDGKTLQKYPTIDNAIEQFLQEGSVEFDIVKFVEEYAEIYINDLSSMVHNWMKTFMGTERVFFEKTEVKFNLAAAKTGICEYIKKLYIDEAIYFGTTKKNIIHTLKEADKNNIYFYITSEDNFLNKMPKRSFKSFLVQGIFEILHRAFYSYVYIFPTERTTFITFSAKKEIIRRENIVNEDNVVERNLSEERKVQPSVAVQSLLEILITAYEKKSGQREEELQNNPKIADYIQLADLIEKEILEGKVVFDEHIYSRELLFQPAENIQLEMRVASSMVKELALLVLCLRYLAEPDELLIIDEPEMNLHPAVQVEITELLAMLVQAGLKVLITTHSPYIVEHLGNL…
30	NC_019684.1	Novel REase	Cyanophyceae	Nostocales	Nostocaceae	Nostoc	sp.	hypothetical protein	NOS7524_RS18415	>NOS7524_RS18415,hypothetical protein,NC_019684.1,Nostoc sp. PCC 7524, complete sequence	MPFNTLLLSGCLLPGKTSHREDGVEIRVEPASGETVLFFSIDSDKNPKCKLRQILGLDQSGMKSCDLIVFYARENENIICFVELKGSKIENAKEQVINTYIYFSKVFKKSDPSLNFVPKAYIKSDSSLPRELDKYKQELKATFGEGNYDINRDSDLGKFLRGVPYQSKGKRKKGK
31	NC_019680.1	OLD-ABC ATPase	Cyanophyceae	Synechococcales	Synechococcaceae	Synechococcus	sp.	AAA family ATPase	SYN6312_RS07955	>SYN6312_RS07955,AAA family ATPase,NC_019680.1,Synechococcus sp. PCC 6312, complete sequence	MTEKLIIKNFAGIKELEIEVKKINILIGPETSGKSICAKLLFYFKNFIWEILSAVEKGQEESRLNSDYSQKFVEYFPSDSWGKGDFHIRYEIFDMYIEIKRNSDNQSSLFLGYSGFFKTKINELFTSRKMLNDQIIDQTNKYEPNRLLELWEILRDVFIENLRNIKIPEVGYKQLFIPAGRSFFVNLQNKIFSVTSNSNVLDPFLRMFGLIYEGIKNSPHHLNHNHEEIINSDIQSEIRQVIKNSLRAKHIRRESEDYLVSSDGRQVRVANSSSGQQELLPLTIILEALPFLAYSSLGYAVYVEEPEAHLFPNTQRNIVELITAVFNSQSDKLQFFITTHSPYVLTAINNLLQAGQLYETADEDTQKKLEEILPKYKSLHTADVAAYSLSEGRCQNIIN…
31	NC_019680.1	Novel REase	Cyanophyceae	Synechococcales	Synechococcaceae	Synechococcus	sp.	hypothetical protein	SYN6312_RS07960	>SYN6312_RS07960,hypothetical protein,NC_019680.1,Synechococcus sp. PCC 6312, complete sequence	MNKLINSHPECVTKTKEKIIVCSEKNRKIAFKNSPGYWVYKIRIDDCVIKEGKKCDFGLIPCDNVEIYVELKGNKLSEAIEQLEITIPQLTSHPKAIKKFCFVVCSKVDVIETKIQICKSQFIRNFNARLNIKCVQDEFNLINCC
32	NC_019693.1	OLD-ABC ATPase	Cyanophyceae	Oscillatoriales	Oscillatoriaceae	Oscillatoria	acuminata	AAA family ATPase	OSCIL6304_RS01665	>OSCIL6304_RS01665,AAA family ATPase,NC_019693.1,Oscillatoria acuminata PCC 6304, complete sequence	MSQHQQLIIKNFGPIAEVKIEVNNILIFIGSQASGKSTISKAIFFFKSLRDELIQYFSQAYTQDYFTPVVTPFGKQAKNLFIKTYGSVLQFPDMELNYQYGNGMEVTVKPSSDHKFTTVSFNNYFQEKFAQLVDLIKKSKTELQHNSLDLFGLEMSMIKAKEAALFQNINDEINKLFNEESYFLFLPAGRSLITTLSQQLDRINRGDRIDRLDRIDRLDLGNEFSEGKGLIKLDYLMETFLNVIDGAKKSLSQTSLSQLIQEKSSESKNPELSSVISLAQDLFNSILKGSYRYQNGNEWIDVGDKNSTLINFASSGQQEVVWILLLIQLLILNQRPVFLVIEEPEAHLFPVAQKEMIDLIALLANQTHNQVLLTTHSPYILSSFNNLLYAYKVGSRQPE…
32	NC_019693.1	Novel REase	Cyanophyceae	Oscillatoriales	Oscillatoriaceae	Oscillatoria	acuminata	hypothetical protein	OSCIL6304_RS01670	>OSCIL6304_RS01670,hypothetical protein,NC_019693.1,Oscillatoria acuminata PCC 6304, complete sequence	MNCTCQEFETHYPHCTTSSDGKIITAQENKRKYILNNPSKQRVCKVTVDDCVITSQDQCKCDYLFIVCSPEQVEDKNCQSSEQLYFIELKGKDFIHAVEQLTQTIEHFKPPINQAQVFGRVVLSKSPPVKNIETSTKVRRLRELLRKYQGNFDYGTRQYEKDCI
33	NC_019771.1	OLD-ABC ATPase	Cyanophyceae	Nostocales	Nostocaceae	Anabaena	cylindrica	AAA family ATPase	ANACY_RS04455	>ANACY_RS04455,AAA family ATPase,NC_019771.1,Anabaena cylindrica PCC 7122, complete sequence	MQRISIENFGPVKKFEADVTDVMLLIGPQASGKSTISKIIFIFKSLKEQILKYIDDNSIKNSSLLINNISSIILLTYFDIKADSEVSSVKYQYSNEKYIKISGSIYNKNIEISPILEKELDSLITEISNYKIIFKEQQNKFKSLEELRELESDRRLQSKIFKSRIDNIFEETHSSVFIPAGRSLMSTLTEQLQDINNPNILDYFTQSFVERINLLKSYFTDDLNTLIQNKNIALNLGIDLLSLLKKILKGEYRFNADLDKERIYINNEKYVKLQYASSGQQESVWILLLIFRYILDETSVFMVFEEPEAHLYPETQSDIVELIGLLANINNNQIVITTHSPYILSSFNNLLYAHQVGTKKIGDEREAVETIISNKSWIDPDRISAYFISENYYESIMDE…
33	NC_019771.1	Novel REase	Cyanophyceae	Nostocales	Nostocaceae	Anabaena	cylindrica	hypothetical protein	ANACY_RS04460	>ANACY_RS04460,hypothetical protein,NC_019771.1,Anabaena cylindrica PCC 7122, complete sequence	MCNDFFRKSECKEFCDIRKTIVVKDFRNKQEYRVTNDNGKEICKIKVDDCLITAGERCDYLILSCEDKLAFFIELKGHDLKKAIGQIDSSITKLITEMQDFKIYARIVLNRNPTPDINSSVEIKLKKRLKRLNGDNSIELIKYRSQVLEESI
34	NZ_CM001775.1	Novel REase	Cyanophyceae	Chroococcales	Geminocystaceae	Geminocystis	herdmanii	hypothetical protein	SYN6308_RS09930	>SYN6308_RS09930,hypothetical protein,NZ_CM001775.1,Geminocystis herdmanii PCC 6308 chromosome, whole genome shotgun sequence	MSINFFDERCQSKTSKLKFGICDDSSLPQAPAYIDSDIANEQTKWIAIVENINAIEITFTAIDNCIEIRKANGKMDNRCDGMLTYQNNIIFVELKERDYQNKVWIDKGDKQLRTTISNFVTNHNLADYKSKKAYIANRKKPYFQYSHKQQMQKFKNDTGFLLVIEQKI
34	NZ_CM001775.1	OLD-ABC ATPase	Cyanophyceae	Chroococcales	Geminocystaceae	Geminocystis	herdmanii	AAA family ATPase	SYN6308_RS09935	>SYN6308_RS09935,AAA family ATPase,NZ_CM001775.1,Geminocystis herdmanii PCC 6308 chromosome, whole genome shotgun sequence	MNQIKVKNFGPIKSGFSENNGFINIRKITIFIGNQGTGKSSIAKLISTLSWLEKTLYIGNLDEKNVTTYKRFINLYCGYHNLKNYFSSDTEIEYKGNAYNFSFQGGNLNIEKQESLTNNYRKYVVPKILYIPAERNFFSVVRKPEKLKGLSRSLSDFWEELERSKQELSEEDLILPVGNVKFKFDENTQQSYIIGNDYKLNLSESSSGFQSFVPLFLVSQNIALSINPNQETSQNQLSVEEQKILQAKVQKIISDDSLAEELKDAALKLLSSQYRPECFINIVEEIEQNLYPTSQKNVFYKLLEFANLITNNKLILTTHSPYIINYLTLAIKADKVKKEIESSNSSNSDLLEQLEKIVPKDSLISSEDSVIYELTEEGEIQKLYNYDGLPSDENYLNLS…
35	NZ_CM001797.1	OLD-ABC ATPase	Spirochaetia	Spirochaetales	Treponemataceae	Treponema	denticola	AAA family ATPase	HMPREF9723_RS12710	>HMPREF9723_RS12710,AAA family ATPase,NZ_CM001797.1,Treponema denticola OTK chromosome, whole genome shotgun sequence	MLKVKNFGPIGENKKNGTDGFFTVQIAPVTVFIGETASGKSTVAKLCSIFFWLEKKLMQTEISDNLNSEVFKNLCRQQEIAEYFSSETVLIYKGEAFSLEYNECNKLIIQKNEENISNYILPKIQYVSAARNLLTILYTIRSSVVTSEDGNILTLSSSIPFMVNDLNKEYIRALNNLAREGFDLPIEKTRVFHQDHCTFIETDKKKISMSSASSGIQSITPLLIVSEFLFREVKKDLFEKLQDTNENLKNKIRNELKKTPYDNLIEKFNLYCMGGREILEQDSAVEVLEPIIKKFIPSCFINIVEEPEQNLYPNSQGKVLYKLLECMNMNEHNQLIITTHSPYLLSYLTLVAKAAELFDKKVPVDRITTIVPEKSMVLGKKITIYEMKNNGSIECLPSY…
35	NZ_CM001797.1	Novel REase	Spirochaetia	Spirochaetales	Treponemataceae	Treponema	denticola	hypothetical protein	HMPREF9723_RS12715	>HMPREF9723_RS12715,hypothetical protein,NZ_CM001797.1,Treponema denticola OTK chromosome, whole genome shotgun sequence	MSFFDYSESVNSVERFGIRDDEEGKQLLINKELEENYQGQKAKQAKEMPAFVDYTEKSLWNAEILSDNRNDFNFIAVDNQIPYFDKDGNQKTLCDAIVWTPNTIIFIELKTNDKSWCSKAIVQLESTIEFFKSCEDINKFKYKKAYACNSQHPKFNHQYSNRMQKFVKKNGVVFRPEKEIKGIK
36	NZ_CM002803.1	OLD-ABC ATPase	Cyanophyceae	Oscillatoriales	Microcoleaceae	Planktothrix	agardhii	ATP-binding protein	A19Y_RS19655	>A19Y_RS19655,ATP-binding protein,NZ_CM002803.1,Planktothrix agardhii NIVA-CYA 126/8 chromosome, whole genome shotgun sequence	MVEKLIVDNFAGIEHLEIEVKKINIMIGPQASGKSVCAKLLFYFKEFVSELIKAVENDRTKRQLDSSYSNKFKEYFPPKSWGNYDFVLRYEINHDFIQISRNNSKCTLVIDYSDLYKSALSDLRKIFRKRQKEKIENIPYDPSGFNNETRSQIMNYFENKLGKESTFYQNFIPAVRSFFAHLQKNIFSVLSNNNSLDPFIENFGLFYEFIKELHIKINEFASGNELEMEDEKLMKQKIKPLVEKILCGQYFDEKGEDFLKTLDGRKISISICSSGQQETLPLVVILSTVPFLQTIGRGQTIYIEEPEAHIFPTAQKHIVELIATVFNSKPDGLQFFITTHSPYILTATNNLLQAGLIYQDANDQVIEKLEKIVPRYKTLLTKDVAVYSLMDGFCKSIIS…
36	NZ_CM002803.1	Novel REase	Cyanophyceae	Oscillatoriales	Microcoleaceae	Planktothrix	agardhii	hypothetical protein	A19Y_RS19660	>A19Y_RS19660,hypothetical protein,NZ_CM002803.1,Planktothrix agardhii NIVA-CYA 126/8 chromosome, whole genome shotgun sequence	MKKRFPECEKTSSNKLIPLVENKSKFVIENPNQFRVCVVQVDGCAIKEGQRCDYLVIPDQQDIKKVIEIYIELKGSKILHAIEQLEATMKKLSDDPAKQEKVCIIVSSQCPLITTKIQNFKKDFKKKYSAKLEFKNRNYTYCLSKHDDS
37	NZ_CP036550.1	Novel REase	Bacteroidia	Bacteroidales	Bacteroidaceae	Bacteroides	fragilis	hypothetical protein	HR50_RS21610	>HR50_RS21610,hypothetical protein,NZ_CP036550.1,Bacteroides fragilis strain DCMOUH0042B chromosome, complete genome	MSIDFFIAKCQTENIVDKEFGICDDEDEEKKTPAYVDRNQPDKWVAVVKNQTNQSINFTAVDNCVEMNRSDGTMDFRCDAMLTNDDNIVFVELKVQAADWIFHAVDEQLQTTIDHFKANHDLSRYKYKRAFVCNKRHPNFRVSYKDKMTSFYQKNGIRLNLVREIIFK
37	NZ_CP036550.1	OLD-ABC ATPase	Bacteroidia	Bacteroidales	Bacteroidaceae	Bacteroides	fragilis	DUF3696 domain-containing protein	HR50_RS21615	>HR50_RS21615,DUF3696 domain-containing protein,NZ_CP036550.1,Bacteroides fragilis strain DCMOUH0042B chromosome, complete genome	MNETVNLTVYQFGPISEADVVFDKYTVLIGKQGSGKSTIAKLYSMFTWLEKGLARRITSEKYITQYSRFQKIYCAYHRLESYFKRETVIHFYGLHYNFFYENEKFHVEAKGLPESYKVAKVMYVPAERNFLSTADDTDGLKSLPESLETLLEEFDKAKEAFKTGYRLPFNDTDFEYDALNKISWIKGSDYKIRLSAASSGYQSVLPLSLITRFLSDLVLDNANKEDLSIKEKKQIEKEVNKVMNDKSLTDGVKFAMLRNISSRFKYSCFVNIVEEMELNLYPESQRSVLFDLLSYANKIELNRLVLTTHSPYVINYLTLAAKAFLLTQKISANETLQERIKEVVPADSAIDPARLRIYELKDGGVFRLSTYEGLPSDENFLNIQLGVTNELFDQLLEIE…
38	NZ_CP007207.1	Novel REase	Flavobacteriia	Flavobacteriales	Flavobacteriaceae	Flavobacterium	psychrophilum	hypothetical protein	FPG3_RS11060	>FPG3_RS11060,hypothetical protein,NZ_CP007207.1,Flavobacterium psychrophilum FPG3 chromosome, complete genome	MPIDFFENKCKSTSNKIEFGLCDDSSPAENPAYINEDDDSKWIGIVKNNTNKEIEFIAIDSCIDIRRPDGKLESRCDGLLSFDTNLIFVELKSRESKKWFKTGREQLTNTIRIFKDNYDISKYNSISGNVCNSLRPQSHAGQATNIQQFFDETGLILKGDRTIKI
38	NZ_CP007207.1	OLD-ABC ATPase	Flavobacteriia	Flavobacteriales	Flavobacteriaceae	Flavobacterium	psychrophilum	AAA family ATPase	FPG3_RS11065	>FPG3_RS11065,AAA family ATPase,NZ_CP007207.1,Flavobacterium psychrophilum FPG3 chromosome, complete genome	MAKLKINNIGPIKNTSNFKNEYIEFDGVTVFIGNQGTGKSTISKIYSTLAWIEKALVRGDFNINYISQYNRFKKQLAYQNIGNYLNDDSYIDYIGKAYQIIYRNGKVEVIENLDKDSEYLFPKIMYVPAERNFVSTVERPDLVKRLPLPLYTFLEEYEYAKQNLSETITLPIGNIKFEYRKQNKKSWLIGEDYKIDLLEASSGYQSLVPLFLVTNSLSKIISNENNASFKERNVVDENKIRNQIDKIFSNDKISEDIKTLLLEKLSSKYKYSSFINVVEEPEQNLYPTSQKGILFSLFSNKNKNDLNKLIITTHSPYIINHLTLAIKAFMVKPTIDDSLFGELNDIVPLDAAINPSTVNIYQLDESGNIEKLDNYKGLPSDENFLNEFLGAFNDDFVKL…
39	NZ_CP010327.1	OLD-ABC ATPase	Flavobacteriia	Flavobacteriales	Flavobacteriaceae	Myroides	sp.	hypothetical protein	MYRA21_RS01800	>MYRA21_RS01800,hypothetical protein,NZ_CP010327.1,Myroides sp. A21 chromosome, complete genome	MRRLTIKNVGPIKSITIDLKRINVLIGLQSSGKSTINKIACYCSWVEKEIFSNQSAENFQKEGYFENNLVEFHKLEGFLSSKSTIEFETSILKFTYSKKDNSFIFNWKTENHIVGYKRIKTLYIPTERNIVAVIPNWFDIKLDNSNLRSFLSDWQEARNLYSKTNFSILNLGINYKYNQELNIDELTLEQENKKINFRNASSGLHSLVPLYTLIEYSTKGVFENYIKGSVKQSLNKLNSISQYIDFYRKTLKKEIENRVNLHSIRDMILNDLNIDGKTMHSELSNELDILLKQKIEKEVEKIVTNKELTEEINNKVKDKFIDNVNTLNFNNIDYDNIDYDLLEQIIIPQQSNIFLEEPEVNLFPVTQRELVKYLVKSTYHNAEGREHSLFLTTHSPYIL…
39	NZ_CP010327.1	Novel REase	Flavobacteriia	Flavobacteriales	Flavobacteriaceae	Myroides	sp.	hypothetical protein	MYRA21_RS01805	>MYRA21_RS01805,hypothetical protein,NZ_CP010327.1,Myroides sp. A21 chromosome, complete genome	MKFNEKYYSLKQHIYCDDNRKTLSLEETKGVKYIGTNKNAIEYTVYRVDKGLINTNETKQCDFAIYVPSSDSVRLIELKGGNIDDGVEQLIQTIDVLIKRPNISVTKLYAILVAKKFNTPALLTTKMKKLKTLVKSYKGEVIPKSIKHEEPIN
40	NZ_CP009478.1	Novel REase	Betaproteobacteria	Burkholderiales	Burkholderiaceae	Burkholderia	pseudomallei	hypothetical protein	BG16_RS40985	>BG16_RS40985,hypothetical protein,NZ_CP009478.1,Burkholderia pseudomallei MSHR2543 chromosome I, complete sequence	MVIKEEGCVEITSASKIKVSEKRAKAIILNLNREKYLVVRFDGCVIKNATAADYLISKIEVGDLIVELKGKNVKHAVEQIIATVDYLRRESVSEGCVGALVVCNEYPKTNTIVQALKLDLRRRFDCPLKVSTENPEVEFLPLLGKKDLVEKKGGRKRA
40	NZ_CP009478.1	OLD-ABC ATPase	Betaproteobacteria	Burkholderiales	Burkholderiaceae	Burkholderia	pseudomallei	AAA family ATPase	BG16_RS38615	>BG16_RS38615,AAA family ATPase,NZ_CP009478.1,Burkholderia pseudomallei MSHR2543 chromosome I, complete sequence	MRKLKIWNFSCISEAEIELNRLTVLIGPQASGKSVISKLFFFFFDLTNLQRIAIESGKDFDGFKALLKAKFVEQFPVSAWGDRKFVIWFQSGSHEFKLTRITYNDNLSDNIRVSTSSALEAFYKVQFDAYKKLSKRVTDPESGEDVDAVLEFRSIMVRGFTREQGSDFVAAQTFIPAGRAFFTNMGRAIAAFEQSRLLDPLTVRFARLYTLYLDRYKGTYSRRLGGLREELLGTSFEKLLGGKLITSDEGDYVTSPDGRRIPFSALSSGQQELLPLFVTLNSLSATMSRRGRLVYIEEPEAHLFPEAQSELVELLGALVQEKSLNTDLILTTHSPYVLSKLNNLMFGGDIARRSTSNVEAVAAILPAKSLLRSSMVNAYAIKEGVVKDIKSRAGLVNAE…
41	NZ_CP011073.1	Novel REase	Bacteroidia	Bacteroidales	Bacteroidaceae	Bacteroides	fragilis	hypothetical protein	VU15_RS16230	>VU15_RS16230,hypothetical protein,NZ_CP011073.1,Bacteroides fragilis strain BOB25 chromosome, complete genome	MSIDFFIAKCQTENIVDKEFGICDDEDEEKKTPAYVDRNQPDKWVAVVKNQTNQSINFTAVDNCVEMNRSDGTMDFRCDAMLTNDDNIVFVELKVQAADWIFHAVDEQLQTTIDHFKANHDLSRYKYKRAFVCNKRHPNFRVSYKDKMTSFYQKNGIRLNLVREIIFK
41	NZ_CP011073.1	OLD-ABC ATPase	Bacteroidia	Bacteroidales	Bacteroidaceae	Bacteroides	fragilis	DUF3696 domain-containing protein	VU15_RS16235	>VU15_RS16235,DUF3696 domain-containing protein,NZ_CP011073.1,Bacteroides fragilis strain BOB25 chromosome, complete genome	MNETVNLTVYQFGPISEADVVFDKYTVLIGKQGSGKSTIAKLYSMFTWLEKGLARRITSEKYITQYSRFQKIYCAYHRLESYFKRETVIRFYGLHYNFFYENEKFHVEAKGLPESYKVAKVMYVPAERNFLSTADDTDGLKSLPESLETLLEEFDKAKEAFKTGYRLPFNDTDFEYDALNKISWIKGSDYKIRLSAASSGYQSVLPLSLITRFLSDLVLDNANKEDLSIKEKKQIEKEVNKVMNDKSLTDGVKFAMLRNISSRFKYSCFVNIVEEMELNLYPESQRSVLFDLLSYANKIELNRLVLTTHSPYVINYLTLAAKAFLLTQKVSANETLQERIKEVVPADSAIDPARLRIYELKDGGVFRLSTYEGLPSDENFLNIQLGVTNELFDQLLEIE…
42	NZ_CP011339.1	OLD-ABC ATPase	Cyanophyceae	Chroococcales	Microcystaceae	Microcystis	panniformis	AAA family ATPase	VL20_RS02480	>VL20_RS02480,AAA family ATPase,NZ_CP011339.1,Microcystis panniformis FACHB-1757 chromosome, complete genome	MESLIIENFLIIKYAEIEIKEINVIIGEQSTGKSIIAKLVFLFETFLFYQVKLLVTNLQDQQELKRHIQKRFEELFPKYAWKEQVFKIVYRLDDMNFLIERYKDKSGYFKLQFTYSDNFKKFYNTTIRQVSKIAKSNNKVTQDIYSYMNDCVVKNIADFFQGNEKIFYTKILFVPASRTLFVKYFTNNIFTFLANNFDLDPLIINFGSNYENAQRLYRIINESESLFQDKKDDKKLYDQIKLISEKILSGSYAREKDQDWLYHADGRKINLIDASSGQQEALPMLLILLVFPFFATHESNQFFIEEPETHLFPSAQRDMVELFTLLYANKNCRFFLTTHSPYILTALNNKIMAANVEPVKAEKSLGYKNTIQFQDVSAYTISNGQTQSILDTEVNLIGI…
42	NZ_CP011339.1	Novel REase	Cyanophyceae	Chroococcales	Microcystaceae	Microcystis	panniformis	hypothetical protein	VL20_RS02485	>VL20_RS02485,hypothetical protein,NZ_CP011339.1,Microcystis panniformis FACHB-1757 chromosome, complete genome	MDISHCSECNTNKIVKVKENGKEFIVNNNSQKLVTKIKIDNCLIIEGKRCDWLLEIDYPCSLALYIELKGKNIEQAYDQLLSTLNHSYLQERHKKSKKECYIVASRVPKAGTNVQVYQARLKQSHPEVSLKVRSMKAEITI
43	NZ_CP011339.1	Novel REase	Cyanophyceae	Chroococcales	Microcystaceae	Microcystis	panniformis	hypothetical protein	VL20_RS11385	>VL20_RS11385,hypothetical protein,NZ_CP011339.1,Microcystis panniformis FACHB-1757 chromosome, complete genome	MKINFFDKKCQSQTHRHKFGICDQPSPSENPAYLDTENPSDWIAIVENSQEIEVTFTAIDKCIEIRKVDGSGMDKRCDGMLTYANCLIFVELKERKGKNSGWVGDGEEQLRNTIRVFIENHGIEDYSSRKAYIANNKKPNFQTSQQERMEKFRQETGFRLIIQNIIKIE
43	NZ_CP011339.1	OLD-ABC ATPase	Cyanophyceae	Chroococcales	Microcystaceae	Microcystis	panniformis	AAA family ATPase	VL20_RS11390	>VL20_RS11390,AAA family ATPase,NZ_CP011339.1,Microcystis panniformis FACHB-1757 chromosome, complete genome	MSQIKVKNFGPIKAGLLENDGFIDVRKVTIFIGNQGTGKSSIAKLISTLSWLEKALYRGDLEEKYVTKYNRFVKSFCQYQNLTNYFLPETQIEYNGDVYRISFENAKLSIERTDNPKYRVPKIMYVPAERNFLSAVRWPEKLKGLPESLYTFWEELDRSQQELSGSLTLPVGEVKLEFDKLNRLAKIVGSDYQLNLSEASSGFQSFVPLFLVSRNIALSINRTQENSRNELSGEEQKRLKMEIEKIISNDNLSDDLKRAALEVLSSKYRNECFVNIVEEIEQNLFPQSQKKILYKLFEFANLTQGNKLILTTHSPYIINDLTLAIKADKVIKKILSSAIYNADYLQEKLNQIVPKASCIAAEDAIVYELTEQGEIRELATYNGLPSDENYLNLSLGETN…
44	NZ_CP011456.1	Novel REase	Cyanophyceae	Nostocales	Nostocaceae	Anabaena	sp.	hypothetical protein	AA650_RS09205	>AA650_RS09205,hypothetical protein,NZ_CP011456.1,Anabaena sp. WA102 isolate 1 chromosome, complete genome	MPFDHLLLSCCLLPGKTSHKEDGVEVSLQPASGETVLFFHIDEKSNPNCKFRKLLELDKEGMKICDLIVFYAKDNERIICFVELKGKDINTAKEQVINTYTYFNKFLKKTDSSLSFTAKTYILSKSSVPQELDKYKKELKDKFDEGNYDISKNSDLGDFLRGAKYQPKGKRKK
44	NZ_CP011456.1	OLD-ABC ATPase	Cyanophyceae	Nostocales	Nostocaceae	Anabaena	sp.	AAA family ATPase	AA650_RS09210	>AA650_RS09210,AAA family ATPase,NZ_CP011456.1,Anabaena sp. WA102 isolate 1 chromosome, complete genome	MKIEIANLGFIQKAEIDLKPLTVFIGGNGTGKTWTAYTLASILGEYGRERYLQAYLDKKTQQRYPIIDNAIEEFLQEGNVRINLIDFAEEFLETYINDVSALAYTWINKFLATERVDFKKMKVNFDLLDAKQEIFNNIKNHISTLPFYFSSQNISKNTLYKLKELGEPSIYFYIVSISEGSILKKLPGKVFERILIQEIFTIINEAFYSFIYIFPTERTGVLPFFSSAIKIQDYEDDFDDENGINIPRILSSPVKHLQSKLQEIYRKPFSDREEEIQIHPQISEYIGLAEILENDILGGKVNIDNSDFDQEILYQPSENIKLEMTVSSSMVKELAPLVLYLRHLALPNELLIIDEPEMNLHPAAQVEITEFLAMLVQAGLKVLITTHSPYIVDHLSNLM…
45	NZ_CP011456.1	OLD-ABC ATPase	Cyanophyceae	Nostocales	Nostocaceae	Anabaena	sp.	AAA family ATPase	AA650_RS10410	>AA650_RS10410,AAA family ATPase,NZ_CP011456.1,Anabaena sp. WA102 isolate 1 chromosome, complete genome	MQKIIIENFGPIKYAEIEVKKILVLIGEQASGKSTIAKLIYFFKSLRDDLFSQIYQDTQKDYFDIDSDFISPIQQKFYNFFGPTNNLPSFEIIFYYNCDKNKFLNLSNDKDKKMNISIDNLINEKFETYVSNIKLEFGELRQEYLNLKNSVKRNKTIEQLLNNERKIIYAQQLNTLLNELFESNQSDSLFIIAGRSATVGYSDFFERYLSESIQSSLKQNIATGNYERSSQTIDETLMLKFMEKFVKVKDFLRKFGNFEGLIKYEEDENTKQKLYLIKNKINEILKGEYRIDNWGEKIVFKKEIEEYVQLSNTSSGQQESIRILQDIFINILDDVKVLRIIEEPEAHLFPIAQKQLIELLALMVNHNDDNQLIITTHSPYVLTVFNNLLFANRVVEKNP…
45	NZ_CP011456.1	Novel REase	Cyanophyceae	Nostocales	Nostocaceae	Anabaena	sp.	hypothetical protein	AA650_RS10415	>AA650_RS10415,hypothetical protein,NZ_CP011456.1,Anabaena sp. WA102 isolate 1 chromosome, complete genome	MSKFGDIKELLSNTFDNFPDVLEIEVRSEFSIIDYQGQSFIIININSDDDTFTIKLNGVDTVENGFDITKLFNVINAKMVGFIPIDGKKGLLGFGDSHCDFVFFDENDFCFVEFKLNATSLRKVDANRDKAIKQLTNTIDLFDKKLNGNYADLNLEAYVCTPEFYPRFNSSWIAFAKDFLEEYGFELFEINNKICD
46	NZ_LN877293.1	Novel REase	Bacteroidia	Bacteroidales	Bacteroidaceae	Bacteroides	fragilis	hypothetical protein	BN2301_RS15995	>BN2301_RS15995,hypothetical protein,NZ_LN877293.1,Bacteroides fragilis strain BE1 chromosome scaffold1, complete sequence	MSIDFFIAKCQTENIVDKEFGICDDEDEEKKTPAYVDRNQPDKWGAVVKNQTNQSINFTAVDNCVEMNRSDGTMDFRCDAMLTNDDNIVFVELKVQAADWIFHAVDEQLQTTIDHFKANHDLSRYKYKRAFVCNKRHPNFRVSYKDKMTSFYQKNGIRLNLVREIIFK
46	NZ_LN877293.1	OLD-ABC ATPase	Bacteroidia	Bacteroidales	Bacteroidaceae	Bacteroides	fragilis	DUF3696 domain-containing protein	BN2301_RS16000	>BN2301_RS16000,DUF3696 domain-containing protein,NZ_LN877293.1,Bacteroides fragilis strain BE1 chromosome scaffold1, complete sequence	MNETVNLTVYQFGPISEADVVFDKYTVLIGKQGSGKSTIAKLYSMFTWLEKGLARRITSEKYITQYSRFQKIYCAYHRLESYFKRETVIRFYGLHYNFFYENEKFHVEAKGLPESYKVAKVMYVPAERNFLSTADDTDGLKSLPESLETLLEEFDKAKEAFKTGYRLPFNDTDFEYDALNKISWIKGSDYKIRLSAASSGYQSVLPLSLITRFLSDLVLDNANKEDLSIKEKKQIEKEVNKVMNDKSLTDGVKFAMLRNISSRFKYSCFVNIVEEMELNLYPESQRSVLFDLLSYANKIELNRLVLTTHSPYVINYLTLAAKAFLLTQKVSANETLQERVKEVVPADSAIDPARLRIYELKDGGVFRLSTYEGLPSDENFLNIQLGVTNELFDQLLEIE…
47	NZ_CP012041.1	Novel REase	Betaproteobacteria	Burkholderiales	Burkholderiaceae	Burkholderia	pseudomallei	hypothetical protein	TR70_RS39025	>TR70_RS39025,hypothetical protein,NZ_CP012041.1,Burkholderia pseudomallei strain Bp1651 chromosome 1, complete sequence	MVIKEEGCVEITSASKIKVSEKRAKAIILNLNREKYLVVRFDGCVIKNATAADYLISKIEVGDLIVELKGKNVKHAVEQIIATVDYLRRESVSEGCVGALVVCNEYPKTNTIVQALKLDLRRRFDCPLKVSTENPEVEFLPLLGKKDLVEKKGGRKRA
47	NZ_CP012041.1	OLD-ABC ATPase	Betaproteobacteria	Burkholderiales	Burkholderiaceae	Burkholderia	pseudomallei	AAA family ATPase	TR70_RS33525	>TR70_RS33525,AAA family ATPase,NZ_CP012041.1,Burkholderia pseudomallei strain Bp1651 chromosome 1, complete sequence	MRKLKIWNFSCISEAEIELNRLTVLIGPQASGKSVISKLFFFFFDLTNLQRIAIESGKDFDGFKALLKAKFVEQFPVSAWGDRKFVIWFQSGSHEFKLTRITYNDNLSDNIRVSTSSALEAFYKVQFDAYKKLSKRVTDPESGEDVDAVLEFRSIMVRGFTREQGSDFVAAQTFIPAGRAFFTNMGRAIAAFEQSRLLDPLTVRFARLYTLYLDRYKGTYSRRLGGLREELLGTSFEKLLGGKLITSDEGDYVTSPDGRRIPFSALSSGQQELLPLFVTLNSLSATMSRRGRLVYIEEPEAHLFPEAQSELVELLGALVQEKSLNTDLILTTHSPYVLSKLNNLMFGGDIARRSTSNVEAVAAILPAKSLLRSSMVNAYAIKEGVVKDIKSRAGLVNAE…
48	NZ_CP012946.1	Novel REase	Alphaproteobacteria	Hyphomicrobiales	Blastochloridaceae	Blastochloris	viridis	hypothetical protein	BVIR_RS16635	>BVIR_RS16635,hypothetical protein,NZ_CP012946.1,Blastochloris viridis strain ATCC 19567 chromosome, complete genome	MSARCTSKVKHSLVKVEENKRKVIFRNSSRHNFDVTKIDGCLVISGIRTDYLVSKDATSVLVELKGTDVEHACEQLLASAKRPEVKPLLKETVGFLVICSRYPRFDSFVAKAKTKCAREYKSGFHVICDKRELDIEKAAAIDGPY
48	NZ_CP012946.1	OLD-ABC ATPase	Alphaproteobacteria	Hyphomicrobiales	Blastochloridaceae	Blastochloris	viridis	AAA family ATPase	BVIR_RS16240	>BVIR_RS16240,AAA family ATPase,NZ_CP012946.1,Blastochloris viridis strain ATCC 19567 chromosome, complete genome	MASLSISNFSCIASATFEIAPVSIIIGPQGSGKSVTTKLLYFLNDILMNFPQFAERGESFEDFKRALSKQFAIWFPASAWGCHRFIINYTNGPFTARVLRRSKARKLQDEVSFAFSPWFEKEYRAAAELFEKSNERENLDSDALMQVSFEKSWRLREAITNRIAVALEGAFVSRQTFIPAGRAFFTSIGRLVAGLEQVGSLDQVTIKFARIFASIRDQHPSRFIRRDGSDDEYINKRSMYMNKFFGGEINFGRETEFVATDDGRRVPFASLSSGQQELLPMWSLIDYYNQMDGRRILPNSRRSGEILYIEEPEAHLFPSAQSLLMEFLISSIARGKVSRKLVITTHSPYIMSQLNVFLKAGQLARRKKKNTEINSIVPRECWLTDDQVSAYCIEEGKFR…
49	NZ_CP014754.1	Novel REase	Gammaproteobacteria	Pseudomonadales	Marinobacteraceae	Marinobacter	sp.	hypothetical protein	ASQ50_RS04435	>ASQ50_RS04435,hypothetical protein,NZ_CP014754.1,Marinobacter sp. LQ44 chromosome, complete genome	MIDTSPYQHCECMRMGNQFAVCKSELSLEEKGKKVTLTPRRGEEAKAIVLDGCVLTDNNMKCDALYLFSGSGKKVAALVELKGAGDIRHAFEQLAYTRKRRPEYQLLKAALEKSAPGRLLEKAFIVTNGMLPKPEIEKLENAHGIRVSAVLQSEPSNKIPDLRDWF
49	NZ_CP014754.1	OLD-ABC ATPase	Gammaproteobacteria	Pseudomonadales	Marinobacteraceae	Marinobacter	sp.	AAA family ATPase	ASQ50_RS04440	>ASQ50_RS04440,AAA family ATPase,NZ_CP014754.1,Marinobacter sp. LQ44 chromosome, complete genome	MKLKHLTLENFRACDHLDLEIGSRLTVLLGNNGSGKTSVLDGIAIGLGAVLTHLPSVSGITFKENGDIRQFNNVAAPYVRVALTTAEGLTWDRIKRRDKSKATAKATPSPLGLKSLEAYLDEAVIDKMNAGEQYQLPMMAYYGVSRAVLQVPLRRKGFPKSHTRLEALKQALEAQSSFKSAFIWFYNKENEENRLQREKRSFDVTLKELDAVRTAIGSVFPDISHPHIQVNPLRLAVTINGETLDLMQLSDGYKTLLGLVIDLSMRMGLANPHLDNPLTAEAIVMIDEVDLHLHPSWQQRVLADLLRTFPNTQFIMTTHSPFVVETLNNHLKRHKLGPDSTGDKDIDGLLPLSLSDVRAYRMENSEKYPLIDDETGLVDNTLLPHFNQINRLYDRMRDL…
50	NZ_LN831029.1	Novel REase	Betaproteobacteria	Burkholderiales	Alcaligenaceae	Achromobacter	xylosoxidans	hypothetical protein	AT699_RS31380	>AT699_RS31380,hypothetical protein,NZ_LN831029.1,Achromobacter xylosoxidans strain NCTC10807 chromosome 1, complete sequence	MVLKENKSKFEAKNTNKKTIHKIKVDGCLIDEHQEKCDWLISTTENPLRAMYIELKGCDIKKAISQLKNTIRLTEATYKNYRRECYAITTRIPKHGTDVRKMQIDFYNETRTTLSVKNLTITVEIQ
50	NZ_LN831029.1	OLD-ABC ATPase	Betaproteobacteria	Burkholderiales	Alcaligenaceae	Achromobacter	xylosoxidans	AAA family ATPase	AT699_RS30765	>AT699_RS30765,AAA family ATPase,NZ_LN831029.1,Achromobacter xylosoxidans strain NCTC10807 chromosome 1, complete sequence	MTERIIISNFLTIKKANIEVKRINVIIGPQANGKSLIAKLLHFFRTFSTEFYEGIRKDRGKRETDKALLDLFEKRFPRYTWDGASFSIIYELNDISIKISGRKNSSGKTSLSISYSDQIVKIYNSKKKTFARKLAEARAEERPGRRTSFIENQVFYDCVVEPLRDGAYGKIFGSPIFIPATRSFFANLQKNIFTFLASNLDIDPYLKEFGSLYESSKRWYKDAYLGERKKQKELLDETYRAVEAIISGDYEFHDEQDWIVNKGRRINLANASSGQQEALPMLLTLCVWPILRASEHGNMCFIEEPEAHLFPTSQGHIVSILSQFYSKLETSFFITTHSPYIVSALNNFIMAGDRVTAGLISEQEFTAINGGGRSIQFEHVSAYTMSNGEAHSISDTEYR…
51	NZ_LN907867.1	Novel REase	Alphaproteobacteria	Hyphomicrobiales	Blastochloridaceae	Blastochloris	viridis	hypothetical protein	BVIRIDIS_RS16555	>BVIRIDIS_RS16555,hypothetical protein,NZ_LN907867.1,Blastochloris viridis isolate 1 chromosome I, complete sequence	MSARCTSKVKHSLVKVEENKRKVIFRNSSRHNFDVTKIDGCLVISGIRTDYLVSKDATSVLVELKGTDVEHACEQLLASAKRPEVKPLLKETVGFLVICSRYPRFDSFVAKAKTKCAREYKSGFHVICDKRELDIEKAAAIDGPY
51	NZ_LN907867.1	OLD-ABC ATPase	Alphaproteobacteria	Hyphomicrobiales	Blastochloridaceae	Blastochloris	viridis	AAA family ATPase	BVIRIDIS_RS16165	>BVIRIDIS_RS16165,AAA family ATPase,NZ_LN907867.1,Blastochloris viridis isolate 1 chromosome I, complete sequence	MASLSISNFSCIASATFEIAPVSIIIGPQGSGKSVTTKLLYFLNDILMNFPQFAERGESFEDFKRALSKQFAIWFPASAWGCHRFIINYTNGPFTARVLRRSKARKLQDEVSFAFSPWFEKEYRAAAELFEKSNERENLDSDALMQVSFEKSWRLREAITNRIAVALEGAFVSRQTFIPAGRAFFTSIGRLVAGLEQVGSLDQVTIKFARIFASIRDQHPSRFIRRDGSDDEYINKRSMYMNKFFGGEINFGRETEFVATDDGRRVPFASLSSGQQELLPMWSLIDYYNQMDGRRILPNSRRSGEILYIEEPEAHLFPSAQSLLMEFLISSIARGKVSRKLVITTHSPYIMSQLNVFLKAGQLARRKKKNTEINSIVPRECWLTDDQVSAYCIEEGKFR…
52	NZ_LN907858.1	OLD-ABC ATPase	Epsilonproteobacteria	Campylobacterales	Helicobacteraceae	Helicobacter	typhlonius	AAA family ATPase	BN2458_RS04055	>BN2458_RS04055,AAA family ATPase,NZ_LN907858.1,Helicobacter typhlonius strain MIT 97-6810 isolate 1 chromosome I, complete sequence	MEKERLIIKNFGPIVKADIEIKPFMVFIGESGSGKSVILKLLSLFRWIYKKLALKDLSKSAGITKEPYRFRIERMLKESGLEDFCAKGSEAHYYMGDFCVSITRNGKPHLKTSKQTFNKITLEKISFITDDRFAIPLLVNNQIRGVSPYHLEKTFEDFEESFEHLQTNRKAKTKVFDIELSLEKYGIQYRFFLNFKDSKTQLHNASSGMKSASIIELIATYFATDKEYMQNKYTDFVIDIFSRFKTRDTSIFLENLNNVKFNKERFSLFIEEPELSLFPNAQKRLIEYLVDLCFYLNPKKTIQVAFSTHSPYILSTLNCLLLAHQVGNKTRVVESIIPSRFWLDIKRFDAFKIKNGEVKSIIDKETKLILADEIDEVSEEIGEMFDSLLDLEYK
52	NZ_LN907858.1	Novel REase	Epsilonproteobacteria	Campylobacterales	Helicobacteraceae	Helicobacter	typhlonius	hypothetical protein	BN2458_RS04060	>BN2458_RS04060,hypothetical protein,NZ_LN907858.1,Helicobacter typhlonius strain MIT 97-6810 isolate 1 chromosome I, complete sequence	MREDFLNHSRLYLENQVLSCEEKSKKFQLETQQARFYLINIDGEIENNTEDRKCDFLVIKETSEDIWIYVELKGNKIKDACEQVQATYNRYQPPNALKYIAIVASRFPKGDTSIQRLKAYAKKMGFKEVFYKERILELAYDTNDLRNPIKKTN
53	NZ_CP013690.1	Novel REase	Flavobacteriia	Flavobacteriales	Flavobacteriaceae	Myroides	odoratimimus	hypothetical protein	AS202_RS04185	>AS202_RS04185,hypothetical protein,NZ_CP013690.1,Myroides odoratimimus strain PR63039 chromosome, complete genome	MQVDFFDTSCLTVFSTSKVGISDANSDSNTPAVVKFEEEDVWDFTIHNPNRHEVEYRAIDYCIDIFRLVGDNTFSSASTGEELIKRCEGFLFRAEQFVVFFEIKTGLGKGWFTDACRKFEETILSFKEHHSDKSDLIRNPIISNKNYSTYRVPQNYGVQNDILRDKTGLNIEVKLSTSYDVA
53	NZ_CP013690.1	OLD-ABC ATPase	Flavobacteriia	Flavobacteriales	Flavobacteriaceae	Myroides	odoratimimus	AAA family ATPase	AS202_RS04190	>AS202_RS04190,AAA family ATPase,NZ_CP013690.1,Myroides odoratimimus strain PR63039 chromosome, complete genome	MQRQIKVKNFGPVREGYTGNDGWIDIHKVTVFIGDQGSGKSTVAKLIATFVWLEKALIRGDKTLPLKENAFIELLTYHRLQNYIEPTSVLEYKGNYYHLRVVESEGKYNVEATLFNEQNIVQPKVMYVPAERNVLSSIENLTHVSSLVAGSLQTYLIEYRYAQLTNKDKEVILPINKASFLYDSSSDNSYVVTNNKRLKVTEASSGFHSVVPLYLVTDYLSQFIKQDEQKLINSLSADQQIRRNVEIVMSRAIQDGDHVDDYRLDSTVYLDEKQRNVDNKYICRSVINIVEELEQNLFPKSQRKVLNKLVAYNNENEYNQLVLTTHSPYLINYLTLAVKAGRVAQLAADNTEALNRVANVVPLEAVLGIDDLVVYQLDEERGSIEQLEMYKGLPSDENY…
54	NZ_CP010475.1	Novel REase	Campylobacteria	Campylobacterales	Campylobacteraceae	Campylobacter	jejuni	hypothetical protein	RC17_RS02575	>RC17_RS02575,hypothetical protein,NZ_CP010475.1,Campylobacter jejuni strain CJ677CC073 chromosome, complete genome	MNLTDNIKNKFKGNYEGPYTNKQTIVCEEKQSRFVLLISCEAFIYKIKLDDGYFNKNDKNKKCDFMLIENNKKIAIYVEPKGKDLVTAYQQILSSANHFEREENYKINKKYCCVVNSKINAINKNSIKIRQLENNIIKNRIMILDSTNKQTTYSITKVNGIYKLNKE
54	NZ_CP010475.1	OLD-ABC ATPase	Campylobacteria	Campylobacterales	Campylobacteraceae	Campylobacter	jejuni	AAA family ATPase	RC17_RS02580	>RC17_RS02580,AAA family ATPase,NZ_CP010475.1,Campylobacter jejuni strain CJ677CC073 chromosome, complete genome	MCRKIEVKNFGPIKYIDIKVKPLTILIGKSGTGKSALMKLIHCLNTLITFISFTNIEEKLDIFDKNKILEFDLLEFDLNEEGFRNIFKNFEIEVFLNNETEITYHCDNIFIKIKNNKIKAPYSKCKTLMEQSFISDLRYMIPEILNYNIDHTLRLSDILNNTMEYFIRSLKFHKNSFKLEIFEMELLKKQNRVSNEFILKTDDYAINYNSASSGIKSTSIIEAIISYLTQQTLQERKNNFKNHLSRISKSELDNITKDFQTSIFIEEPELSLFPQDQQKILYFILKSFLQPKVNPKECNKLNFIISTHSPFILYCLSNILLGVKKHKELNLFTMGKVEDIIPKELLYLDIEEIEIYKLEEGKAMTILDKKEYCINTEYIDKTAEDISQDYISLLNLENE…
55	NZ_CP010495.1	Novel REase	Campylobacteria	Campylobacterales	Campylobacteraceae	Campylobacter	jejuni	hypothetical protein	RC44_RS04540	>RC44_RS04540,hypothetical protein,NZ_CP010495.1,Campylobacter jejuni strain CJ677CC538 chromosome, complete genome	MMINRFIEPNQQEHDRILKCEQNVELELHCNGEKFYKILIDTKDTNKIENKVTRCDYVATTTDLKKIIIYIELKGGDIKKAIEQILTTHDFLNEKFEKRYAAIVYTGNPQANTIMQNNMSRFKKKNFKFPLLTSSNTLRLKYNPNTKTISK
55	NZ_CP010495.1	OLD-ABC ATPase	Campylobacteria	Campylobacterales	Campylobacteraceae	Campylobacter	jejuni	AAA family ATPase	RC44_RS04545	>RC44_RS04545,AAA family ATPase,NZ_CP010495.1,Campylobacter jejuni strain CJ677CC538 chromosome, complete genome	MQKIIIKNLGPIQEAKIILKPFIVIIGKSGSGKSVLLRTVSLLKWIYKHEWMQSFYDPKLLNSISQEKFNEYLKESMLDTYINKKTEIKLIDDKTPIIEIKNEDITIHQIKSKKPIGKIIFINDTRNFLPELFALPQQRKIKLSYHTDDMIANFIESVKNSKNFKLNIIKNITFTSEREANFDRYYLKYNDIKIPFEQSSSGEKSASILEIICNYFAYDYNIEQKSVKKIILENILNKFIINKNNLKEQYQRIEEEISERVDSLKFLFSQKNKPSLDIFIEEPESNLFPINQKNMAYYLASLRNSKNKPNIIFSTHSPYILTSLNNILYASMVEQKLHDNKKNNIYEIINKKNIMDHKDLAAYKLENGKVELIIHKETSLIDAEYIDIASSEIMDDFYK…
56	NZ_AP014854.2	OLD-ABC ATPase	Alphaproteobacteria	Hyphomicrobiales	Blastochloridaceae	Blastochloris	viridis	AAA family ATPase	BV133_RS16245	>BV133_RS16245,AAA family ATPase,NZ_AP014854.2,Blastochloris viridis strain DSM 133 chromosome, complete genome	MASLSISNFSCIASATFEIAPVSIIIGPQGSGKSVTTKLLYFLNDILMNFPQFAERGESFEDFKRALSKQFAIWFPASAWGCHRFIINYTNGPFTARVLRRSKARKLQDEVSFAFSPWFEKEYRAAAELFEKSNERENLDSDALMQVSFEKSWRLREAITNRIAVALEGAFVSRQTFIPAGRAFFTSIGRLVAGLEQVGSLDQVTIKFARIFASIRDQHPSRFIRRDGSDDEYINKRSMYMNKFFGGEINFGRETEFVATDDGRRVPFASLSSGQQELLPMWSLIDYYNQMDGRRILPNSRRSGEILYIEEPEAHLFPSAQSLLMEFLISSIARGKVSRKLVITTHSPYIMSQLNVFLKAGQLARRKKKNTEINSIVPRECWLTDDQVSAYCIEEGKFR…
56	NZ_AP014854.2	Novel REase	Alphaproteobacteria	Hyphomicrobiales	Blastochloridaceae	Blastochloris	viridis	hypothetical protein	BV133_RS16595	>BV133_RS16595,hypothetical protein,NZ_AP014854.2,Blastochloris viridis strain DSM 133 chromosome, complete genome	MSARCTSKVKHSLVKVEENKRKVIFRNSSRHNFDVTKIDGCLVISGIRTDYLVSKDATSVLVELKGTDVEHACEQLLASAKRPEVKPLLKETVGFLVICSRYPRFDSFVAKAKTKCAREYKSGFHVICDKRELDIEKAAAIDGPY
57	NZ_AP014926.1	Novel REase	Bacteroidia	Bacteroidales	Prevotellaceae	Prevotella	intermedia	hypothetical protein	PI172_RS09940	>PI172_RS09940,hypothetical protein,NZ_AP014926.1,Prevotella intermedia strain 17-2 chromosome 1, complete sequence	MTDFFPKKHITVSKKRKFGLCDSPVDPESPAFLAEDNGKEWIAVVHNDGQEPINFVPIDYCIKLLKKDGKMDNRCDCCLFYDTTIIFVELKERNNSKSRGWINQGEKQLRSTIYHFEQEEQSKLFNIKKAYIANRCKPRSKSSYAERMQRFFDETRYSLRIERHIKNL
57	NZ_AP014926.1	OLD-ABC ATPase	Bacteroidia	Bacteroidales	Prevotellaceae	Prevotella	intermedia	AAA family ATPase	PI172_RS09945	>PI172_RS09945,AAA family ATPase,NZ_AP014926.1,Prevotella intermedia strain 17-2 chromosome 1, complete sequence	MSRIKIKHFGPLATSTNENDGWLEIKKVTIFIGNQGSGKSTIAKLISTCVWIEKVLTRGDFKKAEFKAPTFRSKYCGYHRISNYFKKNKTEIYYEGDSYNFTYTKEGEFNIEKNTNARNSYSLPQIMYVPAERNFISIVNKPNLIKELPYSLLTFLSEYDKAKSIIKENFALPINDVSLEYNKPNDTVSVKGGGYKVKLQEASSGFQSIVPLYLVSNFLSNSVLNQAAQPNKMSTDEAKRFEEEVSKIWSDENFTDEQRRIALSALSSKFNKSAFINIVEEPEQNLFPKSQNLLLQSLLYFNNALPNNKLIVTTHSPYLINELTMAIKTGLLQTKKEIDEETKKRIDAVYPLSSSLSPDDVAVYEHNKPEACFSLLKNYKGIPSDENFLNNELEDSNSR…
58	NZ_CP014304.1	OLD-ABC ATPase	Cytophagia	Cytophagales	Hymenobacteraceae	Hymenobacter	sp.	AAA family ATPase	AXW84_RS23570	>AXW84_RS23570,AAA family ATPase,NZ_CP014304.1,Hymenobacter sp. PAMC 26628 chromosome, complete genome	MNEQLIVKNFGPIKDATVDFKRVTVFIGPTGGGKSTLAKLAAVFRDNEFMNSLAKERELFFKDFSIDKYFKKGSNIIWGDKVISFSMGKEYGKDSSNAPLPELQPINTEFLTRLSSTPDFMKLVNDYKSARNSAIHNETSQTTADKLARMFMKFFTVNRLQKNIYIPTDRIFVPAVEYSWAGLLRDDIGLPKILLNFANDFSVAKAQVKKLAIGFLNIDYVHRNGQDFIKMPGSAILLRLYETASGIQSVTPLLVLLEYVSRNTEQAQSFIVEEPELNLYPTAQQGLLNWLVEKCTKGENDLTITTHSPYILSHLNLLLYAHHVGNKDEEKRQKVAAIIPEKYWVNPDEFAAYYVNGPEGAGGIRSLLDPETKLISQNELDAVSGIQADEFDQLLDINR…
58	NZ_CP014304.1	Novel REase	Cytophagia	Cytophagales	Hymenobacteraceae	Hymenobacter	sp.	hypothetical protein	AXW84_RS18675	>AXW84_RS18675,hypothetical protein,NZ_CP014304.1,Hymenobacter sp. PAMC 26628 chromosome, complete genome	MLNPLRESFRDQTRGNACQEAITAVEFFIQDPPPPSTAPCFHYLPPARNRFDLQVRNASGRLVHLIQIDRCLYSAAEGRRCDCLLLTTEQAYFVEFKAAERDITTSGNLRYARAADCVEQLEHTIKDFISRDIIPPGALVMAYACVGRTSQRPYPGADFLALSASFNNRFEGIPVRVRLIVENVLVINRSTSAD
59	NZ_CP014504.1	OLD-ABC ATPase	Sphingobacteriia	Sphingobacteriales	Sphingobacteriaceae	Pedobacter	cryoconitis	AAA family ATPase	AY601_RS02405	>AY601_RS02405,AAA family ATPase,NZ_CP014504.1,Pedobacter cryoconitis strain PAMC 27485 chromosome, complete genome	MQEKIYVENFGPISSVEIEIKDINVFIGTTSSGKSTIAKLISVFKSDQLHYKPEWFDGSQGESSSYILQFNKLLVSYNIDFPIKSNTLIRYEKNGQFYEIKNGNINSNYSLYSNPGHCNAIYIPAERNLFSTLSQSIFSLISSDIALPKWLLDFGKKFENARRDIKFLDIDFLDIKYRFSEGNDIIELKNKETIKLSQGSSGLQSVIPLMMVIQHLTEDINNIDKEVNYDLFVVEEPEMNLYPSSQKELLEFIIQRVKRCKDKLIITTHSPYILTTLDNLVQAGNVNIKDPKTRSMLGKIVPDSLWTDFDKVSCYFFDGGTAKTTLDHELRTLGSSKIDDVSENLSTVFDAILSLKYQDK
59	NZ_CP014504.1	Novel REase	Sphingobacteriia	Sphingobacteriales	Sphingobacteriaceae	Pedobacter	cryoconitis	hypothetical protein	AY601_RS02410	>AY601_RS02410,hypothetical protein,NZ_CP014504.1,Pedobacter cryoconitis strain PAMC 27485 chromosome, complete genome	MSCIELKRVLDPKNFHENCFSFSSVATENGKKFRIENKSNADICKVKVDGCLITDNTVRKCDFLFEVSSTTKTYLLVELKGGDLNSAVKQIESTYDLLHKKLNVPVENFKGIIVSSAVPRAANLAFRRWQEILRSAKGLHLERKTDQCIYTIL
60	NZ_CP014504.1	OLD-ABC ATPase	Sphingobacteriia	Sphingobacteriales	Sphingobacteriaceae	Pedobacter	cryoconitis	AAA family ATPase	AY601_RS03095	>AY601_RS03095,AAA family ATPase,NZ_CP014504.1,Pedobacter cryoconitis strain PAMC 27485 chromosome, complete genome	MSKIKIQNFGPIKEGFNQNNGWMEIKKVTVLIGSQGSGKSTVAKLISTISWIEKALMRGEISEKTAEEKGWFRNQCAYQNIKSYFHRNTSIYYKGDGIDFSYVGGLVNIEYRIQNNYYLPKIMYVPAERNFISAVRNVRDLKGLPSTLYTFADEFFDGLKASKESLILPINDTSLIYDPISEIPMLVGKGFKLELSEAASGFQSLVPIYIVTKYLSTLINNRADKHKSQLSLRISENLRRDAESIIKNPNISEELKKIYLENMTSRYYYSALLNIVEEPEQNLYPSSQRKVLNMLLEFNNLQKDNVLVMTTHSPYIINYLTLATKAGELLASMKNMTSSDRADLNKIVPAMAAISGNELAIYELDEDKGAINLLETFDGLPSDDNWLNEELGTANDLFS…
60	NZ_CP014504.1	Novel REase	Sphingobacteriia	Sphingobacteriales	Sphingobacteriaceae	Pedobacter	cryoconitis	hypothetical protein	AY601_RS03100	>AY601_RS03100,hypothetical protein,NZ_CP014504.1,Pedobacter cryoconitis strain PAMC 27485 chromosome, complete genome	MSTNFLTEKCWSSSNLRRFGICDDTPPPSIPAYLNEIDGKKWIAVVHNDRQIKVEFVAIDNCIEFSKRDDGKDKKRCDGALFYEDTVIFVELKDIVGAAKNWADPEQLMSAIAEFETTGLAKKYSVKRAHLVNKQRPVFDRGQAVKINTFFKQTGYELRLNVHIDI
61	NZ_CP014749.1	Novel REase	Bacilli	Bacillales	Bacillaceae	Geobacillus	sp.	hypothetical protein	A0V43_RS14075	>A0V43_RS14075,hypothetical protein,NZ_CP014749.1,Geobacillus sp. JS12 chromosome, complete genome	MAVVGWESCLQYCDRRKLAVVKEKGREIRFVNEGEKRVALYRVDGCLIQEGVKCDFLFLVIEGERAFFIELKGSNLVEAVRQIMRTVEQLGKKLSGYRFEGRIIMTRVRTPDVKSTDRIKLEKMLRRTGGSLAVKVNWDEVEV
61	NZ_CP014749.1	OLD-ABC ATPase	Bacilli	Bacillales	Bacillaceae	Geobacillus	sp.	AAA family ATPase	A0V43_RS14080	>A0V43_RS14080,AAA family ATPase,NZ_CP014749.1,Geobacillus sp. JS12 chromosome, complete genome	MARIRIEQFGPVELFDEEIADVTVLIGPQASGKSTISKLIFFFQSIPDEWVNYLLSVRQTEEHNPFFEFNKRLRRKFVGYFGTTKHMKPFHIRYEYDVQKFVRLDLKDGYVQIHFSDPLKREIQENFLHVVKLKKEMQYEQQQLDDFWNVSSWKVRQQNILETVKASIAEVFGDSKTPIFIPAGRSLVATLSDQLQDINPQQLDVLTEQFIERINLLKKMFSHSFEEIIEDRKKFSTEKIDFEAIRLAIKMIEGVMKGKYMFSDYGERIFFNEREYTKLKFSSSGQQEVVWILLLIFTVILERQRVFMVIEEPEAHLYPNAQQEMVALFALLLNVTNSTLVITTHSPYILSAFNIYLYAAKIGRKLDGRANPIIDRKLRLSPQRVKAYILKNEGGRFCY…
62	NZ_CP014947.1	OLD-ABC ATPase	Gammaproteobacteria	Pseudomonadales	Pseudomonadaceae	Pseudomonas	koreensis	ATP-binding protein	AYO71_RS18875	>AYO71_RS18875,ATP-binding protein,NZ_CP014947.1,Pseudomonas koreensis strain D26 chromosome, complete genome	MTRLRVKHFGPIRNGVKNNGWIEFKRVTVFVGNQGSGKSTLAKLYSTFSWIEKALVRGDYDFKWFERKNKFIKPYLTYHRLENYLSAETEIEYEGEAYAIKYLRGQLHISELTGKKYHLPQIMYVPAERNFIAYVRHPRELKLSSDSLKEFLTEFDAAKANIKGSLLLPINQAELEYDKLNDILNIRESDYKLRLADASSGFQSAVPLHLVSHYLANTVEERSEERPETMSTDELDRFRKEVMEIFSVETLTEEQRRIALSALSSRFNKTAFINIVEEPEQNLYPRSQWGVLQSLLQFNNQGKENRLVLTTHSPYVVSYLTIAVQGKHLHDAIIERNAEELLARLAKVVPLHSLVDADELVIYQADEMTGSIEKLPMSGGIPSDHNYLNESLREGNDLF…
62	NZ_CP014947.1	Novel REase	Gammaproteobacteria	Pseudomonadales	Pseudomonadaceae	Pseudomonas	koreensis	hypothetical protein	AYO71_RS18880	>AYO71_RS18880,hypothetical protein,NZ_CP014947.1,Pseudomonas koreensis strain D26 chromosome, complete genome	MNFLDAQCQSGPFVQERFGLCDNTSRPIAYADSESEENWIATVSNPERKAVIFTAIDKCVISDMEQPGRGRCDCMLTTEKQLYLVELKERNGSAWKNHAIEQLESTIQFLRATHGEDYLNSFSPKKAFVCNRKKKPFVTIETDRKQYFFRTYKFKLDIQTTVLIV
63	NZ_CP011531.1	OLD-ABC ATPase	Bacteroidia	Bacteroidales	Bacteroidaceae	Phocaeicola	dorei	AAA family ATPase	ABI39_RS13490	>ABI39_RS13490,AAA family ATPase,NZ_CP011531.1,Phocaeicola dorei CL03T12C01 chromosome, complete genome	MPKFIIDKIGPIEHVDFTLNKVNMLIGPQSSGKSTIAKVISFCLWLEKDVLMRRNTDYVSWSFVEKQLLEFHKLKNYLNEGYAIFFVGDAIDFCYTKDMCFAKLKDGFERCKIGKVAYIPAERNAVTLPNIASLKMPEYNTRSFIFDWLEVHQKFQKKNAVDLLKLKLKYYYDESSQKDMIVLEDGKEIGLEEASSGLQSVVPLYVYVYYLTHWIYDHQEDISFEKKDRIEGALSREYIKMFSKQMNVVMDEEFLNQAVKEAKLSPGFKKILGTAKTLKKAGNDSLDNLLETVLELEENISHPHYSNIIVEEPELNLFPETQKDLIYDLLEMINSGRDHLLMTTHSPYLLYALNNCMLGALVQENIPEEEEGLQKMKDSFVKPEDVSVWEIKNGKFFPY…
63	NZ_CP011531.1	Novel REase	Bacteroidia	Bacteroidales	Bacteroidaceae	Phocaeicola	dorei	hypothetical protein	ABI39_RS13495	>ABI39_RS13495,hypothetical protein,NZ_CP011531.1,Phocaeicola dorei CL03T12C01 chromosome, complete genome	MRIEAFTRYNEMTGDAYVMDYTQATAGKRKVCIKEEDPDDIASFHLINPRKTTYWAVNFEENPAVLKGSDQCECMFVSSRASSKGWVCLVELKYCLEKNIERNAGDAFKQLYETLNKLVELNIVDYKSHRIYLNISIPEHSHRAPFTAFQNTQDDLLECLYTHKVKVLGYNEVLILNECFIRPPKEEI
64	NZ_CP015910.2	OLD-ABC ATPase	Spirochaetia	Brachyspirales	Brachyspiraceae	Brachyspira	hyodysenteriae	ATP-binding protein	BHYOB78_RS03030	>BHYOB78_RS03030,ATP-binding protein,NZ_CP015910.2,Brachyspira hyodysenteriae ATCC 27164 strain B-78 chromosome, complete genome	MQKITIKNLHVVKDFEMEINKFNLIIGEQSSGKSTISKAIFFFKEINTHIKFYIFAYKNNIQSTMKEIYNYIIKDVFITIFGKLENIDDNLYLKYIYKSNNYIEITKKNNNLDINYSENIITFFNKLEIDIKKLFEEYLNFNSPIRFEDIFERGIGREIDYFFENESMTYYIPASRSSIALLNNQRTRLDYDTIDFIFYPFITLVEKIEFLFKDGVQNFIKNINDDYKKTILNKMNKKIEKYIGGEYFYDDKFGYIKLENNKKIPVDKISSGQQEILWLLNVLLGITWLNKKNQFVIIEEPEAHLYPKMQKEIIDFIVNFMNMTNSSILITTHSPYILTSTNNLLYAGKLKENYKNNKEKIEKINNIVGEYGAINPSEINAFKLYLNDFRYTNLINEEN…
64	NZ_CP015910.2	Novel REase	Spirochaetia	Brachyspirales	Brachyspiraceae	Brachyspira	hyodysenteriae	hypothetical protein	BHYOB78_RS03035	>BHYOB78_RS03035,hypothetical protein,NZ_CP015910.2,Brachyspira hyodysenteriae ATCC 27164 strain B-78 chromosome, complete genome	MNNNYELLKRDDRKTLSDAQTKLYIKAENDIFIIKVDNGIFNDDVKKCDYLAYREKEVSNFIELKGSKIDKAYIQIIETIKNISNNDKLKHLIDIKELKAYIVSKEKNKIPNGIENKSKELAKILYAKSKIRPNNMIDLVKYVLVVSDNDKRKSSGNRIICSSKHPLIL
65	NZ_CP012706.1	Novel REase	Bacteroidia	Bacteroidales	Bacteroidaceae	Bacteroides	fragilis	hypothetical protein	AE940_RS12855	>AE940_RS12855,hypothetical protein,NZ_CP012706.1,Bacteroides fragilis strain S14 chromosome, complete genome	MSIDFFIAKCQTENIVDKEFGICDDEDEEKKTPAYVDRNQPDKWGAVVKNQTNQSINFTAVDNCVEMNRSDGTMDFRCDAMLTNDDNIVFVELKVQAADWIFHAVDEQLQTTIDHFKANHDLSRYKYKRAFVCNKRHPNFRVSYKDKMTSFYQKNGIRLNLVREIIFK
65	NZ_CP012706.1	OLD-ABC ATPase	Bacteroidia	Bacteroidales	Bacteroidaceae	Bacteroides	fragilis	DUF3696 domain-containing protein	AE940_RS12860	>AE940_RS12860,DUF3696 domain-containing protein,NZ_CP012706.1,Bacteroides fragilis strain S14 chromosome, complete genome	MNETVNLTVYQFGPISEADVVFDKYTVLIGKQGSGKSTIAKLYSMFTWLEKGLARRITSEKYITQYSRFQKIYCAYHRLESYFKRETVIRFYGLHYNFFYENEKFHVEAKGLPESYKVAKVMYVPAERNFLSTADDTDGLKSLPESLETLLEEFDKAKEAFKTGYRLPFNDTDFEYDALNKISWIKGSDYKIRLSAASSGYQSVLPLSLITRFLSDLVLDNANKEDLSIKEKKQIEKEVNKVMNDKSLTDGVKFAMLRNISSRFKYSCFVNIVEEMELNLYPESQRSVLFDLLSYANKIELNRLVLTTHSPYVINYLTLAAKAFLLTQKVSANETLQERVKEVVPADSAIDPARLRIYELKDGGVFRLSTYEGLPSDENFLNIQLGVTNELFDQLLEIE…
66	NZ_CP016205.1	Novel REase	Bacteroidia	Bacteroidales	Prevotellaceae	Prevotella	scopos	hypothetical protein	AXF22_RS09975	>AXF22_RS09975,hypothetical protein,NZ_CP016205.1,Prevotella scopos JCM 17725 strain W2052 chromosome 2	MKASLKQIRPSNWKEHPLSSNWMIIDWDGDYFKKHAELKPEKAGGCCVYTLENQPDGINISLYSVSIHSDAPMGITSLGLRKNAWRPEQSIGQCDALLFPTSDNNGDAFLLVETKYSENASSWQNYKESALKQITDTISQLSKRGCPIDNRNIFGLISCPLLNPMGATAFSTEELESICMEYGVQIEMGNSATFKDSQTISFIGEE
66	NZ_CP016205.1	OLD-ABC ATPase	Bacteroidia	Bacteroidales	Prevotellaceae	Prevotella	scopos	AAA family ATPase	AXF22_RS09980	>AXF22_RS09980,AAA family ATPase,NZ_CP016205.1,Prevotella scopos JCM 17725 strain W2052 chromosome 2	MAKITIKYVGPLKEVSLDIKRINVFMGPQSTGKSTIAKIISQALWAEKNFLIMGKEYDFYNGLLDFHNMDKNYFSNPKAEIIYESSWTTIQMKYKKGNILPKTSYKKNKNKEIYHNSKIEYIPAERNFVASIQNIHKYTESYNSTINFLNEWYAAKTSYQEENRFKVELPDLSFTYRYKENDEQDIIQVADNEVNLQSGSSGQQSLLPLLLVAEEVMVSTYKKRRIISPAEISRIKKEIPGLESVIDILFSAMKDDKKNIADKGLDALWQLIGYQVDYSCSHLVVEEPEQNLYPSTQRGLLQRLVSYLTNDSERQHTLTLTTHSPYILYALNNCMLAGLVEQKNPDAAEKLSGTTKINPTEVGLWLLKDGEIKALQHPSTGLLTKDFFNSEFQKNHEDM…
67	NZ_CP016432.1	Novel REase	Chlorobiia	Chlorobiales	Chlorobiaceae	Prosthecochloris	sp.	hypothetical protein	Ptc2401_RS07375	>Ptc2401_RS07375,hypothetical protein,NZ_CP016432.1,Prosthecochloris sp. CIB 2401 strain CIB2401 chromosome, complete genome	MNFFDSACQEPARKDDLFGLCDDQDGTKAYTNTDDSSRWVATVQNESHVELIFTAIDNCVIMGDEEQGRKRCDGMLSSIEHIYFVELKNQREGWIADAIAQLESTIRFFMEHHDISRFRYKKAFACNKRHRPFKVIDNELRRRFFSNCHFHVDVQAHIIVV
67	NZ_CP016432.1	OLD-ABC ATPase	Chlorobiia	Chlorobiales	Chlorobiaceae	Prosthecochloris	sp.	AAA family ATPase	Ptc2401_RS07380	>Ptc2401_RS07380,AAA family ATPase,NZ_CP016432.1,Prosthecochloris sp. CIB 2401 strain CIB2401 chromosome, complete genome	MSKIRIKNFGPVKDGFCDDDGWIDLRKVTVFIGEQGSGKSTVAKLISTFAWIEKALVRGDYDARWFERKNRFKKFLSYHRLENYLPENQRDIAIEYRGDAYSMRYENECLVINEVSDGSYRLPQIMYVPAERNFISYVKKAIELRLSSESLKEFLVEFEHAKQSIKGFFDLPLADAGIEYDRLNDSLNLKGESYKIHLSEASSGYQSLVPLYLVSRYLSASVQKQSESGQESMSGEELKRFRRGVEDILRNEDLTEEQRRLALSVLSSKFNKTSFVNIVEEPEQNLYPFSQWKLLESLLEFNNRNSANRLILITHSPYIINYLSIIIQGYELRRKIEGSEKAGILREKLNSVVSKKSLVSPEDVAIYELDAKGSIKRLLDFEGIPSDRNLLNVMLEQGN…
68	NZ_CP015401.2	Novel REase	Bacteroidia	Bacteroidales	Bacteroidaceae	Bacteroides	caecimuris	hypothetical protein	A4V03_RS04955	>A4V03_RS04955,hypothetical protein,NZ_CP015401.2,Bacteroides caecimuris strain I48 chromosome, complete genome	MRNNFCNIIQTIYTSNPYTIDRLCGTPLYAYDCSLSKRTFLIDTDVNQDKSLKITNGGRNEIIHICIDGGIIKHGLEDYVGDGVPRGRCDCMIFDNNKLLLVEFKMDVEPLTKDKTLWKNFSHAMKQIKDFFLYLKASLKQEGKDLSTFYSNDNIIPIICMKYGPNIHPKRNVQRNNEKEKFREETQLKIQSICEYEFL
68	NZ_CP015401.2	OLD-ABC ATPase	Bacteroidia	Bacteroidales	Bacteroidaceae	Bacteroides	caecimuris	AAA family ATPase	A4V03_RS04960	>A4V03_RS04960,AAA family ATPase,NZ_CP015401.2,Bacteroides caecimuris strain I48 chromosome, complete genome	MQKIIIKNFRQISHAEIEVKDFLFLIGEQASGKSTIAKLIYFFKSLKQDYFNLLYETNKRSLVELQKKLISNIQNKFAVYFGYTSRLDDDFCIQYIFSTEKGYKLTLFKKKSLQIQFDNDYWDFISKKTIALQKQIDSSNENKMNFILQEKAKNALIKKMTVEVNKTFFDDRETLFLPAGRNITVSYPEQFQLLFFGELKSALYSNKETNTVDINLIKEFVSYSKFLADYFNGAKENVENTPFRQLIHTIISQILHGDYKNENGMEKIFYNEREFVPLSMSSSGQQEVIRIIQDVIYILNEKQKASRIIEEPETHLFPKAQKLLIELLILVANKTNSQLIITTHSPYVQATFNNMLYYTKVIRAQSDKKKEIEKFFSTENLKTAAKECMNIDPEKFQAY…
69	NZ_CP017038.2	OLD-ABC ATPase	Bacteroidia	Bacteroidales	Tannerellaceae	Tannerella	serpentiformis	AAA family ATPase	BCB71_RS02045	>BCB71_RS02045,AAA family ATPase,NZ_CP017038.2,Tannerella serpentiformis strain W11667 chromosome, complete genome	MKESIHIQNFGPLRDVRIDDIKPLTVLIGDSASGKSALMKVIAFMRYMYKKGNVRAYLKKANIDVSISTQPFFKDELEPMVSLDTEIVYTVQMDSRLMYTVEYNSNENRLTVDYNSGNEDLVFFKESYVSETRSIIPLWSLRGARFPGADLGYYFNETFRDFSEATDRIKEQSLDYIGMKMEVKTELTRKHFLISPNDESHEVFELEHTSSGIQASVPLMTIVRYFAHKFSFTNAFRRSVLDQLSDDDISQFRPEINLKDLKKYIHLHIEEPELSLDPKTQCLFINDLIREAFYRGDNKRPDDGRQLGLMFATHSPYILNHLNVLLKASYNEKAREHYPYINPDEIAVYRLHDGEVHSLVEDDEETGERIIDTYKFSETMEWILDKYESVD
69	NZ_CP017038.2	Novel REase	Bacteroidia	Bacteroidales	Tannerellaceae	Tannerella	serpentiformis	hypothetical protein	BCB71_RS02050	>BCB71_RS02050,hypothetical protein,NZ_CP017038.2,Tannerella serpentiformis strain W11667 chromosome, complete genome	MTDMDSALVKFLLVDYPAHRHKKAEQMKPLRRECPQYKKTFELHDDKEKLADILCYKDKGEVVIQNDTNVPLEVVDIEDYIEQFPEEAKEQGRKDDQVNCKCDFIIGPTEGDPFILFVELTQSTSKNIRDSKLTHAAQQLARSIQRFYEKDKFFDRYEKKVALFAYRVTGSERLSKKALKNMEIMLKSPIAVARQPIKKATHIIKSHGFTFEQRLYPTPYIIE
70	NZ_CP017071.1	Novel REase	Bacilli	Bacillales	Bacillaceae	Geobacillus	thermoleovorans	hypothetical protein	BGM21_RS16070	>BGM21_RS16070,hypothetical protein,NZ_CP017071.1,Geobacillus thermoleovorans strain FJAT-2391 chromosome, complete genome	MAVVGWESCLHYCDRRKLAVVEENGRGVRFVNEREKRVALYRVDGCLIKEGVKCDFLFLVIEGDRAFFIELKGSDLKQAVHQIARTIEQLGKWLPGYRFEGRIVTTRVRTPALKSTYLMKLEKMLRRTGGTLVVKAKWDEVNV
70	NZ_CP017071.1	OLD-ABC ATPase	Bacilli	Bacillales	Bacillaceae	Geobacillus	thermoleovorans	AAA family ATPase	BGM21_RS16075	>BGM21_RS16075,AAA family ATPase,NZ_CP017071.1,Geobacillus thermoleovorans strain FJAT-2391 chromosome, complete genome	MARIRIEHFGPVKLFDEEITDVTVLIGPQASGKSTISKLIFFFQSIPDEWVNYLLSVRQTEENNPFFEFNKRLRRKFVGYFGTTKHMKPFHIRYEYDVEKFVRLDLKDGYVQIHFSDPLKREIQENFKHVVQMKKEMQYEEQQLDDFWNVSSWKVRQQNVLEKVKAAITEVFGDSKTPIFIPAGRSLVATLSDQLQDINPQQLDVLTEQFIERINLLKKMFSHSFEEIIEDRKKFSTEKIDFEAIRLAIKMIEGVMKGKYMFSDYGERIFFNEREYTKLKFSSSGQQEVVWILLLIFTIILERQRVFMVIEEPEAHLYPNAQKEMVALFALLLNVTNSTLVITTHSPYILSAFNIYLYAAKIGNKLDQRVHPIVDRKLRLSPERLKAYMLESEGGKFHY…
71	NZ_CP017688.1	OLD-ABC ATPase	Flavobacteriia	Flavobacteriales	Flavobacteriaceae	Flavobacterium	crassostreae	AAA family ATPase	LB076_RS11680	>LB076_RS11680,AAA family ATPase,NZ_CP017688.1,Flavobacterium crassostreae strain LPB0076 chromosome, complete genome	MKESIIIKNLGPLKDIHIKDIKPFTVLIGESGSGKSTLMKCISLFRYVFKMENIRSYLKHSKISKSPFRFHIDKHIKNSGLDEFIKSNTVIIYTVTFDDGETVEIKYNDKKLNKTKFISPNNIHFTKISFVTENRNIIPLWASNSASLAGAYLGFYFHEVYKDFELATESLKSINLDHVGLKFVVKRTNKGKEYVVESKDSKDFEIKFKNSSSGTQSSAPITLISKYFTSKFDFEDAFNRSVLSYLSAVDSLTDFRPVKNLSELNKKIFIHIEEPELSLYPDAQFKLMDELVKDCFNKNDNDTNLFISTHSPYIVNQLNLMIKAFDNNVEGIAKYDFEKLAVYQVADGGLQSLIAQNERLVNTNPLSETINAIYDQYNAIG
71	NZ_CP017688.1	Novel REase	Flavobacteriia	Flavobacteriales	Flavobacteriaceae	Flavobacterium	crassostreae	hypothetical protein	LB076_RS11685	>LB076_RS11685,hypothetical protein,NZ_CP017688.1,Flavobacterium crassostreae strain LPB0076 chromosome, complete genome	MESLLINDFINHHSLPVCTTSIAQNVSHRYFEIDDVARNLVVHMTPSNGMVKYENPYNKEVAIIDYDGFLTNTPHVFQQGKERCDVLVHTTNESSYFILNELKNRIPATKVLTKATSQMIATLNELNTVPTIVSFIANFTVKKCCYCNTQSTAPNPLSATVAFNRLSTISTNGLKLSNADIENFGFELWEYSGNQTIKLN
72	NZ_CP017708.2	Novel REase	Cyanophyceae	Oscillatoriales	Oscillatoriaceae	Moorena	producens	hypothetical protein	BJP36_RS10085	>BJP36_RS10085,hypothetical protein,NZ_CP017708.2,Moorena producens JHB chromosome, complete genome	MKPYPGFEEYKDDKKIVLSENRSKLTFFNPKQDQIRIIKVDGCAIRENKTLRCDYLLVPTNKVEIYVELKGSKIIHAVEQIESTIRLLSDNPQKIKKLCFVVSTRVPKLTTTIQQLKIKFRKHYNASFEVKTTPYTYDLSKITI
72	NZ_CP017708.2	OLD-ABC ATPase	Cyanophyceae	Oscillatoriales	Oscillatoriaceae	Moorena	producens	AAA family ATPase	BJP36_RS10090	>BJP36_RS10090,AAA family ATPase,NZ_CP017708.2,Moorena producens JHB chromosome, complete genome	MAEKLTVKNFAGIDELEIEVKRINIVIGPQASGKSVCAKLLFYFKNFVWKILATVQNEQTKPQLDSSYSQTFQDYFPPDSWGDDDFYIKYEISTVFIEISRNKNSKSKSIIKFSYSDFFKKELLELRKVLKKIKKKSSDKSPQIERIERFFFTEQVLREQLTEFLRISLCDEAAYTQLFIPAGRSFFANLQSSIFSVISNKTVIDPFMSEFGSTYERIKRFNVIIMNQSENIKEKEINDEIDRLIKKILCGEHIQEKGEDFVKMADGRRISIANSSSGQQETFPLTIILSALHFLVDEDSAGQTVYIEEPEAHLFPSAQRNIIELIACVFNSHPEKLQFFITTHSPYLLTAINNLLQAGMLYEESSQDTLPKLEKIVPRYKALSTSDVSAYVLENGKAK…
73	NZ_CP017769.1	OLD-ABC ATPase	Flavobacteriia	Flavobacteriales	Flavobacteriaceae	Myroides	sp.	ATP-binding protein	BK054_RS01385	>BK054_RS01385,ATP-binding protein,NZ_CP017769.1,Myroides sp. ZB35 chromosome, complete genome	MRRLTIKNVGPIKSITIDLKRINVLIGLQSSGKSTINKIACHCSWVEKELYTNPMLNHVQISSYFIETLIEFHKLEGFFSKHSYIKFETDLIDFSFSYDKSTFSFKWKTEDYWWSYKRNKTIYIPAERNIVAVIPNWFQIKLENTNLRNFLAHWQETRYSFSDKFQPILDLGVNYKYNKEKDTDELYLTSVNKTINIKNASSGLQSIVPLYMLTEYINNEVYNQETKDSVEEVSVKRELKNSIYKSAEKDLSVIDKIKLELKTTESSFQYVLQSVINNLENIQQSNIFLEEPEVNLFPVTQRELVKHLVKSTYHNAEGREHSLFLTTHSPYILTTLNNLIYANDCAKAASEEVKDIIGEEYWVDFNDVGVWFVRDGVVEDILDYEERQIDASKIDEVSQ…
73	NZ_CP017769.1	Novel REase	Flavobacteriia	Flavobacteriales	Flavobacteriaceae	Myroides	sp.	hypothetical protein	BK054_RS01390	>BK054_RS01390,hypothetical protein,NZ_CP017769.1,Myroides sp. ZB35 chromosome, complete genome	MKFNEKYYSLKQHIYCDDNRKTLSLEETKGVKYIGTNKNAIEYTVYRVDKGLISTNETKQCDFAIYVPSSDSVRLIELKGGNIDDGVEQLIQTIDVLIKRPNISVTKLYAILVAKKFNTPALLTTKMKKLKTLVKSYKGEVIPKSIKHEEPIN
74	NZ_CP017769.1	Novel REase	Flavobacteriia	Flavobacteriales	Flavobacteriaceae	Myroides	sp.	hypothetical protein	BK054_RS04080	>BK054_RS04080,hypothetical protein,NZ_CP017769.1,Myroides sp. ZB35 chromosome, complete genome	MQVDFFDTSFLTVFSTSKVGISDANSDSNTPAVVKFEEEDTWDFTIHNPNRYEVEYRAIDYCIDIFRLVNDDTFSSASTGEELIKRCEGFLFRAEQFVVFFEIKTGLGKGWFTDACRKFEETILSFKEHHSDKSDLIRNPIISNKNYSTYRVPQNYGVQNDILRDKTGLNIEVKLSTSYDVA
74	NZ_CP017769.1	OLD-ABC ATPase	Flavobacteriia	Flavobacteriales	Flavobacteriaceae	Myroides	sp.	AAA family ATPase	BK054_RS04085	>BK054_RS04085,AAA family ATPase,NZ_CP017769.1,Myroides sp. ZB35 chromosome, complete genome	MQRQIKVKNFGPVREGYTGNDGWIDIHKVTVFIGDQGSGKSTVAKLIATFVWLEKALIRGDKTLPLKENAFIELLTYHRLQNYIEPYSELEYKGNYYHLRVVESEGKYNVEATLFNDQNIVQPKVMYVPAERNVLSSIENLTHVSSLVAGSLQTYLIEYRYAQLTNKDKEVILPINKASFLYDSSSDNSYVVTNNKRLKVTEASSGFHSVVPLYLVTDYLSQFIKQDEQKLINSLSADQQIRRNVEIVMSRAIQDGDHVDDYRLDSTVYLDEKQRNVDNKYICRSVINIVEELEQNLFPKSQRKVLNKLVAYNNENEYNQLVLTTHSPYLINYLTLAVKASRVAQLAADNTEALNRVANVVPLEAVLGIDDLVVYQLDEERGSIEQLEMYKGLPSDENY…
75	NZ_CP019303.1	Novel REase	Bacteroidia	Bacteroidales	Prevotellaceae	Prevotella	intermedia	hypothetical protein	BWX40_RS10470	>BWX40_RS10470,hypothetical protein,NZ_CP019303.1,Prevotella intermedia strain 17 chromosome II, complete sequence	MTDFFPKKHITVSKKRKFGLCDSPVDPESPAFLAEDNGKEWIAVVHNDGQEPINFVPIDYCIKLLKKDGKMDNRCDCCLFYDTTIIFVELKERNNSKSRGWINQGEKQLRSTIYHFEQEEQSKLFNIKKAYIANRCKPRSKSSYAERMQRFFDETRYSLRIERHIKNL
75	NZ_CP019303.1	OLD-ABC ATPase	Bacteroidia	Bacteroidales	Prevotellaceae	Prevotella	intermedia	AAA family ATPase	BWX40_RS10475	>BWX40_RS10475,AAA family ATPase,NZ_CP019303.1,Prevotella intermedia strain 17 chromosome II, complete sequence	MSRIKIKHFGPLATSTNENDGWLEIKKVTIFIGNQGSGKSTIAKLISTCVWIEKVLTRGDFKKAEFKAPTFRSKYCGYHRISNYFKKNKTEIYYEGDSYNFTYTKEGEFNIEKNTNARNSYSLPQIMYVPAERNFISIVNKPNLIKELPYSLLTFLSEYDKAKSIIKENFALPINDVSLEYNKPNDTVSVKGGGYKVKLQEASSGFQSIVPLYLVSNFLSNSVLNQAAQPNKMSTDEAKRFEEEVSKIWSDENFTDEQRRIALSALSSKFNKSAFINIVEEPEQNLFPKSQNLLLQSLLYFNNALPNNKLIVTTHSPYLINELTMAIKTGLLQTKKEIDEETKKRIDAVYPLSSSLSPDDVAVYEHNKPEACFSLLKNYKGIPSDENFLNNELEDSNSR…
76	NZ_CP015039.1	OLD-ABC ATPase	Alphaproteobacteria	Rhodobacterales	Paracoccaceae	Rhodovulum	sp.	ATP-binding protein	RGUI_RS17775	>RGUI_RS17775,ATP-binding protein,NZ_CP015039.1,Rhodovulum sp. P5 chromosome, complete genome	MTQTLSIEGFLGIRKAEVELRGLSLIIGEQASGKSIVARLFYFFNKYFSDFDEISLINNEHKKTYDKRKKDEFYQIFPPYSWEGDSFQISYSVDGYQACISSEKNSSVIDVSTSPSVAKYFRDLKHNFKQFVDSFPEEESLARTRLLREFRHVESQSQLFRFQTALFVPAARSFYATLRDEIFSILALDTKIDQIILQFGEFYEGAKVFGGRVMPSGRYATRALRVREERDIFKKVVKGEYVREDARDWIQMDRGRIELSKASSGQQEATPLIFAISRFPSPGRTLIIEEPEAHLFPDAQVAILEFMIRQSLARETSILFTTHSPYLLTALNNFILASEVGEQGGIDVESVSAYALRGGYSHDIVDRNENIISADYIDSVSDDLNEKFSNLLDKYDS
76	NZ_CP015039.1	Novel REase	Alphaproteobacteria	Rhodobacterales	Paracoccaceae	Rhodovulum	sp.	hypothetical protein	RGUI_RS17780	>RGUI_RS17780,hypothetical protein,NZ_CP015039.1,Rhodovulum sp. P5 chromosome, complete genome	MIADPNNCCEIRNDPLIVCGEKKREFCVKNPGKLDVQVCRVDGCILTGDEKKCDISLCVAGGFFALVEFKGTDVVYALEQLIVTAEQLSKFDLPLERRTYIVGAPAPKANTRYQKKLKALRSRYAAVGFALPKKANNRMEIVV
77	NZ_CP144916.1	Novel REase	Campylobacteria	Campylobacterales	Campylobacteraceae	Campylobacter	sp.	hypothetical protein	CVIC9261_RS05945	>CVIC9261_RS05945,hypothetical protein,NZ_CP144916.1,Campylobacter sp. RM9261 chromosome, complete genome	MNRLLKIDKLIKQRTDKKITCSELNKELVFECNGILFTLIKVDDKANILLNNQDIRCDYIITSNNTNEIALFIELKGSDIPHAFRQIQTMKDRFSKGYLKVYGAIIYSGSPFTTIIQNSIQKAKKSGFKNVFVSRSSLVLKYIKNEIKK
77	NZ_CP144916.1	OLD-ABC ATPase	Campylobacteria	Campylobacterales	Campylobacteraceae	Campylobacter	sp.	AAA family ATPase	CVIC9261_RS05950	>CVIC9261_RS05950,AAA family ATPase,NZ_CP144916.1,Campylobacter sp. RM9261 chromosome, complete genome	MQKVIIRNLGPIKESQIELKEFMVFIGDSGTGKSIILRTISLLKWIYKKMQYKAILKHSKINSDVLRFRLDRLLKNSMLDDFFTKDSYIEFIENGKSIVIIENSKLKPQYNNINTDTLLVGKIAFLNDIRSSLAEILSSPSGKRAKFSYYTYDMVENFYESLDHFKEFKLNSFDLTLTRKKRVGYESIHLVKDNKSIKFESASSGEKSISIIELICSYFANNYDFDNGFSNSLLELISQKIEIDNIVNLQEYIQKKSFKSFMSIFIEEPEVNLYPQKQQSITYFLSKIQKLQNRPQIILSTHSPYILTSLNNLLYAGMVANKIDNKNRVHNIVDKDYILNAKDFGAYLLEDGKAIDIIDKDTGLIDANRIDQASEDILNTFERLCEIDE
78	NZ_CP144916.1	Novel REase	Campylobacteria	Campylobacterales	Campylobacteraceae	Campylobacter	sp.	hypothetical protein	CVIC9261_RS06020	>CVIC9261_RS06020,hypothetical protein,NZ_CP144916.1,Campylobacter sp. RM9261 chromosome, complete genome	MNRLLKIDKLIKQRTDKKITCSELNKELVFECNGILFTLIKVDDKANILLNNQDIRCDYIITSNNTNEIALFIELKGSDIPHAFRQIQTMKDRFSKGYLKVYGAIIYSGSPFTTIIQNSIQKAKKSGFKNVFVSRSSLVLKYIKNEIKK
78	NZ_CP144916.1	OLD-ABC ATPase	Campylobacteria	Campylobacterales	Campylobacteraceae	Campylobacter	sp.	AAA family ATPase	CVIC9261_RS06025	>CVIC9261_RS06025,AAA family ATPase,NZ_CP144916.1,Campylobacter sp. RM9261 chromosome, complete genome	MQKVIIRNLGPIKESQIELKEFMVFIGDSGTGKSIILRTISLLKWIYKKMQYKAILKHSKINSDVLRFRLDRLLKNSMLDDFFTKDSYIEFIENGKSIVIIENSKLKPQYNNINTDTLLVGKIAFLNDIRSSLAEILSSPSGKRAKFSYYTYDMVENFYESLDHFKEFKLNSFDLTLTRKKRVGYESIHLVKDNKSIKFESASSGEKSISIIELICSYFANNYDFDNGFSNSLLELISQKIEIDNIVNLQEYIQKKSFKSFMSIFIEEPEVNLYPQKQQSITYFLSKIQKLQNRPQIILSTHSPYILTSLNNLLYAGMVANKIDNKNRVHNIVDKDYILNAKDFGAYLLEDGKAIDIIDKDTGLIDANRIDQASEDILNTFERLCEIDE
79	NZ_CP019914.1	Novel REase	Spirochaetia	Brachyspirales	Brachyspiraceae	Brachyspira	hampsonii	hypothetical protein	BHAMNSH16_RS04085	>BHAMNSH16_RS04085,hypothetical protein,NZ_CP019914.1,Brachyspira hampsonii strain NSH-16 chromosome, complete genome	MNSNYELLKKDDIKTLSDAQTKLYIKADNDIFIIKVDNGIFSDDVKKCDYLAYREKEVSNFIELKGQKIDKAYIQIIETIKNISNNVKLKHLIDTKELKTYIVSKEKNKIPHGIENKSKKLAKILYDKSKIKPKNMFNLIYYVIVVSNNDKRRSNGNKIICSSKNPLIL
79	NZ_CP019914.1	OLD-ABC ATPase	Spirochaetia	Brachyspirales	Brachyspiraceae	Brachyspira	hampsonii	ATP-binding protein	BHAMNSH16_RS04090	>BHAMNSH16_RS04090,ATP-binding protein,NZ_CP019914.1,Brachyspira hampsonii strain NSH-16 chromosome, complete genome	MQKIIIKNLLVVKDFEMEINRFNLIIGEQSSGKSTISKAIFFFKEINTQIRFYIFAYKNKIQYRIKEIYYNIIKDFFISIFGKLENIDNDLYLKYVYKYNTYIEITKKNNNLDINYSENIIIFFNKLEIDIKRLFGEYLNVNSVVRFEDIFERGIGKEINDFFENELITYYIPASRSSIALLNNQRTRLDYNTIDFIFYPFLTLVEKIEFLFKDGVRNFVKNVNDDDKKIILNEMNKKIEKYMGGQYFCDDKFGYIKLDNTNKKIPVDKISSGQQEILWLLNVLLGIIWLNKKNIFVIIEEPEAHLYPNMQKEIIDFIVNFMNITNSNILITTHSPYILTSANNLLYAGKLKENYKNNKEKIEKINNIVGEYSYINPNEINAFKLYLNDFRYTNLINEE…
80	NZ_CP018058.1	OLD-ABC ATPase	Bacilli	Bacillales	Bacillaceae	Geobacillus	thermocatenulatus	AAA family ATPase	GT3921_RS02535	>GT3921_RS02535,AAA family ATPase,NZ_CP018058.1,Geobacillus thermocatenulatus strain KCTC 3921 chromosome, complete genome	MARIRIEHFGPVELFDEEIADVTVLIGPQASGKSTISKLIFFFQSIPDEWVNYLLSVRQTEEHNPFFEFNKRLRRKFVGYFGTTKHMKPFHIRYEYDVQKFVRLDLKDGYVQIHFSDPLKREIQENFLHVVQLKKEMQYEQQQLDDFWNVSSWKVRQQNVLEKVKAAITEVFGDSKTPIFIPAGRSLVATLSDQLQDINPQQLDVLTEQFIERINLLKKMFSHSFEEIIEDRKKFSTEKIDFEAIRLAIKMIEGVMKGKYMFSDYGERIFFNEREYTKLKFSSSGQQEVVWILLLIFTIILERQRVFMVIEEPEAHLYPNAQKEMVALLALLLNVTNSTLVVTTHSPYILSAFNIYLYAAKIGKKLDRRANPIVDRQLRISPQRVKAYILKNEGGRFCY…
80	NZ_CP018058.1	Novel REase	Bacilli	Bacillales	Bacillaceae	Geobacillus	thermocatenulatus	hypothetical protein	GT3921_RS02540	>GT3921_RS02540,hypothetical protein,NZ_CP018058.1,Geobacillus thermocatenulatus strain KCTC 3921 chromosome, complete genome	MAIAEWEHCLQYCDHRRLAVVEENGRGVRFVNKQQKHVALYRVDGCLLMEGKRCDFLFLVLEESRAFFVELKGSDLEEAVRQIMRTVEQLGKKLSGYRLEGRIIMTRVRTPAVKSTDRIKLEKMLRRTGGSLAVKVKWDEVEV
81	NZ_CP022379.1	Novel REase	Flavobacteriia	Flavobacteriales	Flavobacteriaceae	Capnocytophaga	sputigena	hypothetical protein	CGC57_RS10665	>CGC57_RS10665,hypothetical protein,NZ_CP022379.1,Capnocytophaga sputigena strain D1179 chromosome, complete genome	MEIDFLNSQCQSVSNKKRFGLCDEQDNKEPAYLDERNGDKWIAVVENEELKEVHFIAIDYCIDIWRDKEKKEMDNRCDGMLWYDKAVVFVELKERESKKSKNDWVKDGEKQLKRTIEYFEKTEQSNKFTEKRAYIANKARPIFKESQFQRMKNFKEETGYTLRIENRIKIPYI
81	NZ_CP022379.1	OLD-ABC ATPase	Flavobacteriia	Flavobacteriales	Flavobacteriaceae	Capnocytophaga	sputigena	AAA family ATPase	CGC57_RS10670	>CGC57_RS10670,AAA family ATPase,NZ_CP022379.1,Capnocytophaga sputigena strain D1179 chromosome, complete genome	MSSIIIQHFGAIKMHNAPIEIKKVTFFIGNQGSGKSTVAKLIATFMWIEKALVRGDYDRKWFERKNRFKNTFLPYHRIENYLKENTFILYKGEAYIITYENKFLKFEEKKNNNYSLPQIMYVPSERNFIAYVKSPKELKLSSEALKEFLTEFDNSKEIVKSLELPINKAMLDYDKLNDILSLKGEDYKIKLTEASSGFQSFAPIYMVSNYLVNTIRKNSGIKVSMSGEEISRFRKEIEQLFTDEQKRIAISVLSKKFNKTSFINIVEEPEQNLFPTSQRDMLYSLLKINNEIADNKLIITTHSPYLVNYVSVAVEAGKLKQGVTTEKEEQLNKIVPISSVVNSDDLAIYQLNEKEGSVELLDSYEGIPSDENFLNDEIGRTNELFADLLDLQ
82	NZ_CP022380.1	Novel REase	Flavobacteriia	Flavobacteriales	Flavobacteriaceae	Capnocytophaga	sp.	hypothetical protein	CGC49_RS04245	>CGC49_RS04245,hypothetical protein,NZ_CP022380.1,Capnocytophaga sp. H4358 chromosome, complete genome	MRIDNGVVPKGEEPKCCDYYFFKEDEIEIFVELKGSDVKKAFLQIEQSIKDFSYKYPKNYAFVISSKMPKSTDEQRAMDKFKKNNKNISLRVKTNKLECSYNSDSKDVENIK
82	NZ_CP022380.1	OLD-ABC ATPase	Flavobacteriia	Flavobacteriales	Flavobacteriaceae	Capnocytophaga	sp.	AAA family ATPase	CGC49_RS04250	>CGC49_RS04250,AAA family ATPase,NZ_CP022380.1,Capnocytophaga sp. H4358 chromosome, complete genome	METTERLYLKNFGPIKELDIEIKPLMVFIGESGSGKSAILKLMSLLRWVHKQNNLANFFQEEINKNIFFKNLQTSEIEEFISEKTEIVFDLGCAKYQLKNGKFEVTKCYDTTFDKVIFLSENRGILPNIFNQDFSLNMEIPYHLEDTFFNFKNAIKQKKDFFIEATKLTLFEKKAEFHSEYFVKGDDFEMKFKNASSGTKNASFLELIVNYISQRYDFNEVLQNENKRRGLGGGKTGKIFNNAKNLSIFIEEPELSLFPAAQRRLINRLVKDCFVENKQENCTTRLAFATHSPYILTSLNNLLLAGEIAKLKPEKEEEINKIIPKAYWLTMEQIGVFSIEKGIVKPAIYEDENLINGDYLDSISEEISEEFSKLLDIKYEEEAD
83	NZ_CP022380.1	OLD-ABC ATPase	Flavobacteriia	Flavobacteriales	Flavobacteriaceae	Capnocytophaga	sp.	ATP-binding protein	CGC49_RS06250	>CGC49_RS06250,ATP-binding protein,NZ_CP022380.1,Capnocytophaga sp. H4358 chromosome, complete genome	MKKLTIKNIGPIIEVTFNIKKVNVFMGKQSSGKSTIAKILSFCSWVEKDISFNQSFDKFLDGDYFINYLKSFHKMERYIKEDSYIEYYGDAVHIEYSNSKVSIKWLESRFDYKRPKISYIPSERNLIALPEIEKVEFPNNYLRSYLFDWLDIRKNYSLENKIGILDTNTQYYFSEDNRQNTIQSDGYSIPLSVASSGLQSVTSLLTMVDYLTTVLFDTDEETSSYEMSRIKGDVLEVLAEELIFKNLHKSSLSKKTIKEILDNEKYKEELSIYTEKFISARANLYRYHHTNLIIEEPEQNLFPATQKELMYKLAEYINDEMYEHTQHIMTLTTHSPYILYAINNCMLAHLVKDKNEDSKLKNSMISPEDINIFEIEDGKNRSIQKENGLIGENYFDQQM…
83	NZ_CP022380.1	Novel REase	Flavobacteriia	Flavobacteriales	Flavobacteriaceae	Capnocytophaga	sp.	hypothetical protein	CGC49_RS06255	>CGC49_RS06255,hypothetical protein,NZ_CP022380.1,Capnocytophaga sp. H4358 chromosome, complete genome	MIKTKINTEFPHHTITQHSGDVYVADYTEQTKSNATKRGTEIFDNPPTDIEYFSVHNPNGVGMGNVVFDNQSFRYPNGKSKSQCEDCLFPYKSNQDSWILFTELKYANTPKRNKKHFNKAIKQLYKTRYHYLEKGVFDKTNNCYLIISMPKQEEPFLNFTLTQDRITDLKTKHNVILRATNSVKIKDDKYLDV
84	NZ_CP022381.1	Novel REase	Flavobacteriia	Flavobacteriales	Flavobacteriaceae	Capnocytophaga	sp.	hypothetical protein	CGC52_RS04070	>CGC52_RS04070,hypothetical protein,NZ_CP022381.1,Capnocytophaga sp. H2931 chromosome, complete genome	MKKREIKDVHKNSCGSIATCKENGREFVLKNANDFYKVRIDNGVVPKGEEPKCCDYYFFKEDEIEIFVELKGRNTEDAFSQLEQSINDFSYGYPKKYAFVISLNGLPKTNTKLQNFENKMKRKKVDFKQKTNRLECSYNSDSKNIENIK
84	NZ_CP022381.1	OLD-ABC ATPase	Flavobacteriia	Flavobacteriales	Flavobacteriaceae	Capnocytophaga	sp.	AAA family ATPase	CGC52_RS04075	>CGC52_RS04075,AAA family ATPase,NZ_CP022381.1,Capnocytophaga sp. H2931 chromosome, complete genome	METTERLYLKNFGPIKELDIEIKPLMVFIGESGSGKSAILKLMSLLRWVHKQNNLANFFQEEINKNIFFKNLQTSEIEEFISEKTEIVFDLGCAKYQLKNGKFEVTKCYDTTFDKVIFLSENRGILPNIFNQDFSLNMEIPYHLEDTFFNFKNAIKQKKDFFIEATKLTLFEKKAEFHSEYFVKGDDFEMKFKNASSGTKNASFLELIVNYISQRYDFNEVLQNENKRRGLGGGKTGKIFNNAKNLSIFIEEPELSLFPAAQRRLINRLVKDCFVENKQENCTTRLAFATHSPYILTSLNNLLLAGEIAKLKPEKEEEINKIIPKAYWLTMEQIGVFSIEKGIVKPAIYEDENLINGDYLDSLSEEISEEFSKLLDIKYEEEGN
85	NZ_AP014862.1	Novel REase	Gammaproteobacteria	Pseudomonadales	Pseudomonadaceae	Pseudomonas	furukawaii	hypothetical protein	KF707C_RS29215	>KF707C_RS29215,hypothetical protein,NZ_AP014862.1,Pseudomonas furukawaii strain KF707 chromosome, complete genome	MSFGACANKTNSPLVTAAAHGRQLVIRNVKGKIISKVEVDGCVVTDNSPRCDYLFEIDAPMKKVIYLELKGKDVEKAYSQLCATMDRFSVRHAGLIKDCHIVASRVPKSGPKTQVLKVRMLKDYGARLFVNTTRHQVDE
85	NZ_AP014862.1	OLD-ABC ATPase	Gammaproteobacteria	Pseudomonadales	Pseudomonadaceae	Pseudomonas	furukawaii	ATP-binding protein	KF707C_RS24320	>KF707C_RS24320,ATP-binding protein,NZ_AP014862.1,Pseudomonas furukawaii strain KF707 chromosome, complete genome	MEKIEVIDFLTIKNAEFEIRKINIIIGPQAKGKSVIAKLLYFFKSTFAEQYIRSIESFGSKRDLDKSCVAQFEQIFPKYTWGQKSFYIRYSCGDYWLSLEGKLTARSHVLKFDYCKKIIDFHRRLKACYKDALIEYDEKVRGNHSGKRINSRDQVFYESVIDKIQSSTFGTCFQRSIFVPATRSFFANLQKNVFSFLASNIEIDPFIKEFGARYESCKRFYGNNHIYGNKVSDDYRKKVDRLTRDIASGEYLYEEEKDWIQSDGRKTNLANASSGQQESIPMLLVLSVWPTLLGKDRLGTFIIEEPEAHLFPVSQKHIATLVAIIHRYFGHKFFITTHSPYILTAINNLIAAGDAFSIVDEGSSKERELLKVADKMETLSFEDVSAYTIQDGELIDIVD…
86	NZ_CP024592.1	Novel REase	Bacteroidia	Bacteroidales	Porphyromonadaceae	Porphyromonas	gingivalis	hypothetical protein	CS545_RS06185	>CS545_RS06185,hypothetical protein,NZ_CP024592.1,Porphyromonas gingivalis strain KCOM 2803 chromosome, complete genome	MAGIKRATELFEVSPPSDIDYFTVNNPCNLEMDGIPFDNNSFTRPNGKSLSQCECVIYPHSSNDESWILFLELKYSNDDKNNKKNLNKARKQLFKTQYYYKSKGVFDKNNTCYLLASLPMQRPPFTNISLTQPYLSAMKKRHNVVIRFQNSVEIIDDKKIKV
86	NZ_CP024592.1	OLD-ABC ATPase	Bacteroidia	Bacteroidales	Porphyromonadaceae	Porphyromonas	gingivalis	hypothetical protein	CS545_RS06190	>CS545_RS06190,hypothetical protein,NZ_CP024592.1,Porphyromonas gingivalis strain KCOM 2803 chromosome, complete genome	MSTITIKNIGPIKEVVEISLNRINVFMGPQSSGKSTIAKIISFCTWVEKDVATSQSLSEYQENKTYFRERLESFHKIKGYFNSDSYIHYKSEVVDIVWENEECSISWVDKYAYKRSKIAYIPSERNMVILPEARKSEFGNTNIRSFLFDWFEARKKYSNENNLSVLNLGVNYYYVEGSEEDHIRGNNNDAEYDILLSNASSGLQSITPLIAMIEYLTKWIYDEDTISFEQDERKQRVNRILAVEKVLKPYYDKDDLPIGDIQELVNSFNEKLHEKEEKAVEYFDDYKTISNSLFKTTNSQFIIEEPEQNLFPETQRDLVYYFLQKCLNKEGNRLTLTTHSSYVLYALNNCMMAGLVSDKMEANELSKLKCNQSKINPVDVSIYEIREGVVRGTIQGEDG…
87	NZ_CP024599.1	OLD-ABC ATPase	Bacteroidia	Bacteroidales	Porphyromonadaceae	Porphyromonas	gingivalis	hypothetical protein	CS388_RS08585	>CS388_RS08585,hypothetical protein,NZ_CP024599.1,Porphyromonas gingivalis strain KCOM 2800 chromosome, complete genome	MSTITIKNIGPIKEVVEISLNRINVFMGPQSSGKSTIAKIISFCTWVEKDVATSQSLSEYQENKTYFRERLESFHKIKGYFNSDSYIHYKSEVVDIVWENEECSISWVDKYAYKRSKIAYIPSERNMVILPEARKSEFGNTNIRSFLFDWFEARKKYSNENNLSVLNLGVNYYYVEGSEEDHIRGNNNDAEYDILLSNASSGLQSITPLIAMIEYLTKWIYDEDTISFEQDERKQRVNRILAVEKVLKPYYDKDDLPIGDIQELVNSFNEKLHEKEEKAVEYFDDYKTISNSLFKTTNSQFIIEEPEQNLFPETQRDLVYYFLQKCLNKEGNRLTLTTHSPYVLYALNNCMMAGLVSDKMEANELSKLKCNQSKINPVDVSIYEIREGVVRGTIQGEDG…
87	NZ_CP024599.1	Novel REase	Bacteroidia	Bacteroidales	Porphyromonadaceae	Porphyromonas	gingivalis	hypothetical protein	CS388_RS08590	>CS388_RS08590,hypothetical protein,NZ_CP024599.1,Porphyromonas gingivalis strain KCOM 2800 chromosome, complete genome	MAGIKRATELFEVSPPSDIDYFTVNNPCNLEMDGIPFDNNSFTRPNGKSLSQCECVIYPHSSNDESWILFLELKYSNDDKNNKKNLNKARKQLFKTQYYYKSKGVFDKNNTCYLLASLPMQRPPFTNISLTQPYLSAMKKRHNVVIRFQNSVEIIDDKKIKV
88	NZ_CP024724.1	OLD-ABC ATPase	Bacteroidia	Bacteroidales	Prevotellaceae	Prevotella	intermedia	AAA family ATPase	CTM62_RS12540	>CTM62_RS12540,AAA family ATPase,NZ_CP024724.1,Prevotella intermedia strain KCOM 2837 chromosome 2, complete sequence	MSKIRIKDFGPLSTSTSDNEGWLEIKKVTVFVGNQGSGKSTIAKLISTFTWIEKVLTRGDFKEKEFTASKFRNKYCGYHRISSYFNTGRTEIEYKGDSYNFTYTKEGEFSIEKNTNALSTYPLPQIMYVPAERNFISIVNNPSMIKELPDSLLTFLSEYNKAKSIIKGDFTLPINDALLEYTKTNDTVSVKGGNYKVKLQEASSGFQSIVPLYLVSHYLSNSIRNQASHSHKMSTDEAKRFEEEVSKIWADENFTDEQRRIALSALSSKFNKSAFINIVEEPEQNLFPKSQNLLLQSLLNFNNSLQANRLIITTHSPYLINELTIAIKVEQLKTDAKNNEEVKENINAIFPLASSLSPNNVAVYEHNEKEACFSLLETYQGLPSDENFLNTQLEDSNNR…
88	NZ_CP024724.1	Novel REase	Bacteroidia	Bacteroidales	Prevotellaceae	Prevotella	intermedia	hypothetical protein	CTM62_RS12545	>CTM62_RS12545,hypothetical protein,NZ_CP024724.1,Prevotella intermedia strain KCOM 2837 chromosome 2, complete sequence	MTDFFPQEHISISNKRTFGLCDAPANSGNPAFLAEDNGNDWIAVVHNDRQEKISFVPIDNCIELLREDGKIDNRCDCCLFYNTTIIFVELKQKNEKKDRNWINKGEEQLRSTIFHFEQEEQSQAFNVKKAYIANSCKPHFRKTQIGRMQKFFKETGYSLRIESHIKNL
89	NZ_CP019600.1	OLD-ABC ATPase	Spirochaetia	Brachyspirales	Brachyspiraceae	Brachyspira	hyodysenteriae	ATP-binding protein	BH718_RS10740	>BH718_RS10740,ATP-binding protein,NZ_CP019600.1,Brachyspira hyodysenteriae strain BH718 chromosome, complete genome	MQKIIIKNLHVVKDFEMEINKFNLIIGEQSSGKSTISKAIFFFKEINTHIKFYIFAYKNNIQSTMKEIYNYIIKDVFITIFGKLENIDDNLYLKYIYKSNNYIEITKKNNNLDINYSENIITFFNKLEIDIKTLFEEYLNINSSIRFEDIFERGIGKEIDNFFENESMTYYIPASRSSIALLNNQRTRLDYNTIDFIFYPFITLVEKIEFLFKDGVQNFIKNINDDNKKLIINKMNKKIEKYMGGEYFCDDKFGYIKLEHSNKKIPVDKISSGQQEILWLLNVLLGITWLNKKNQFVIIEEPEAHLYPKMQKEIIDFIVNFMNMTNSSILITTHSPYILTSTNNLLYAGKLKENYKDNKEKIEIINNVVGEYGAINPNEINAFKLYLNDFRYTNLINEE…
89	NZ_CP019600.1	Novel REase	Spirochaetia	Brachyspirales	Brachyspiraceae	Brachyspira	hyodysenteriae	hypothetical protein	BH718_RS10745	>BH718_RS10745,hypothetical protein,NZ_CP019600.1,Brachyspira hyodysenteriae strain BH718 chromosome, complete genome	MNNNYELLKKYDRKTLSDAQTKLYIKAENDIFIIKVDNGIFNDNVKKCDYLAYREKEVSNFIELKGSKIDKAYIQIIETIKNISNNDKLKYLIDTKELKAYIVSKEKNKIPNGIENKSKELAKILYAKSKIRPNNMIDLVKYVLVVSDNDKRKSSGNRIICSSKNPLIL
90	NZ_CP025936.1	OLD-ABC ATPase	Gammaproteobacteria	Vibrionales	Vibrionaceae	Vibrio	cholerae	AAA family ATPase	C1H56_RS06230	>C1H56_RS06230,AAA family ATPase,NZ_CP025936.1,Vibrio cholerae strain A1552 chromosome 1, complete sequence	MAETLKVKNFLVIKNAEIDIKRINIIIGPQANGKSLLAKLVYFFQCISKGVFDCVRLDQTKYQFDKLILSNFEQRFPRYSWENTSFIIEYTFNDLKFTISGVKKTNGKTSLKIRYSDILTKSINNKKKLFKKKFEEASANERKVYPAYDIKSMIMYESIADSLKNDLKNTFYHDAVFIPASRTFFANLQKNIFTFLASNLDIDPYLKEFGSLYENAKRLYNDPYLKRRNVERVIQEVQADLQAVVNGDYEYIDEQDWIVNKGKRINLINASSGQQESLPMLLVLATWTAVKENCMFFIEEPEAHLFPTSQGRIVSILSKIYSETNSRFFLTSHSPYILSAFNNFIMAKDVIDNGNFTLKRFVEVNGSGSPINFDDVSAYTIVDGNTKCISDTEYRMVGA…
90	NZ_CP025936.1	Novel REase	Gammaproteobacteria	Vibrionales	Vibrionaceae	Vibrio	cholerae	hypothetical protein	C1H56_RS06235	>C1H56_RS06235,hypothetical protein,NZ_CP025936.1,Vibrio cholerae strain A1552 chromosome 1, complete sequence	MDFNVHTTVSKDPIIVLKEKKSKFELLNENRINVSKVKVDGGIINCALKKRCDWILSYNKTNDYALFIELKGCDLDEAIKQLKATLDYTQDVYRNHVRQCFAVTTSVPKFGTSAQRKSRDFYHKTRSTLTIKNTPVKHGI
91	NZ_CP026692.1	Novel REase	Cyanophyceae	Nostocales	Nostocaceae	Nostoc	sp.	hypothetical protein	NLP_RS22550	>NLP_RS22550,hypothetical protein,NZ_CP026692.1,Nostoc sp. 'Lobaria pulmonaria (5183) cyanobiont' strain 5183 chromosome, complete genome	MLFNKLLLSSCLLPGKTSYTENGVEINIKPSSGETILFFLIDNQSNPNCKLRQILGLEQEGMKICDLIVFYAKESKRIICFVELKGGDVKTATEQVITTYTYFKKSLKQSELSLNFIAKAYIKSNSSVPQEIDKYKQELKQTFGEGNYDISKNSDLGNFLRGVEYQPKGKSKKK
91	NZ_CP026692.1	OLD-ABC ATPase	Cyanophyceae	Nostocales	Nostocaceae	Nostoc	sp.	AAA family ATPase	NLP_RS22555	>NLP_RS22555,AAA family ATPase,NZ_CP026692.1,Nostoc sp. 'Lobaria pulmonaria (5183) cyanobiont' strain 5183 chromosome, complete genome	MKVEIHNLGVIEELEIDLKPLTVFIGRNGTGKTWTANTLASIFGKNGFDRYFKSYIDGKTKQKYPILDNAIEQFIQEGNVSIDLINFAEEYAEAYINDVAQSSPSLIKTFMSSERSDFKSRKISFNLATVKQEILENVKKYSLEKQIYFGSQGKEYLNILKEIDENNIYFNIICKGSFLKKIPIRLFKKLLLQEIFQILHSSFYSDVYIFPIQRTTFPTFPFSLEKESLEFENVNFDNFDETSDINLDVKIISERSDKPKNKKTSEPVQSLIEILANAYINITEEREEEIQKRPEIAIYAELAELLEKQILQGRIDFNDPGLENKIFFQPSEKIKLEITVASSLVQGLTPLVLCLRYLAEPGELLIIDEPEIHLHPSVQVAITEFLAMLVQAGLKVLII…
92	NZ_CP027417.1	OLD-ABC ATPase	Betaproteobacteria	Burkholderiales	Alcaligenaceae	Oligella	urethralis	AAA family ATPase	CEQ07_RS06680	>CEQ07_RS06680,AAA family ATPase,NZ_CP027417.1,Oligella urethralis strain FDAARGOS_329 chromosome, complete genome	MKLKLKNIGMLKKAEVTLNRLCVIAGENDNGKSTIGKIVFCIVKALNKHKEELNASKQHEVQEFFEDFYFTLRSHLNDEIDKSARSIVFKQMDLLLREDVNAETSMQLFDDTWQILMQHNVLSMSDLSFIDEFKQKLISIVEEPEDQKRVLEREFTKTFVSEFDSQVLFRGADEGSIQLWDDSLKLLELIVDKGNKVSVYEDAKPILIRDATFIETPLLLNFYSLLIRSQTQLDKRGARRLGVPYTTLHTKDLFDKLIEPPAEFQDLDLLELIASVIDGEVSYSSTDGDFVYQKEGERISIKNTASGIKVFGMLQILVANDFIDINTLIIFDEPENHLHPNWQLKLAKILVELANSGVFVIVSSHSPYLIEALERYSEVKGLKDETSFYLAKNNEVENK…
92	NZ_CP027417.1	Novel REase	Betaproteobacteria	Burkholderiales	Alcaligenaceae	Oligella	urethralis	hypothetical protein	CEQ07_RS06685	>CEQ07_RS06685,hypothetical protein,NZ_CP027417.1,Oligella urethralis strain FDAARGOS_329 chromosome, complete genome	MTINLAQYAKPCDSIVSLSEQGKTFKLYNASAFAQVQLDGEVIPAGQGPKCCDYYLYDHDLTELFVELKGRQIEDGLKQLLNSIQLFQQNFPNKYAFIVSSKVPPASSTKRQQAVSKMARSGVKLHIKNSPAHYEYLTNGTIKRK
92	NZ_CP027417.1	OLD-ABC ATPase	Betaproteobacteria	Burkholderiales	Alcaligenaceae	Oligella	urethralis	AAA family ATPase	CEQ07_RS06690	>CEQ07_RS06690,AAA family ATPase,NZ_CP027417.1,Oligella urethralis strain FDAARGOS_329 chromosome, complete genome	MTNSSKQPNLTHDRLVVKNFGPIKSLDIEIKPLTIFIGESGSGKSAILKLMSLLRWVHKQNNLRSFFVKSKLATKSDYSRLVSSTLLKMSGLEEFVTAQTEIEFTVGHTLYQSKAKLPTDAKLSSQDGLCAEKIAFISENRGVLPDIYSNKIPRGFKLPYYLGDTYENFLEAFDKLDAKEFLIESTDLSLFRKTGVAAQFFVKNNNDKESSEGFELKLENASSGTKTALFSEIIVDHLTQRFDFKTVFDGAFKEFFMSKLLAQEDNAFSNKDNLPKIRFGKRHLSIFIEEPELSLFPAAQKRLIQRLIKSCFNSEASELKETKLAFATHSPYILSVINNLVMAADLSRDQPNKSERIRQIIPEEYWLLSDKLGVYSIENGIAHSIMDEETRLINADYLD…
93	NZ_CP027365.1	OLD-ABC ATPase	Gammaproteobacteria	Moraxellales	Moraxellaceae	Acinetobacter	radioresistens	AAA family ATPase	C6I29_RS06980	>C6I29_RS06980,AAA family ATPase,NZ_CP027365.1,Acinetobacter radioresistens strain DSSKY-A-001 chromosome, complete genome	MKTLEIKRFLILNAITVEYTDLLVIIGPQAQGKSLVSKLLYFFEGLEKDVFSNVINNGTKLQLQSKLRDKFLQIFNMDNLQNKDIDIKFTCEKFICSINKKANNSKINIDFDEEFYSNLKSLKHIFRRCKKIKDDFSFPSFYELIGEEQHDRVDFESIVNSFSKYLVTKRSKDSEPVDFETIKAKLNKALEFDKLYMNQERSVYVPAGRSFFANLQKSIFNFLTNNLPIDFFLKEFGARYERMKYGCTENQDEFFYTAKGKSNFENTCLTILGGNYIRLKDRDFIKSKDGALVNLEFASSGQQEALPMLLSVASTSKNNTLIIEEPEAHLFPSAQAEVIKLIGKTYNLNQELSNFIITTHSPYILMSINNAIQAYIAKYENFEIKSSSAKEWIDAAINT…
93	NZ_CP027365.1	Novel REase	Gammaproteobacteria	Moraxellales	Moraxellaceae	Acinetobacter	radioresistens	hypothetical protein	C6I29_RS06985	>C6I29_RS06985,hypothetical protein,NZ_CP027365.1,Acinetobacter radioresistens strain DSSKY-A-001 chromosome, complete genome	MSCSLFFDVCTQKEITKPISNCKVSEGRSTFILSAKRPLIFEKVKFDNCKCEISQPNDERCDWVIGPKDHEKLYFVELKGGDIVKALGQLESAVKIIKPSKKFECHIVKSGGSGSVPSFSTKFQILQKKFRRINGEIFSPHTNLHTIHI
94	NZ_CP024867.1	OLD-ABC ATPase	Gammaproteobacteria	Vibrionales	Vibrionaceae	Vibrio	cholerae	AAA family ATPase	VCA1552_RS06230	>VCA1552_RS06230,AAA family ATPase,NZ_CP024867.1,Vibrio cholerae strain A1552 chromosome I, complete sequence	MAETLKVKNFLVIKNAEIDIKRINIIIGPQANGKSLLAKLVYFFQCISKGVFDCVRLDQTKYQFDKLILSNFEQRFPRYSWENTSFIIEYTFNDLKFTISGVKKTNGKTSLKIRYSDILTKSINNKKKLFKKKFEEASANERKVYPAYDIKSMIMYESIADSLKNDLKNTFYHDAVFIPASRTFFANLQKNIFTFLASNLDIDPYLKEFGSLYENAKRLYNDPYLKRRNVERVIQEVQADLQAVVNGDYEYIDEQDWIVNKGKRINLINASSGQQESLPMLLVLATWTAVKENCMFFIEEPEAHLFPTSQGRIVSILSKIYSETNSRFFLTSHSPYILSAFNNFIMAKDVIDNGNFTLKRFVEVNGSGSPINFDDVSAYTIVDGNTKCISDTEYRMVGA…
94	NZ_CP024867.1	Novel REase	Gammaproteobacteria	Vibrionales	Vibrionaceae	Vibrio	cholerae	hypothetical protein	VCA1552_RS06235	>VCA1552_RS06235,hypothetical protein,NZ_CP024867.1,Vibrio cholerae strain A1552 chromosome I, complete sequence	MDFNVHTTVSKDPIIVLKEKKSKFELLNENRINVSKVKVDGGIINCALKKRCDWILSYNKTNDYALFIELKGCDLDEAIKQLKATLDYTQDVYRNHVRQCFAVTTSVPKFGTSAQRKSRDFYHKTRSTLTIKNTPVKHGI
95	NZ_CP028365.1	OLD-ABC ATPase	Bacteroidia	Bacteroidales	Tannerellaceae	Tannerella	serpentiformis	AAA family ATPase	C7123_RS09430	>C7123_RS09430,AAA family ATPase,NZ_CP028365.1,Tannerella serpentiformis strain W11666 chromosome	MKESIHIQNFGPLRDVRIDDIKPLTVLIGDSASGKSALMKVIAFMRYMYKKGNVRAYLKKANIDVSISTQPFFKDELEPMVSLDTEIVYTVQMDSRLMYTVEYNSNENRLTVDYNSGNEDLVFFKESYVSETRSIIPLWSLRGARFPGADLGYYFNETFRDFSEATDRIKEQSLDYIGMKMEVKTELTRKHFLISPNDESHEVFELEHTSSGIQASVPLMTIVRYFAHKFSFTNAFRRSVLDQLSDDDISQFRPEINLKDLKKYIHLHIEEPELSLDPKTQCLFINDLIREAFYRGDNKRPDDGRQLGLMFATHSPYILNHLNVLLKASYNEKAREHYPYINPDEIAVYRLHDGEVHSLVEDDEETGERIIDTYKFSETMEWILDKYESVD
95	NZ_CP028365.1	Novel REase	Bacteroidia	Bacteroidales	Tannerellaceae	Tannerella	serpentiformis	hypothetical protein	C7123_RS09435	>C7123_RS09435,hypothetical protein,NZ_CP028365.1,Tannerella serpentiformis strain W11666 chromosome	MTDMDSALVKFLLVDYPAHRHKKAEQMKPLRRECPQYKKTFELHDDKEKLADILCYKDKGEVVIQNDTNVPLEVVDIEDYIEQFPEEAKEQGRKDDQVNCKCDFIIGPTEGDPFILFVELTQSTSKNIRDSKLTHAAQQLARSIQRFYEKDKFFDRYEKKVALFAYRVTGSERLSKKALKNMEIMLKSPIAVARQPIKKATHIIKSHGFTFEQRLYPTPYIIE
96	NZ_CP028894.1	OLD-ABC ATPase	Gammaproteobacteria	Vibrionales	Vibrionaceae	Vibrio	cholerae	AAA family ATPase	A1552VC_RS06230	>A1552VC_RS06230,AAA family ATPase,NZ_CP028894.1,Vibrio cholerae strain A1552 chromosome 1, complete sequence	MAETLKVKNFLVIKNAEIDIKRINIIIGPQANGKSLLAKLVYFFQCISKGVFDCVRLDQTKYQFDKLILSNFEQRFPRYSWENTSFIIEYTFNDLKFTISGVKKTNGKTSLKIRYSDILTKSINNKKKLFKKKFEEASANERKVYPAYDIKSMIMYESIADSLKNDLKNTFYHDAVFIPASRTFFANLQKNIFTFLASNLDIDPYLKEFGSLYENAKRLYNDPYLKRRNVERVIQEVQADLQAVVNGDYEYIDEQDWIVNKGKRINLINASSGQQESLPMLLVLATWTAVKENCMFFIEEPEAHLFPTSQGRIVSILSKIYSETNSRFFLTSHSPYILSAFNNFIMAKDVIDNGNFTLKRFVEVNGSGSPINFDDVSAYTIVDGNTKCISDTEYRMVGA…
96	NZ_CP028894.1	Novel REase	Gammaproteobacteria	Vibrionales	Vibrionaceae	Vibrio	cholerae	hypothetical protein	A1552VC_RS06235	>A1552VC_RS06235,hypothetical protein,NZ_CP028894.1,Vibrio cholerae strain A1552 chromosome 1, complete sequence	MDFNVHTTVSKDPIIVLKEKKSKFELLNENRINVSKVKVDGGIINCALKKRCDWILSYNKTNDYALFIELKGCDLDEAIKQLKATLDYTQDVYRNHVRQCFAVTTSVPKFGTSAQRKSRDFYHKTRSTLTIKNTPVKHGI
97	NZ_CP029145.1	OLD-ABC ATPase	Cytophagia	Cytophagales	Hymenobacteraceae	Hymenobacter	nivis	AAA family ATPase	DDQ68_RS13405	>DDQ68_RS13405,AAA family ATPase,NZ_CP029145.1,Hymenobacter nivis strain NBRC 111535 chromosome, complete genome	MNEQLIVKNFGPIKDATVDFKRVTVFIGPTGGGKSTLAKLAAVFRDKRFYADNDGSSKPEDEFKNRQILSIYSINKYFNIQTQIEFQSDTVKISYANEQDRIALIGSGERAAKEYFNYTTEALTSIRNILAKRLEPYESKTKGTGNEQSPDIGQTQEDIKSIILNLRESKVFSNFAMRTKSEYIPAERAFLSAIEYSWAGLIRDNIGLPKILLDFANSFSLSRKDVSELDIPFLKAKYLHVNGRDFIKIPDREEPLMLLETASGIQSVTPMLVLLEHLSRNTEQAQSFIIEEPELNLYPTAQQGLLNWLVEKCTKGENDLTITTHSPYILSHLNLLLYAYHVGSKDEEKRQKVAVIIPEKYWINPDEFAAYYVNGPEGAGGVRSLLDPETKLISQNELD…
97	NZ_CP029145.1	Novel REase	Cytophagia	Cytophagales	Hymenobacteraceae	Hymenobacter	nivis	hypothetical protein	DDQ68_RS22905	>DDQ68_RS22905,hypothetical protein,NZ_CP029145.1,Hymenobacter nivis strain NBRC 111535 chromosome, complete genome	MLNPLRESFRDQMRGSACQEAITAVEFLVQDPPGTAPCFHYLPPTRNRFDLQVINESGRLVHLIKVDDCLYMSAEGRRCDCALLTTEQTYFVEFKKAEHDITSSGNLRYARAADCVEQLELTIKDFVSRAIIPPGALVLAYACVGRTSQRPYPGADFLALSASFNNRFEGIPIRVRLVVENVLVINKGPLA
98	NZ_CP027303.2	OLD-ABC ATPase	Bacilli	Bacillales	Bacillaceae	Geobacillus	thermoleovorans	AAA family ATPase	C1N76_RS08725	>C1N76_RS08725,AAA family ATPase,NZ_CP027303.2,Geobacillus thermoleovorans strain SGAir0734 chromosome	MARIRIEHFGPVKLFDEEITDVTVLIGPQASGKSTISKLIFFFQSIPDEWVNYLLSVRQTEENNPFFEFNKRLRRKFVGYFGTTKHMKPFHIRYEYDVEKFVRLDLKDGYVQIHFSDPLKREIQENFKHVVQMKKEMQYEEQQLDDFWNVSSWKVRQQNVLEKVKAAITEVFGDSKTPIFIPAGRSLVATLSDQLQDINPQQLDVLTEQFIERINLLKKMFSHSFEEIIEDRKKFSTEKIDFEAIRLAIKMIEGVMKGKYMFSDYGERIFFNEREYTKLKFSSSGQQEVVWILLLIFTIILERQRVFMVIEEPEAHLYPNAQKEMVALFALLLNVTNSTLVITTHSPYILSAFNIYLYAAKIGNKLDQRVHPIVDRKLRLSPERLKAYMLESEGGKFHY…
98	NZ_CP027303.2	Novel REase	Bacilli	Bacillales	Bacillaceae	Geobacillus	thermoleovorans	hypothetical protein	C1N76_RS08730	>C1N76_RS08730,hypothetical protein,NZ_CP027303.2,Geobacillus thermoleovorans strain SGAir0734 chromosome	MAVVGWESCLHYCDRRKLAVVEENGRGVRFVNEREKRVALYRVDGCLIKEGVKCDFLFLVIEGDRAFFIELKGSDLKQAVHQIARTIEQLGKWLPGYRFEGRIVTTRVRTPALKSTYLMKLEKMLRRTGGTLVVKAKWDEVNV
99	NZ_CP021162.1	Novel REase	Gammaproteobacteria	Enterobacterales	Enterobacteriaceae	Enterobacter	hormaechei	hypothetical protein	BET69_RS00525	>BET69_RS00525,hypothetical protein,NZ_CP021162.1,Enterobacter hormaechei strain 234 chromosome, complete genome	MCLKCHGKSKNKKIVLSDKGTSTQLTVDNEEALETIHKLIDGCIIKEGERCDHYLKITNGDNVSHLFVELKGSDVEKAAKQIVTTIKSGCVTLNKSDKKHAAIVSTRNPLNSTETAKIKKKMLAQEKTHLHFYKMKAQEKISKFS
99	NZ_CP021162.1	OLD-ABC ATPase	Gammaproteobacteria	Enterobacterales	Enterobacteriaceae	Enterobacter	hormaechei	AAA family ATPase	BET69_RS00530	>BET69_RS00530,AAA family ATPase,NZ_CP021162.1,Enterobacter hormaechei strain 234 chromosome, complete genome	MENLKIENFLSIQKIDIPLKKINIFIGPQAQGKSVIAKLIKYFKDYPTNIIRHVSEGKTKRDILKEEKLRFIKIFPQQYWSNDCFTIVYSNKHYSIEISNNEKQKFNIVISDKMTKTIQKLRSVLKKDNDLPLETPLSSSLERRKKRDIDQELRRILCLELFSSNDLKIESVMYIPAGRSFFANLQKNVFSFLSSSIEIDYFLTEFGAIYEQTKKIMSQRVLSDILQKEVPASVNKLVETLICGKYVSEKGEDFIKTNLKKVNLNNSSSGQQESLPMALMLSTWPYLSSTFERSFIIEEPEAHLFPSAQAIVVSLIAAAYNRAEHFCSYTITTHSPYILSALNNLIQAGNTSKAITHENIKMKEELYKLVPEYQLVSFEDVTAYMVNNGKVNNIIDHEL…
100	NZ_CP021167.1	Novel REase	Gammaproteobacteria	Enterobacterales	Enterobacteriaceae	Enterobacter	hormaechei	hypothetical protein	CAL61_RS00525	>CAL61_RS00525,hypothetical protein,NZ_CP021167.1,Enterobacter hormaechei strain 388 chromosome, complete genome	MCLKCHGKSKNKKIVLSDKGTSTQLTVDNEEALETIHKLIDGCIIKEGERCDHYLKITNGDNVSHLFVELKGSDVEKAAKQIVTTIKSGCVTLNKSDKKHAAIVSTRNPLNSTETAKIKKKMLAQEKTHLHFYKMKAQEKISKFS
100	NZ_CP021167.1	OLD-ABC ATPase	Gammaproteobacteria	Enterobacterales	Enterobacteriaceae	Enterobacter	hormaechei	AAA family ATPase	CAL61_RS00530	>CAL61_RS00530,AAA family ATPase,NZ_CP021167.1,Enterobacter hormaechei strain 388 chromosome, complete genome	MENLKIENFLSIQKIDIPLKKINIFIGPQAQGKSVIAKLIKYFKDYPTNIIRHVSEGKTKRDILKEEKLRFIKIFPQQYWSNDCFTIVYSNKHYSIEISNNEKQKFNIVISDKMTKTIQKLRSVLKKDNDLPLETPLSSSLERRKKRDIDQELRRILCLELFSSNDLKIESVMYIPAGRSFFANLQKNVFSFLSSSIEIDYFLTEFGAIYEQTKKIMSQRVLSDILQKEVPASVNKLVETLICGKYVSEKGEDFIKTNLKKVNLNNSSSGQQESLPMALMLSTWPYLSSTFERSFIIEEPEAHLFPSAQAIVVSLIAAAYNRAEHFCSYTITTHSPYILSALNNLIQAGNTSKAITHENIKMKEELYKLVPEYQLVSFEDVTAYMVNNGKVNNIIDHEL…
101	NZ_CP026548.1	Novel REase	Clostridia	Eubacteriales	Oscillospiraceae	Faecalibacterium	prausnitzii	hypothetical protein	C3706_RS13130	>C3706_RS13130,hypothetical protein,NZ_CP026548.1,Faecalibacterium prausnitzii strain 942/30-2 chromosome, complete genome	MPNINSCVPYRAGTCSSFVSSENGCKHEAKNPDKKAIRQFKVDGEVFPKGHDPERCDWLLLDDTKGNAYYIELKGSDIPHAIEQIESTIREIHWSISEYIVFKRIVYKTGTHKIQESSVIKWKQRNKNAIIKEKQLSENI
101	NZ_CP026548.1	OLD-ABC ATPase	Clostridia	Eubacteriales	Oscillospiraceae	Faecalibacterium	prausnitzii	AAA family ATPase	C3706_RS13135	>C3706_RS13135,AAA family ATPase,NZ_CP026548.1,Faecalibacterium prausnitzii strain 942/30-2 chromosome, complete genome	MNHTIHIKKLGPINECTLEIKQFNVFTGPQSNGKSTVAKAIYYCRSIKQDILNIMMQGGPSKVFSAKTDWKCAMQARMKDKFLQIFGTSWIMPSDMMLDYVYGDEKMSLCVSLNEDYERPGHNYVNIQFSEGFLELFQELDDNVFLDPYAFKKGHWEEVLTKTLHDPYETVFIPAGRNLITILSEQMNYIFTSLEGSQLRQIDYVTKRYIETILKLKPLFGRGLSGYIDDVMASEDSEAAKKFKSNRPAIKLLCEKATEILGGNYRYVDGEERLYLDERKYIKINFTSSGQQEIIWVFNLLFYYLIEDKRVFLILEEPESHLYPSSQRSVGELLGLFLNDEKNAELITTHSPYLLGTFNYMLQAGQSKGNAAEKIKQKLRKRYWLDPKQVSASYIRGGS…
102	NZ_CP030880.1	Novel REase	Gammaproteobacteria	Moraxellales	Moraxellaceae	Acinetobacter	haemolyticus	hypothetical protein	DS737_RS15975	>DS737_RS15975,hypothetical protein,NZ_CP030880.1,Acinetobacter haemolyticus strain HW-2A chromosome, complete genome	MSTYESCSCKKIFSQKENKSSYSLHNKNYYICEVKIDGGLINTGNRCDWLYKIYEHSCKSRETNPMSACPTHNTCNTQQLTLKETIFIELKGEDLDKAVLQIEATHKYLKQNHPDYLCNNKRAYAVTTRCPSKTSELDKIKRNLKKTTGITLDRLKPTSNITI
102	NZ_CP030880.1	OLD-ABC ATPase	Gammaproteobacteria	Moraxellales	Moraxellaceae	Acinetobacter	haemolyticus	AAA family ATPase	DS737_RS03630	>DS737_RS03630,AAA family ATPase,NZ_CP030880.1,Acinetobacter haemolyticus strain HW-2A chromosome, complete genome	METLVVKNFLVIKEANLDVKKINIIIGSQGTGKSVLAKTLYLVKNLENLIRSHLLKGADFEILNREVKSKFISIFPEYAWKSQSFEIIYKIHNVSIIIKNDNGLEFTFSKNLIDDYKKITEQFNIIKESIDKEYIKQNDDDDEVLNILPKNFIYRRHIGKLLNDSNFLHLMPTSHFIPASRAFFSLFYENLFSILSSASNLDPFLMEFGKLYESFRSMYNRHLDAIQDSFPLEFSKQILNGDIVLKEEKCFIVNENQSIELIQASSGQQEALPMLQTLAVLSIFSRNTFTFIEEPEAHLFPTSQANIMKLLSFLNNKGQNFFITTHSPYILSELNNYLYAQDLIKRELLSLEDFDKILPSTSPIDINNISAYKIENGILTSIIDEEFSIIDSDELDKAS…
103	NZ_CP030850.1	OLD-ABC ATPase	Cytophagia	Cytophagales	Spirosomaceae	Runella	rosea	AAA family ATPase	DR864_RS10100	>DR864_RS10100,AAA family ATPase,NZ_CP030850.1,Runella rosea strain HYN0085 chromosome, complete genome	MEQILIKNFKAIVNKEERPINVKKMTVLMGEQGSGKSTVAKLVYFFKTIREEILTPFIGNFLVTEDNLKQVIEGQIYSYFITLFGSSRRLTNFEITYSYANDEFIRISQIETGELKIEFEHWLSKLNKAIGLNRELKRLDNAFGDLERRERDRFVNGIVKIVNNLFGSTQLNLYLPASRNAVISLGNHLLEIYSKLDNNLSASNDKEAHRYMSENDIILLKFIQYNRFLRNKFLQSGNFQTFIEDEKELNPELDCTDSEKILTRIEAVLKGHYLNDSEGEKLTLNDNQFVFLQNASSGQQESIRTFQDIFLHVLYSDPVFRVIEEPESHLFAAAQKELIESLAILANKNPESQLLITTHSTFILRVLDNLLKAFQINDSDAERIIDRAAWLNFDEFAAY…
103	NZ_CP030850.1	Novel REase	Cytophagia	Cytophagales	Spirosomaceae	Runella	rosea	hypothetical protein	DR864_RS10105	>DR864_RS10105,hypothetical protein,NZ_CP030850.1,Runella rosea strain HYN0085 chromosome, complete genome	MKEGESIYHKIKKEEKCCSTKRSVNEHGKTFSINCSDKNINICCVKLDKCLITAISNQKQCDYLFMSDRNNSPTDYSYYFVELKGSGCDAEGAFEQIQQAVHYIKSRFGAIPKHQIWGFIVGGKDTQNMSRLKERFKRDIGKELKHSTGIRYEHKI
104	NZ_CP027806.1	Novel REase	Balneolia	Balneolales	Cyclonatronaceae	Cyclonatronum	proteinivorum	hypothetical protein	CYPRO_RS07185	>CYPRO_RS07185,hypothetical protein,NZ_CP027806.1,Cyclonatronum proteinivorum strain Omega chromosome, complete genome	MRKTFAPEHCNSFTDAQLFSLCDKPHPAQEPAYTDTNSPERWIATVHNPEGRQLTFTAVDHCLDLRREDGKMGKRCDGMLRYDTTVIFTELKQRRDKGSEWIKTAESQLRETISHFEVCGEAGTYKKKRAYICNSEQPAFRVSQIERMERFFRETGYILRIEARIKID
104	NZ_CP027806.1	OLD-ABC ATPase	Balneolia	Balneolales	Cyclonatronaceae	Cyclonatronum	proteinivorum	AAA family ATPase	CYPRO_RS07190	>CYPRO_RS07190,AAA family ATPase,NZ_CP027806.1,Cyclonatronum proteinivorum strain Omega chromosome, complete genome	MSKIRIKHFGPIQEGFPDEGGWLDIKKVTVFIGNQGSGKSTVAKLISAFMWAEKSLVRGDYTQEWFEKKSRLKDQLLRYHRLDSYLKYNGSERSALEYEGEACRILYQNGTLSIEELDRRSYQLPQIMYVPSERNFVAYVKSPKELKLSSDALMEFLTAFENAKQHLSGSLPLPVNQTQLEFDKLNDTLNLQGAGYKIGLTEASSGFLSLVPLYLVSWHLAETVKKQNASAREPMSSDELLRFKKGVEEIWANASLTEEQRQAALTVLSARFTKTAFINIVEEPEQNLFPDSQQQLLYSLLALNNLNSGNKLIMTTHSPYLINFLTLAAKAADLNNQNMSGLDGAKVHQIVPHAAATPGDDLAVYQFDEQNGSIRKLPSYNGLPSDAHELNASLDKSNE…
104	NZ_CP027806.1	OLD-ABC ATPase	Balneolia	Balneolales	Cyclonatronaceae	Cyclonatronum	proteinivorum	AAA family ATPase	CYPRO_RS07200	>CYPRO_RS07200,AAA family ATPase,NZ_CP027806.1,Cyclonatronum proteinivorum strain Omega chromosome, complete genome	MKIETIRLKNFKVFQNLEIRDLPKLAIFVGANGSGKSTLFEVFAFLSEALSGNVRSALAGRGGFREVKSRDSEGNVEIELQFRLEISGRERLVTYLLEISEEAGRPVVAREILKYKRGRYGSPYHFLDFARGSGTAITNEEDFDKSDEELEREEQKLGSPDILAIKGLGQFDRFKAASAFRSFIENWHVSDFHISEARPVREAGYAEHLSPRGDNLALVAQFMFENHREVFDALLEKMAQRVPGVQKVEAKLTEDGRIVLRFQDGNFKDPFVARFVSDGTIKMFAYLLMLHDPQPHPLLCIEEPENQLYPTLLPELLEEFRMYANKGGQVFVTSHSPDFLNAAEADEVFWLDKREGYTQIRRASDDPFISAQVKAGNPLGYLWKSNMFEGSHPNG
105	NZ_CP065936.1	OLD-ABC ATPase	Cyanophyceae	Nostocales	Aphanizomenonaceae	Cylindrospermopsis	raciborskii	ATP-binding protein	C6N34_RS05775	>C6N34_RS05775,ATP-binding protein,NZ_CP065936.1,Cylindrospermopsis raciborskii Cr2010 chromosome, complete genome	MKVAISNLGNIQKAEIELSPFTVFIGRSGTGKSWTAYTIASIVSNYGFKSYLQIYEDKIKREQYNLEYDVLEESIQEFLESGSCQINLVNFAQKFAEKYVNDLAKMSPNWLSKFLGTSRLNFNNLEVKFSINELKQDLVTRIRQISFQQEMNYGNQGLKVFKQQDEEEIYFYQVYEGNRDSLKDSLKLPPLLIRDLFLKTILGIIHECFYADVHIFPTERTAYIGFPFSVNLSKLMELEMEKTISPEEQKPIMENLMKFKRSKRSRSGIIDSLTSVIASAVIKTDQERDEEAEKDPQIKKYIDLANFLQENILSGHVKFNSSPLVNEIIFEPIPDVKLEMHITSSMIKELTPLYLCLRYLAKPNELLVIDEPEMNLHPAAQVEITEFLAMLVNAGIKVL…
105	NZ_CP065936.1	Novel REase	Cyanophyceae	Nostocales	Aphanizomenonaceae	Cylindrospermopsis	raciborskii	hypothetical protein	C6N34_RS05780	>C6N34_RS05780,hypothetical protein,NZ_CP065936.1,Cylindrospermopsis raciborskii Cr2010 chromosome, complete genome	MLFDYLLLSGCLLPNRYSYSENGVKIELQPQSGELILLFHIDDQSNRDCKFRRVLELDNQGMKMCDLIVFYAKDSTRNICFIELKGRDIETAIQQINNTYKYFHAKLNQSNACNLVPEVNTKACIVSRACVPIKPLDSYTSYKELKYNFGKENISISKSSSLDRFLRGLNYEPKGKKNRK
106	NZ_CP031833.1	Novel REase	Gammaproteobacteria	Enterobacterales	Enterobacteriaceae	Escherichia	coli	hypothetical protein	D0R13_RS15675	>D0R13_RS15675,hypothetical protein,NZ_CP031833.1,Escherichia coli strain 2452 chromosome, complete genome	MCKNCKGKTKNKIIVLSDKGTSTQLSVINDNELEVEHKLIDGCAIVVGERCDHYLKIYNNQDVSHLFVELKGSDVEKAVKQIVTTLKSGVINVGAKEKKHGAIVSTRNPLNSTETNKLKKKILLSDGVNLHFYKMKAQQKITSFT
106	NZ_CP031833.1	OLD-ABC ATPase	Gammaproteobacteria	Enterobacterales	Enterobacteriaceae	Escherichia	coli	AAA family ATPase	D0R13_RS15680	>D0R13_RS15680,AAA family ATPase,NZ_CP031833.1,Escherichia coli strain 2452 chromosome, complete genome	MENIKIDKFLTIQKVDIPLKKVNIFIGPQAQGKSVIAKLIKYFKDYPMDILRASTEGKTKRDILKEQKNKFSKIFPQQYWADDEFFIEYSNKHYWVRITNRKDSKGSLKITLSENLTKTIAKLRLIVRKDLDENIENSLAESVTRRRKRGIEHELRVCLSLGLFSEPETKLESVFYIPAGRSFFANLQKNVFSFLSSSIEIDYFLTEFGSLYEQTKKLFSQDYMIRMLRGAVPQHVNKLVEELICGKYITEKGEDFIRHAAKKTNLNNSSSGQQEALPMALMLSSWPYLQSMTSKSFIIEEPEAHLFPSAQAKVVSLIASAYNQAESYCSYTITTHSPYILSAFNNLIQAGNALKCIKGKNNADIERLYKLVPESQIIDFDDVTAYMVNAGKVTEILDS…
107	NZ_CP032157.1	Novel REase	Chitinophagia	Chitinophagales	Chitinophagaceae	Paraflavitalea	soli	hypothetical protein	D3H65_RS19975	>D3H65_RS19975,hypothetical protein,NZ_CP032157.1,Paraflavitalea soli strain 5GH32-13 chromosome, complete genome	MNLAERCLLNKGHEKDSIIVCKDAHGESQSQYRLINNLNRIVQKYDLDGCLIKENNTERCDFLLIVPAENKTRAVFIELKGKKFLKAVSQVNNSIEQLNPATSQYNIFGRIIMSAAPKLQGPAYIRLLEKTTKSGGNLIIKSKIIAEQIGELL
107	NZ_CP032157.1	OLD-ABC ATPase	Chitinophagia	Chitinophagales	Chitinophagaceae	Paraflavitalea	soli	AAA family ATPase	D3H65_RS19980	>D3H65_RS19980,AAA family ATPase,NZ_CP032157.1,Paraflavitalea soli strain 5GH32-13 chromosome, complete genome	MSETLIIKNFGPVRSAEIELKKINIFIGPQGSGKSTIAKVISAVMSDAENRKSGIGNTQLKGKLLEELNLSSFFEEDTSILIKSPKGSEALLDKDENVFVVAESPSVYSRLSNSMYVPAERTLIPLIANSSFFFIREQTPIPRYVTDFGLLFQKARAEIKSRKFNFLDEVTYHYRDGRDILELKNGKFITLSEASNGMQTTVPLLLALDWLTSKIESRVNDKKIYVSIEEPELSLFPFTQNDLLKFVIEKIAPLDFHLSITTHSPYTLTAINNLIYAFQVGSKHLQTNEIVPRELWLDPSGIGAWFVENGTVRSIMDEETQLINTEEIDKISEIIGDTMESLATIKMRGQ
108	NZ_CP032317.1	OLD-ABC ATPase	Cytophagia	Cytophagales	Hymenobacteraceae	Hymenobacter	oligotrophus	AAA family ATPase	D3Y59_RS17650	>D3Y59_RS17650,AAA family ATPase,NZ_CP032317.1,Hymenobacter oligotrophus strain sh-6 chromosome, complete genome	MNEQLIIKNFGPIKEAAVNFKKVTVFIGPTGGGKSTLAKLVSIFRDVDFYISEYGPLDLLQFYGIESYFEKNSEIKFNRDRYGLKLKRNSVTYDKVTRQIINSYTKLTTKAFNERSKERVPSLVDSIHSAAKQAGLDNSGVDDIMNNIYPIVEQVIQDTSREMMKIIFSKMFLYTHPAYIPSERMFVSALNNSWAGLMRDDIGLPQSLLAFVNNFSQFRSSIGKLELPMFNVNYIHKDGEDLIEIKGSEKKLSLHETASGIQATAPLLVLIEYLSRNVEEVQSFIVEEPELNLYPVAQHDFIKWLVQKCCLGNNDLTITTHSPYILASCNLLMEAYKVWQQRPELEMEIDKIVPRASWINPDNFAAYYVDKEVVSIKDDRTNLIGGNHLDDVSGSISDA…
108	NZ_CP032317.1	Novel REase	Cytophagia	Cytophagales	Hymenobacteraceae	Hymenobacter	oligotrophus	hypothetical protein	D3Y59_RS18415	>D3Y59_RS18415,hypothetical protein,NZ_CP032317.1,Hymenobacter oligotrophus strain sh-6 chromosome, complete genome	MREIIENRFTHCRQKGCINIYPEPVSYYADPPGEGWVCRVPDEDFDPERHFTVYNSGERNIHLVAIDKCLIGRNKQIRKRCDCVFFEERDVCFVEFKLRAEGREHEDDRNQQTRLEEAAEQLLQTIQLFEEEGLLTNEHRVRAYAFVGYGPLYPAPTTTLVYLAEYLDSNIRSAIDFDAKDSVIF
109	NZ_CP025074.1	OLD-ABC ATPase	Bacilli	Bacillales	Bacillaceae	Bacillus	caldolyticus	AAA family ATPase	CWI35_RS11615	>CWI35_RS11615,AAA family ATPase,NZ_CP025074.1,[Bacillus] caldolyticus strain NEB414 chromosome, complete genome	MARIRIEHFGPVKLFDEEITDVTVLIGPQASGKSTISKLIFFFQSIPDEWVNYLLSVRQTEENNPFFEFNKRLRRKFVGYFGTTKHMKPFHIRYEYDVEKFVRLDLKDGYVQIHFSDPLKREIQENFKHVVQMKKEMQYEEQQLDDFWNVSSWKVRQQNVLEKVKAAITEVFGDSKTPIFIPAGRSLVATLSDQLQDINPQQLDVLTEQFIERINLLKKMFSHSFEEIIEDRKKFSTEKIDFEAIRLAIKMIEGVMKGKYMFSDYGERIFFNEREYTKLKFSSSGQQEVVWILLLIFTIILERQRVFMVIEEPEAHLYPNAQKEMVALFALLLNVTNSTLVITTHSPYILSAFNIYLYAAKIGNKLDQRVHPIVDRKLRLSPERLKAYMLESEGGKFHY…
109	NZ_CP025074.1	Novel REase	Bacilli	Bacillales	Bacillaceae	Bacillus	caldolyticus	hypothetical protein	CWI35_RS11620	>CWI35_RS11620,hypothetical protein,NZ_CP025074.1,[Bacillus] caldolyticus strain NEB414 chromosome, complete genome	MAVVGWESCLHYCDRRKLAVVEENGRGVRFVNEREKRVALYRVDGCLIKEGVKCDFLFLVIEGDRAFFIELKGSDLKQAVHQIARTIEQLGKWLPGYRFEGRIVTTRVRTPALKSTYLMKLEKMLRRTGGTLVVKAKWDEVNV
110	NZ_CP024634.1	OLD-ABC ATPase	Bivalvia	Mytilida	Myti	Bathymodiolus	thermophilus	AAA family ATPase	MS2017_RS00600	>MS2017_RS00600,AAA family ATPase,NZ_CP024634.1,Bathymodiolus thermophilus thioautotrophic gill symbiont strain EPR9N chromosome, complete genome	MQFKLENFKPIKSAEIKVNDLTLIFGDNNTGKTYIAYALYGLLSTWGDSVSDIKFFTKQQRKDLLNNGKLSVDKSTLDKNKILKDIANNYVNGNPFGSMASNVFSSQPKQSDTAVSLSNINFVQNKRLKRQVGADTWLYVDIDSNNIEIKIDGEMSLDFTSTDRLMLSGIFEIPNVFISVSERLGISLFQKDLDENMANLMDRLKKNKDLDPFNMLIENSSRYALPIKDNIDFMRAIERHQKTKSELGVDLSSHIENMFGSDGYGGKLKHNGTEIRFLNNRKGNNKMDIPLHLASASVRALSNLYFFLKHKAKKGDLIIIDEPESHLSLAKQRLLAKLIADCINNDLKILLTTHSDTLVLELNNLMMLNSDFKDKNVFMKKHKYQQAHTINPDKVSAYI…
110	NZ_CP024634.1	Novel REase	Bivalvia	Mytilida	Myti	Bathymodiolus	thermophilus	hypothetical protein	MS2017_RS00605	>MS2017_RS00605,hypothetical protein,NZ_CP024634.1,Bathymodiolus thermophilus thioautotrophic gill symbiont strain EPR9N chromosome, complete genome	MMFEKFFDTPGKYQYRYKDCCRDIDLIEQQQNQEHTIVFDVEKKIECFDLKPLVSNIKNVKVCDYVLINHTDKKILFCELKNAKDKSDAIKQLRHSKNIVDCLINILDSNISYKRGYVVINKKSLNKGNTRKKWKLISGKHFKYIYTGRTSINFDKLNYE
111	NZ_CP033925.1	Novel REase	Flavobacteriia	Flavobacteriales	Weeksellaceae	Chryseobacterium	lactis	hypothetical protein	EG341_RS22980	>EG341_RS22980,hypothetical protein,NZ_CP033925.1,Chryseobacterium lactis strain G0197 chromosome, complete genome	MKDKIKRFKGTYSSCSEFSRTAIEKGKKYQIECTEVYLKARIDDCIITSKSIEKCDFLFIRDSECKESKTEFYFVELKGSDIEKAFNQIIETIKHLTDQLLLKKDLIFGFIVSSKVPSGGNDVTKLKQLFAKKYGKKLEIKNKVLIYKPTP
111	NZ_CP033925.1	OLD-ABC ATPase	Flavobacteriia	Flavobacteriales	Weeksellaceae	Chryseobacterium	lactis	AAA family ATPase	EG341_RS22985	>EG341_RS22985,AAA family ATPase,NZ_CP033925.1,Chryseobacterium lactis strain G0197 chromosome, complete genome	MEKLIIKNFGPIADIEIELNKYVILIGDTSTGKSVIAKLSVIFNEVAFKGIKTISNFKEHLKKFNISYLKKESYIKYSIGDDYIEINDNKIKNNNFKGLQLNEKKLHNLQQKYNNLLKDSIVINDSDLSKQISDLKLSFEELKETFIDLQSLVHYNLPLYIPTERITFSMAGNSLAGLWANNINISQSYKDFAAIYDKAKEAIKSLKYDSLSFDYHYNDENEHIVHNNKKIDLNQASSGIQSVLPLLLVLNYILIQSNKETFIKCIVIEEPEISLFPVRQKELIEYIVNLFNKSKARIVIPTHSPYILSAFNNLILAKNAYNENTKRKEEINKIINEGLWIDYKQISVYEIKDGKSITLNDDELKNINISAIDSASDILSEQADQLIDIRYEG
112	NZ_CP033924.1	Novel REase	Flavobacteriia	Flavobacteriales	Weeksellaceae	Chryseobacterium	lactis	hypothetical protein	EG342_RS07055	>EG342_RS07055,hypothetical protein,NZ_CP033924.1,Chryseobacterium lactis strain KC_1864 chromosome, complete genome	MKDKIKRFKGTYSSCSEFSRTAIEKGKKYQIECTEVYLKARIDDCIITSKSIEKCDFLFIRDSECKESKTEFYFVELKGSDIEKAFNQIIETIKHLTDQLLLKKDLIFGFIVSSKVPSGGNDVTKLKQLFAKKYGKKLEIKNKVLIYKPTP
112	NZ_CP033924.1	OLD-ABC ATPase	Flavobacteriia	Flavobacteriales	Weeksellaceae	Chryseobacterium	lactis	AAA family ATPase	EG342_RS07060	>EG342_RS07060,AAA family ATPase,NZ_CP033924.1,Chryseobacterium lactis strain KC_1864 chromosome, complete genome	MEKLIIKNFGPIADIEIELNKYVILIGDTSTGKSVIAKLSVIFNEVAFKGIKTISNFKEHLKKFNISYLKKESYIKYSIGDDYIEINDNKIKNNNFKGLQLNEKKLHNLQQKYNNLLKDSIVINDSDLSKQISDLKLSFEELKETFIDLQSLVHYNLPLYIPTERITFSMAGNSLAGLWANNINISQSYKDFAAIYDKAKEAIKSLKYDSLSFDYHYNDENEHIVHNNKKIDLNQASSGIQSVLPLLLVLNYILIQSNKETFIKCIVIEEPEISLFPVRQKELIEYIVNLFNKSKARIVIPTHSPYILSAFNNLILAKNAYNENTKRKEEINKIINEGLWIDYKQISVYEIKDGKSITLNDDELKNINISAIDSASDILSEQADQLIDIRYEG
113	NZ_CP032548.1	Novel REase	Flavobacteriia	Flavobacteriales	Flavobacteriaceae	Tenacibaculum	singaporense	hypothetical protein	D6T69_RS04750	>D6T69_RS04750,hypothetical protein,NZ_CP032548.1,Tenacibaculum singaporense strain DSM 106434 chromosome	MIKTKITSNFPHHIITTKDDDIHIADYTESTKNLPAHLRRSVEIFSPTPPTDNNYFTIKNSSKLDLDNIIFDHSSFVRSNGSTLSQCESCSFPSVSNSDSWILFLELKYSNNPNRNKQNLKKAIKQLVKTRGYYSTNSTFLTSNNCYLIASLPLQTEPFANFALTQDLISRIKIKYNFILRLKNSVEVLDKSILLV
113	NZ_CP032548.1	OLD-ABC ATPase	Flavobacteriia	Flavobacteriales	Flavobacteriaceae	Tenacibaculum	singaporense	hypothetical protein	D6T69_RS04755	>D6T69_RS04755,hypothetical protein,NZ_CP032548.1,Tenacibaculum singaporense strain DSM 106434 chromosome	MPKTLTIKNIGPIKNISFEIKKINVFMGQQSSGKSTIAKILSYCSWIEKDVSLHQTYDNYVQSNNFFIEKLETFHKIKGYFNSKSFLEYTGDAIKITFSNSQIDIKWLDDRFYNYKRTKISYIPSERSVVILPEMEKVELPNNYLKSYLYDWFDTRKNFTSEQKLPILDTGVDYYYSEENKESHIGNKNFDILLSQASSGIQSVTPLLTMVHNLIINLYEQEEKSSYEFDEIKAKSSQKIIDQFLLEPYFNINFTYKNNELSSKSLSEKLKYRHKKVNDLMNEITSNEPQANKLFSNYINIRNSLFKTQRTNLIIEEPEQNLFPATQKQLCYKLFEYLNLSDYDHSLTLTTHSPYVLYAINNCILTFLTKEKIPELLKERISTLNSYIDPKNINIYEIN…
114	NZ_CP079792.1	Novel REase	Gammaproteobacteria	Moraxellales	Moraxellaceae	Acinetobacter	johnsonii	hypothetical protein	EGT72_RS03785	>EGT72_RS03785,hypothetical protein,NZ_CP079792.1,Acinetobacter johnsonii strain AJ_082 chromosome, complete genome	MSTYETCSCKKIFSQKENKSSYSLHNKNYYVCEVKIDGGLINVGNKCDWLYKIYEHSCKSRETNPMSACPTQQTCNTQQLTLKETIFIELKGEDLDKAVLQIEATHKYLKENHPDYLCSNKRAYAVTTRCPSKTSELDKIKRNLKKTTGIILDRLKPTSSINL
114	NZ_CP079792.1	OLD-ABC ATPase	Gammaproteobacteria	Moraxellales	Moraxellaceae	Acinetobacter	johnsonii	ATP-binding protein	EGT72_RS03790	>EGT72_RS03790,ATP-binding protein,NZ_CP079792.1,Acinetobacter johnsonii strain AJ_082 chromosome, complete genome	MENLTVQNFLVIKNASLDVKKFNVIIGSQGTGKSVLAKLLYCFKSIENRLISYLSKDSSLEDFKQDFTRRFQSIFPSYAWEKQKFKITYHLNQYTFELENNAGSVVFSHSENFSEDFYLIQLKIKRLIDVLTNNSEKNDDDLNIDIPVDLNFRSEIRKIIKDSNFKIFLKGSNFIPASRSFFSMFYENIFSILSSKNNLNPFLIDFGHMYEVYKSFYFRRKEKLCEYFPIHIISEILCGDIQEIDDKYFLVNNSQKTDLVNASSGQQEAFPMLIFLAVIAYLENDNSIFIEEPEAHLFPTSQAQIVKILSAMYKKNSNFFITTHSPYILSELNNYLYANDLMKRNLLSVESFERILPSTGSIDIEDLSAYKIENGVLMSIINKEYSMIDSEELDKASSH…
115	NZ_CP078018.1	Novel REase	Gammaproteobacteria	Moraxellales	Moraxellaceae	Acinetobacter	junii	hypothetical protein	EGT69_RS04140	>EGT69_RS04140,hypothetical protein,NZ_CP078018.1,Acinetobacter junii strain AJ_351 chromosome, complete genome	MSNYESCSCKKIFSRKENKSSYSLHNSKYYVCEVKIDDGLINIGNKCDWFYKVYEHQCKSRQTNPMSACPTHANCNNQKLTLKEVIFIELKGEDLDKAVLQIEATHNYLETHHSDYLCQSKRAYAVTTRCPSKTSELDKIKRRLKKSTGIIFDRVKPTSNIIL
115	NZ_CP078018.1	OLD-ABC ATPase	Gammaproteobacteria	Moraxellales	Moraxellaceae	Acinetobacter	junii	AAA family ATPase	EGT69_RS04145	>EGT69_RS04145,AAA family ATPase,NZ_CP078018.1,Acinetobacter junii strain AJ_351 chromosome, complete genome	METLVVKNFLVVKEANLDVKKFNIIIGSQGTGKSVLAKTLYLLKNLENLIRSHLIKGTDFEVLNKEIKNKFISIFPEYAWKSQNFEILYRTDNISITIKNDNILEFIFSENLVNDYKKISEQFNIIKESIDKDHINPTDDDEVLNILPKNFIYRRHIRKLLNDSNFSPLMHTSHFIPASRAFFSLFYENLFSILSSASNLDPFLMEFGKLYENFRPMYNRHLDMIQDSFPLEFSKKILNGDIVLNEEKCFIVNENQSIELIQASSGQQEALPMLQTLAVLSIISQNTFTFIEEPEAHLFPTSQANIMKLLSFLNNKGQSFFITTHSPYILSEFNNYLYAQDLIKRGLLSLEDFERILPSTSPIDINNISAYKIEDGVLTSIVDQEFSIIDTDELDKASS…
116	NZ_AP019314.1	Novel REase	Cyanophyceae	Chroococcales	Microcystaceae	Microcystis	viridis	hypothetical protein	myaer102_RS12400	>myaer102_RS12400,hypothetical protein,NZ_AP019314.1,Microcystis viridis NIES-102 chromosome, complete genome	MKINFFDKKCQSQTHRHKFGICDQPFPPETPAYLDTENPRDWIAIVENSQEIEATFTAIDKCIEIRKVDGSGGMDQRCDGMLTYANCLIFVELKERKGKNSGWVGDGEEQLRNTIRVFIENHGIEDYSSRKAYIANNKKPTFQTSQTERMEKFRQETGFRLIIQNIIKID
116	NZ_AP019314.1	OLD-ABC ATPase	Cyanophyceae	Chroococcales	Microcystaceae	Microcystis	viridis	AAA family ATPase	myaer102_RS12415	>myaer102_RS12415,AAA family ATPase,NZ_AP019314.1,Microcystis viridis NIES-102 chromosome, complete genome	MSQIKVKNFGPIKAGLLENDGFIDVQKVTIFIGNQGTGKSSIAKLISTLSWLEKALYCGYLEEKYVTKYNRFVKSFCQYQNLTNYFLAETQIEYNGDVYRISFENAKLSIERTDNSKYRVPKIMYVPAERNFLSAVRWPEKLKGLPESLYTFWEELDRSQQELSGSLTLPVGEVKLEFDKLNRLAKIVGSDYKLNLSEASSGFQSFVPLFLVSRNIALSINRTQETSRNELSGEEQKRLKMEIDKILSNDNLSDDLKKAALEVLSSKYRNECFVNIVEEIEQNLFPQSQKKILYKLFEFANLTQGNKLILTTHSPYIINDLTLAIKADKVSKKILSSAISNADYLQEKLNQIVPKASCIAAEDAIVYELTEGSSLLGMVRSGGINRLNPYLARDLID
117	NZ_AP019314.1	Novel REase	Cyanophyceae	Chroococcales	Microcystaceae	Microcystis	viridis	hypothetical protein	myaer102_RS13575	>myaer102_RS13575,hypothetical protein,NZ_AP019314.1,Microcystis viridis NIES-102 chromosome, complete genome	MTEFNEIKGHLSQKIDKLDQFIQIEEREEFLIIDYNGQSFIIIDILVNSTCTIHLNDEDILINDFDDTKTFKVSDNTIIGFIPIDGKKGFLGYGTSHCDCVFFDKSDFCFVEFKFNATSAKKVTENRCKAINQLSNTISYFDARLDKNYLDLNLEAYVCTPEFYPRDDATWKSLAIEFLENYGIALFEKTYKICK
117	NZ_AP019314.1	OLD-ABC ATPase	Cyanophyceae	Chroococcales	Microcystaceae	Microcystis	viridis	ATP-binding protein	myaer102_RS13580	>myaer102_RS13580,ATP-binding protein,NZ_AP019314.1,Microcystis viridis NIES-102 chromosome, complete genome	MQKIIIKNFGAIEYAEIEIKKVLVLIGEQASGKSTIAKLIYFFKSLKENLKSESFLFAQEKIPKYTDIDTYFREFIKIKFYDFFGSTLNFLNFEVRFYYSFQKNRYIQLNLDLNKNLCLIFSENFLDEQFKNGFADYINLSKKNIDNSEKPYIKIDNLTQYSLSYQYLSKLLNNLFENEQEDLLFIIAGRNATVTYSDLFEKYLFASIEIDLKENSKKYFANKLQMIDEFLMLQFIEKVELIKQIFRKFSGFDGLINYQANKKGIEYLRVIKNKIDLILKGEYLIGNSEEKIIFNKNERYSIDLRNASSGQQECIRILQDIFLNIIYGSIILRIIEEPEAHLFPVAQKHLIELLAIMVNRNEDNQLIITTHSPYILSVFNNLLFAKRVVEKNPSAQSEV…
118	NZ_AP017560.1	Novel REase	Cyanophyceae	Pseudanabaenales	Pseudanabaenaceae	Pseudanabaena	sp.	hypothetical protein	ABRG53_RS16405	>ABRG53_RS16405,hypothetical protein,NZ_AP017560.1,Pseudanabaena sp. ABRG5-3 chromosome, complete genome	MSKFEKVKENLLNSFDKLNEVLEIELRDNFSIIDHKGQSFIIVSIDYENNTFIIRQNGQNIIESNFDSTKLFDIENAKVIAFIPIDGKKGLLGFGDSHCDFIFFDDNDFCFVEFKLNAISLSERAIRKNRKKAISQLKNTIALFDDKLSKNYEGLDLEAYACEPKTYPDDGWQDFRIAFLEEVGILLSRETKKICK
118	NZ_AP017560.1	OLD-ABC ATPase	Cyanophyceae	Pseudanabaenales	Pseudanabaenaceae	Pseudanabaena	sp.	AAA family ATPase	ABRG53_RS16410	>ABRG53_RS16410,AAA family ATPase,NZ_AP017560.1,Pseudanabaena sp. ABRG5-3 chromosome, complete genome	MQKIIIKNFGAIASAEIEIKKVLVLIGEQASGKSTIAKLIYFFKSLRDDVFNQIYQDKKRDYFDEDSDIIFVLQEKFYNWFGSTERIGNFEIKFYYDCATNKYLNLYLNKEKVVKCDSSENFYDDNFCNSISEIKKLLQKGLGTNSIYEQLAYEQNKISYSQILSSQLNNLFNCNQEDSLFVIAGRSATVSYSELFDKYLFASVQSRLEKNSDLTLHLKMQTVDEILMLEFIKKIASNKSYLSGWESGFKKIKQIRNNFEHSTINKQSSKQIKRDLESTRVVEILKGEYINDDGEEKIKLNSQESIDIRNASSGQQEAIRILQDIIVVMRKQSKILRVVEEPEAHLFPIAQKKLVELLALMVNQDDDNQLIITTHSPYILSVFNNLLFAQRVVDKNSSA…
119	NZ_CP028372.1	Novel REase	Campylobacteria	Campylobacterales	Campylobacteraceae	Campylobacter	jejuni	hypothetical protein	A17_RS02575	>A17_RS02575,hypothetical protein,NZ_CP028372.1,Campylobacter jejuni subsp. jejuni strain huA17 chromosome, complete genome	MTDNIKNKFKGNYEGPYTNKQTIVCEEKQSRFVLLISCEAFIYKIKLDDGYFNKNDKNKKCDFMLIENNKKIAIYVEPKGKDLVTAYQQILSSANHFEREENYKINKKYCCVVNSKINAINKNSIKIRQLENNIIKNRIMILDSTNKQTTYSITKVNGIYKLNKE
119	NZ_CP028372.1	OLD-ABC ATPase	Campylobacteria	Campylobacterales	Campylobacteraceae	Campylobacter	jejuni	AAA family ATPase	A17_RS02580	>A17_RS02580,AAA family ATPase,NZ_CP028372.1,Campylobacter jejuni subsp. jejuni strain huA17 chromosome, complete genome	MCRKIEVKNFGPIKYIDIKVKPLTILIGKSGTGKSALMKLIHCLNTLITFISFTNIEEKLDIFDKNKILEFDLLEFDLNEEGFRNIFKNFEIEVFLNNETEITYHCDNIFIEIKNNKIKAPYSKCKTLMEQSFISDLRYMIPEILNYNIDHTLRLSDILNNTMEYFIRSLKFHKNSFKLEIFEMELLKKQNRVSNEFILKTDDYAINYNSASSGIKSTSIIEAIISYLTQQTLQERKNNFKNHLSRISKSELDNITKDFQTSIFIEEPELSLFPQDQQKILYFILKSFLQPKVNPKECNKLNFIISTHSPFILYCLSNILLGAKKHKELNLFTMGKVEDIIPKELLYLDIEEIEIYKLEEGKAMTILDKKEYCINTEYIDKTAEDISQDYISLLNLENE…
120	NZ_CP012670.1	OLD-ABC ATPase	Myxococcota	Polyangiales	Polyangiaceae	Sorangium	cellulosum	AAA family ATPase	SOCEGT47_RS42160	>SOCEGT47_RS42160,AAA family ATPase,NZ_CP012670.1,Sorangium cellulosum strain So ceGT47 chromosome, complete genome	MKLSIRNLGRIAHAELDIRPLTIFVGPNNTNKTWAAYCLYGLARRLTFDPAASWNALHERAAARVAEFEHAELAARVRAAAERVGAASFHRGEAPRAPDVSMRITRTELLGGLLGDVRLRMDALDIMNLLRLHREPSEEAEATLDVSPSELRRGPIEELRIDVEDLARFISFTPLKRPARSEPPGQPKLFEVRDDRDRILLLNAAISAFALCLHDHVAVLPAERKALVATYKLLRPEFEEVMASPVVAFTELLRRPERLAPTEAQVEERRQAWGLLEERILGAPLHFFPHGAGPSFLFGGSPDTELPIHAASSLVRALAGLDVYLKHLASPGDLLVIDEPEMNAHPAAQLAITELLALLVNKGIRVVFTTHSPYVLDHVNNLIEASRVSAGRRDEIAAR…
120	NZ_CP012670.1	Novel REase	Myxococcota	Polyangiales	Polyangiaceae	Sorangium	cellulosum	hypothetical protein	SOCEGT47_RS42165	>SOCEGT47_RS42165,hypothetical protein,NZ_CP012670.1,Sorangium cellulosum strain So ceGT47 chromosome, complete genome	MPLNFLLWNALQTSDTSHGEAGKRVSLQREAGETVLVFHADTPEFRRRFGVAHVCDAIFFYKRPPAQPLLLFVELKGKEVADGATQLRETLLAVRRELAAALRDGAPRAEQLRAVIVCSGVASPREHGRVRAEFERATSVPLLVKTVKRGTCDLRDVLR
121	NZ_CP012672.1	OLD-ABC ATPase	Myxococcota	Polyangiales	Polyangiaceae	Sorangium	cellulosum	AAA family ATPase	SOCE836_RS54110	>SOCE836_RS54110,AAA family ATPase,NZ_CP012672.1,Sorangium cellulosum strain So ce836 chromosome, complete genome	MKLSIRNLGRIAHAELDIRPLTIFVGPNNTNKTWAAYCLYGLARRLTFDPGASWNALHERAAPRVAEFEHAELAARVRAAAERVGAASFHRGEAHRAPDVSMRVTRAELLGGLSGDVRLRMDALDIMNLLRLHREPSGDAEAMLDVSPSELRGGPIEELRIDVEDLARFISFTPLRRPERSEPPGQPKRFEVRDDRDRSLLLSAAISAFGLCLHDHVAVLPAERKALVATYKLLRPEFEEVMASPVVAFTELLRRPERLAPTEAQIEERRQAWGLLEERILGAPLHFFPHGAGPSFLFGGSPDTELPIHAASSLVRALAGLDVYLKHLASPGDLLVIDEPEMNAHPAAQLAITELLALLVNKGIRVVFTTHSPYVLDHVNNLIEASRVGAGRRDEIAAR…
121	NZ_CP012672.1	Novel REase	Myxococcota	Polyangiales	Polyangiaceae	Sorangium	cellulosum	hypothetical protein	SOCE836_RS54115	>SOCE836_RS54115,hypothetical protein,NZ_CP012672.1,Sorangium cellulosum strain So ce836 chromosome, complete genome	MPLNFLLWNALRTSDTSHGEAGKRVSLQREAGETVLVFHADTQEFRRRFGVAHACDAIFFYKRPPAPPLLLFVELKGKEIADGAIQLRETLLAVRRELAAALRDGAPRAEQLRAVIVCSGVASPREHGRVRAEFERATSAPLLVKTVKRGTCDLRDVLR
122	NZ_CP036491.1	Novel REase	Bacteroidia	Bacteroidales	Bacteroidaceae	Bacteroides	sp.	hypothetical protein	EYA81_RS13110	>EYA81_RS13110,hypothetical protein,NZ_CP036491.1,Bacteroides sp. A1C1 chromosome, complete genome	MIDFFPTRHISSSNRRKFGICDRPAPAAEKAYIAERQGQDWIAAVDNYPQIKVNFVPVDHCIELRRADGSMDNRCDGCLFYRDTIIFVELKQRKGKGNQWIKDGEQQLRSTIGYFEQQEEARNFPIKKAYIANSEKPLFRTGQAVRMERFFLETNYILRIENRINIE
122	NZ_CP036491.1	OLD-ABC ATPase	Bacteroidia	Bacteroidales	Bacteroidaceae	Bacteroides	sp.	AAA family ATPase	EYA81_RS13115	>EYA81_RS13115,AAA family ATPase,NZ_CP036491.1,Bacteroides sp. A1C1 chromosome, complete genome	MSRIKIKNFGPLKETASVTDGWIDIKKVTVFTGNQGSGKSTVAKLISTFTWMEKVLTRGDFKEKEFTAAKFKNKYCGYHRISNYFIKEQTEIFYEGDSYKFTYTKQGELVIEKNENALDSYALPQIMYVPAERNFISMVNKPDLIKDLPDALLGFLTEYDKAKQRIKSSLELPINHAQLEYNKQNDIVYVKGEDYKVKLMEASSGFQSIVPLYLVSLHLSESVKSQANSAQKMSSDEAKRFEAEVANIWNIPNLTDEQRRIALSAVSARFNKSAFVNIVEEPEQNLYPESQWMIMKQLLAFNNALETNRLVVTTHSPYLINSLTVAVKAGMLLAVGNLSCEVQERINAIYPIEAAIHPDEIAIYEFNEIEGTVTVLDTYHGLPSDENFLNRMLERTNED…
122	NZ_CP036491.1	OLD-ABC ATPase	Bacteroidia	Bacteroidales	Bacteroidaceae	Bacteroides	sp.	AAA family ATPase	EYA81_RS13145	>EYA81_RS13145,AAA family ATPase,NZ_CP036491.1,Bacteroides sp. A1C1 chromosome, complete genome	MLNNLTVNNYKCLVECSLELKPLNLFAGPNSSGKSTALQALLIASDNVTEQKGKHGLKNRRTEASNFNDVRNFVTNAKSYEICISYHGEDPTRLCFTPGDDSFQTTFVEQSADASPNLLGVLGSENLLYLPATRPGGAYMHPVNPDSENKLGRNGEFVIDYYAKHRLDTLDAALILAPGTQTLEGQVNYQLDRLTGYRLVVETVGSNHYVKYETRSGKQLLPYHVGTGVSFMTEVIIACFATPKGGMVITENPEIHLHPKAQADLIDFMAKIAKAGVQIIIESHSDHLFNGIRRLISQEKLALSDVAVYNFRQDGNGLTHAELVEFTPQGGIQSYIPGMFEQFDIDLDAILKL
123	NZ_CP037427.1	OLD-ABC ATPase	Flavobacteriia	Flavobacteriales	Flavobacteriaceae	Myroides	odoratimimus	hypothetical protein	E0Z07_RS18115	>E0Z07_RS18115,hypothetical protein,NZ_CP037427.1,Myroides odoratimimus strain G13 chromosome, complete genome	MRRLTIKNVGPIKSITIDLKRINVLIGLQSSGKSTINKIACYCSWVEKEIFVNQSAEDFQKEGYFENNLVEFHKLEGFLSSKSTIEFETSILKFTYSKKDNSFIFNWKTENHIVGYKRIKTLYIPTERNIVAVIPNWFDIKLDNSNLRSFLSDWQEARNLYSKTNFSILNLGINYKYNQELNIDELTLEQENKKINFRNASSGLHSLVPLYTLIEYSTKDIFKNNQIDTFKGKFKKFEFLAKTTKLYNEYLNNEIAKNIDLKSIQDRIVSNINRKEKAENFDESNKIESQIKQEVDYEIDNLFKNKKIITKINKKVESKINDFLNHNYKEDYDISTIDYDTIKQIILIQQSSIFLEEPEINLFPITQRELVKYLVKSTYHDTEGREHSLFLTTHSPYIL…
123	NZ_CP037427.1	Novel REase	Flavobacteriia	Flavobacteriales	Flavobacteriaceae	Myroides	odoratimimus	hypothetical protein	E0Z07_RS01295	>E0Z07_RS01295,hypothetical protein,NZ_CP037427.1,Myroides odoratimimus strain G13 chromosome, complete genome	MKFNEKYYSLKQHIYCDDNRKTLSLEETKGVKYIGTNKNAIEYTVYRVDKGLISTNETKQCDFAIYVPSSDSVRLIELKGGNIDDGVEQLIQTIDVLIKRPNISVTKLYAILVAKKFNTPALLTTKMKKLKTLVKSYKGEVIPKSIKHEEPIN
124	NZ_CP037427.1	Novel REase	Flavobacteriia	Flavobacteriales	Flavobacteriaceae	Myroides	odoratimimus	hypothetical protein	E0Z07_RS04005	>E0Z07_RS04005,hypothetical protein,NZ_CP037427.1,Myroides odoratimimus strain G13 chromosome, complete genome	MQVDFFDTSCLTVFSTSKVGISDANSDSNTPAVVKFEEEDVWDFTIHNPNRHEVEYRAIDYCIDIFRLVGDNTFSSASTGEELIKRCEGFLFRAEQFVVFFEIKTGLGKGWFTDACRKFEETILSFKEHHSDKSDLIRNPIISNKNYSTYRVPQNYGVQNDILRDKTGLNIEVKLSTSYDVA
124	NZ_CP037427.1	OLD-ABC ATPase	Flavobacteriia	Flavobacteriales	Flavobacteriaceae	Myroides	odoratimimus	AAA family ATPase	E0Z07_RS04010	>E0Z07_RS04010,AAA family ATPase,NZ_CP037427.1,Myroides odoratimimus strain G13 chromosome, complete genome	MQRQIKVKNFGPVREGYTGNDGWIDIHKVTVFIGDQGSGKSTVAKLIATFVWLEKALIRGDKTLPLKENAFIELLTYHRLQNYIEPTSVLEYKGNYYHLRVVESEGKYNVEATLFNEQNIVQPKVMYVPAERNVLSSIENLTHVSSLVAGSLQTYLIEYRYAQLTNKDKEVILPINKASFLYDSSSDNSYVVTNNKRLKVTEASSGFHSVVPLYLVTDYLSQFIKQDEQKLINSLSADQQIRRNVEIVMSRAIQDGDHVDDYRLDSTVYLDEKQRNVDNKYICRSVINIVEELEQNLFPKSQRKVLNKLVAYNNENEYNQLVLTTHSPYLINYLTLAVKAGRVAQLAADNTEALNRVANVVPLEAVLGIDDLVVYQLDEERGSIEQLEMYKGLPSDENY…
125	NZ_CP039547.1	OLD-ABC ATPase	Bacteroidia	Bacteroidales	Muribaculaceae	Duncaniella	sp.	AAA family ATPase	E7745_RS07070	>E7745_RS07070,AAA family ATPase,NZ_CP039547.1,Duncaniella sp. C9 chromosome	MEHLIIRNFGPVTDIDIVLKKINVFIGEQGVGKSTIAKLLSCLRDVSLYDVILTKRENWEQIIERIFSIYGIQGCFRSDTYIEYFNGADISLIYESGAFRMTSSERSEDELRDFVSNVMDRCLMETFKNLGIETFELSQEELSKLIAKHRRVLASNLRLSFYCPAERGIVGALSNSMASLFMAQVPLPDTLMEYMSFFEKAKNHFKSYDLPFLHSKYMLEDGEDSVKCGDRVIPLRYASSGMLSIIPLLMIIDYCVSENYFQSFTIEEPELNLFPSNQLELIRQILSKTNSEKCKVGTWTLTTHSPYILSILNISLLAGLIADKYPDAADALTEKLPADNFVKPGEIAVYSLEHTAEGKSDCRDILDRSTGLIQANYLDTVSDLLSGEFNGLYKLYLSL…
125	NZ_CP039547.1	Novel REase	Bacteroidia	Bacteroidales	Muribaculaceae	Duncaniella	sp.	YhcH/YjgK/YiaL family protein	E7745_RS07075	>E7745_RS07075,YhcH/YjgK/YiaL family protein,NZ_CP039547.1,Duncaniella sp. C9 chromosome	MMAVPQAISNLQLRRAFRGYAAELMDCVETRSDAVVYVIDDNDRGISCFAGAEAAVSGCFIGLNPANHELHLLSIDNGLFKSPEGGVADCALIHADLFAFVEFKSNAEGKTQDSVTYTYEKAISQLEHTLEMFNAKLADIGLDFRKAVEVVCHIIVSPIFPRQSAMEMNYCMRFAIDNGVELSFDNQRIFSHTDNQNHTERTMTNENLMTAAEAQQWVESREWANGWSVNADKSIDALEFANQYHRNKALWDKLFKFLAETDPMTLEAGKKIVLEEGRLWINVLEYTPKSAEETKIESHRNFVDLQYTYEGNELMGVAGKVTPINEYDPVKDRTNYSTDEEIVYSPAPADRFFLYFPKDMHQPSVRSVENPGISRKLVGKIEYAK
126	NZ_CP038860.1	Novel REase	Bacilli	Bacillales	Bacillaceae	Geobacillus	kaustophilus	hypothetical protein	E5Z46_RS01675	>E5Z46_RS01675,hypothetical protein,NZ_CP038860.1,Geobacillus kaustophilus NBRC 102445 chromosome, complete genome	MAVVGWESCLHYCDRRKLAVVEENGRGVRFVNEREKRVALYRVDGCLIKEGVKCDFLFLVIEGDRAFFIELKGSDLKQAVHQIARTIEQLGKWLPGYRFEGRIVTTRVRTPALKSTYLMKLEKMLRRTGGTLVVKAKWDEVNV
126	NZ_CP038860.1	OLD-ABC ATPase	Bacilli	Bacillales	Bacillaceae	Geobacillus	kaustophilus	AAA family ATPase	E5Z46_RS01680	>E5Z46_RS01680,AAA family ATPase,NZ_CP038860.1,Geobacillus kaustophilus NBRC 102445 chromosome, complete genome	MARIRIEHFGPVKLFDEEITDVTVLIGPQASGKSTISKLIFFFQSIPDEWVNYLLSVRQTEENNPFFEFNKRLRRKFVGYFGTTKHMKPFHIRYEYDVEKFVRLDLKDGYVQIHFSDPLKREIQENFKHVVQMKKEMQYEEQQLDDFWNVSSWKVRQQNVLEKVKAAITEVFGDSKTPIFIPAGRSLVATLSDQLQDINPQQLDVLTEQFIERINLLKKMFSHSFEEIIEDRKKFSTEKIDFEAIRLAIKMIEGVMKGKYMFSDYGERIFFNEREYTKLKFSSSGQQEVVWILLLIFTIILERQRVFMVIEEPEAHLYPNAQKEMVALFALLLNVTNSTLVITTHSPYILSAFNIYLYAAKIGNKLDQRVHPIVDRKLRLSPERLKAYMLESEGGKFHY…
127	NZ_CP025987.1	Novel REase	Gammaproteobacteria	Oceanospirillales	Oceanospirillaceae	Marinomonas	sp.	hypothetical protein	C1X04_RS08280	>C1X04_RS08280,hypothetical protein,NZ_CP025987.1,Marinomonas sp. FW-1 chromosome, complete genome	MEFNKCTSSSKNKITKIHENKSELIIKNNNNKTINKIKVDGCLIGDKFEKCDYIVTTIENNKPQKAFFIELKGCKIEKAINQLDSTLNLTKTYFEDYVKECYIICTRVPKSSSKIQKMRIIFSNNHKSTLSIKTTRHTIEC
127	NZ_CP025987.1	OLD-ABC ATPase	Gammaproteobacteria	Oceanospirillales	Oceanospirillaceae	Marinomonas	sp.	AAA family ATPase	C1X04_RS08285	>C1X04_RS08285,AAA family ATPase,NZ_CP025987.1,Marinomonas sp. FW-1 chromosome, complete genome	MELNLMEKLEVENFLVIKTAKLDIKKINILIGPQANGKSILAKLTYFFQNLSKIFLEGISSNKSKTDLNKSIVAKFETNFPRYSWEGTNFKIDYQINELNFRIEGIKGSRGKTNIKITYSDALSKLFSSKKQILSRKLDAYKTSENPKKATIDKRFVFFDVVLDPLRSENFSYFFDDPIFIPASRSFFANLQKNIFTFLASNLDIDPFLKEFGGLYETSKRFYNNKRLFEEHKNTRLNLIKSFEEIINGKYEYDDEQDWIRLKNNRINLANASSGQQESLPMLLVLCMQPLLLRNRESMIFIEEPEAHLFPTSQGKIVSILSILYNEIGSRFFITSHSPYILSALNNFILAGDAVKSGTLKNEEFTEINKSGIPIRFEDISAYTIKNGTLESILDNEYR…
128	NZ_CP040121.1	OLD-ABC ATPase	Bacteroidia	Bacteroidales	Muribaculaceae	Duncaniella	sp.	AAA family ATPase	FDZ78_RS10750	>FDZ78_RS10750,AAA family ATPase,NZ_CP040121.1,Duncaniella sp. B8 chromosome, complete genome	MEHLIIRNFGPVTDIDIVLKKINVFIGEQGVGKSTIAKLLSCLRDVSLYDVILTKRENWEQIIERIFSIYGIQGCFRSDTYIEYFNGADISLIYESGAFRMTSSERSEDELRDFVSNVMDRCLMETFKNLGIETFELSQEELSKLIAKHRRVLASNLRLSFYCPAERGIVGALSNSMASLFMAQVPLPDTLMEYMSFFEKAKNHFKSYDLPFLHSKYMLEDGEDSVKCGDRVIPLRYASSGMLSIIPLLMIIDYCVSENYFQSFTIEEPELNLFPSNQLELIRQILSKTNSEKCKVGTWTLTTHSPYILSILNISLLAGLIADKYPDAADALTEKLPADNFVKPGEIAVYSLEHTAEGKSDCRDILDRSTGLIQANYLDTVSDLLSGEFNGLYKLYLSL…
128	NZ_CP040121.1	Novel REase	Bacteroidia	Bacteroidales	Muribaculaceae	Duncaniella	sp.	YhcH/YjgK/YiaL family protein	FDZ78_RS10755	>FDZ78_RS10755,YhcH/YjgK/YiaL family protein,NZ_CP040121.1,Duncaniella sp. B8 chromosome, complete genome	MMAVPQAISNLQLRRAFRGYAAELMDCVETRSDAVVYVIDDNDRGISCFAGAEAAVSGCFIGLNPANHELHLLSIDNGLFKSPEGGVADCALIHADLFAFVEFKSNAEGKTQDSVTYTYEKAISQLEHTLEMFNAKLADIGLDFRKAVEVVCHIIVSPIFPRQSAMEMNYCMRFAIDNGVELSFDNQRIFSHTDNQNHTERTMTNENLMTAAEAQQWVESREWANGWSVNADKSIDALEFANQYHRNKALWDKLFKFLAETDPMTLEAGKKIVLEEGRLWINVLEYTPKSAEETKIESHRNFVDLQYTYEGNELMGVAGKVTPINEYDPVKDRTNYSTDEEIVYSPAPADRFFLYFPKDMHQPSVRSVENPGISRKLVGKIEYAK
129	NZ_CP036555.1	Novel REase	Bacteroidia	Bacteroidales	Bacteroidaceae	Bacteroides	fragilis	hypothetical protein	E0L14_RS22125	>E0L14_RS22125,hypothetical protein,NZ_CP036555.1,Bacteroides fragilis strain CCUG4856T chromosome, complete genome	MSIDFFIAKCQTENIVDKESGICDDEDEEKKTPAYVDRNQPDKWVAVVKNQTNQSINFTAVDNCVEMNRSDGTMDFRCDAMLTNDDNIVFVELKVQAADWIFHAVDEQLQTTIDHFKANHDLSRYKYKRAFVCNKRHPNFRVNYKDKMTSFYQKNGIRLNLVREIIFK
129	NZ_CP036555.1	OLD-ABC ATPase	Bacteroidia	Bacteroidales	Bacteroidaceae	Bacteroides	fragilis	DUF3696 domain-containing protein	E0L14_RS22130	>E0L14_RS22130,DUF3696 domain-containing protein,NZ_CP036555.1,Bacteroides fragilis strain CCUG4856T chromosome, complete genome	MNETVNLTVYQFGPISEADVVFDKYTVLIGKQGSGKSTIAKLYSMFTWLEKGLARRITSEKYITQYSRFQKIYCAYHRLESYFKRETVIRFYGLHYNFFYENEKFHVEAKGLPESYKVAKVMYVPAERNFLSTADDTDGLKSLPESLETLLEEFDKAKEAFKTGYRLPFNDTDFEYDALNKISWIKGSDYKIRLSAASSGYQSVLPLSLITRFLSDLVLDNANKEDLSIKEKKQIEKEVNKVMNDKSLTDGVKFAMLRNISSRFKYSCFVNIVEEMELNLYPESQRSVLFDLLSYANKIELNRLVLTTHSPYVINYLTLAAKAFLLTQKVSANETLQERIKEVVPADSAIDPARLRIYELKDGGVFRLSTYEGLPSDENFLNIQLGVTNELFDQLLEIE…
130	NZ_CP040851.1	Novel REase	Bacilli	Lactobacillales	Enterococcaceae	Enterococcus	faecium	hypothetical protein	FHK66_RS15030	>FHK66_RS15030,hypothetical protein,NZ_CP040851.1,Enterococcus faecium strain F17E0263 plasmid p_unnamned2, complete sequence	MISDNKWEINLKRFISEYIYTIETKSSFSLNEDSDPLKKYTIQCKKNKDEKLFVIRPDLMKSNTHYIKEKPKDCDYIIISEANKTVFLIELKSSAQTSPAKEISEQIDGGYKWLQHLSFLTKYDFTEFSYKIIKVCCKFEARQDRKNLFKPNEYGIYNMNGPKLDLRELYRKCNDL
130	NZ_CP040851.1	OLD-ABC ATPase	Bacilli	Lactobacillales	Enterococcaceae	Enterococcus	faecium	AAA family ATPase	FHK66_RS15035	>FHK66_RS15035,AAA family ATPase,NZ_CP040851.1,Enterococcus faecium strain F17E0263 plasmid p_unnamned2, complete sequence	MIIKNLGNVKSIDIHVKDLLIFTGKNNTGKTYTSYILYGILSELFGARFFNYFSHTEIEPHLQNSLNILLVSKDSIRKKFNNDAKKFLEENLKKIAVRNFKVSENNFKNLSFTISDSEISELTGDIFNYEIKRYSISGIVITIQNVGEKLKISFEPTDSFQYLSKDIEIEDIYKILAQELSKNVISLPKVFYFPAERTGINVFKNELNESRLKTYDTLLNTVQFTNLTNQKKKAALKYDLLKKNIELLMETTDNSSYPKPISDYINYLNNMKNRYEQKNVNNIASYIRDEIIMGKYEIDEKDNSVSFRQKFGKNRYRKERIPFHVVSSSIKSLYGLDYYLENSSKEGDYLIIDEPELSLHPENQVKLAKVITDIVESKIKLITSTHSDLFVRELTNIVI…
131	NZ_CP025196.1	OLD-ABC ATPase	Alphaproteobacteria	Rhodospirillales	Acetobacteraceae	Roseomonas	mucosa	ATP-binding protein	ADP8_RS22600	>ADP8_RS22600,ATP-binding protein,NZ_CP025196.1,Roseomonas mucosa strain AD1 chromosome, complete genome	MVSVNISDFSCIKDANLQLAPVNIIIGPQGSGKSVTTKVLYFCNDIIVNSIQSAEKGESIEDFKKSLAKQFSLWFPPSAWGQERFTINYAAGDFTARILRRRSKGRVSDEISITFSEWFADFYSSALTLFEKSRTNSDDEIKSSAQATRFLDQFWRIRDIVSRRLLTELKNDYFAQQTFIPAGRAFFTSIGRLVAGFEQAGNLDPVTIKFARLFATIRDRNSRRYVSRLHRLGPDFLEKRRVFMENFFGGELNFKDDLEFVETQDGRKIPFSSLSSGQQELLPMWSLIDYFNEMDSYRQEAGVKVPRGPRELIYIEEPEAHLFPSAQSLLMEFLIGSVTPDKSKRCLIITTHSPYIMGKLNVFLKAGQLARRKKKNQEINDVVPRECWLNDKQLSAFAI…
131	NZ_CP025196.1	Novel REase	Alphaproteobacteria	Rhodospirillales	Acetobacteraceae	Roseomonas	mucosa	hypothetical protein	ADP8_RS22605	>ADP8_RS22605,hypothetical protein,NZ_CP025196.1,Roseomonas mucosa strain AD1 chromosome, complete genome	MSKQCIKTNKFPLVSVKENKRQATFKNPERKPHKIVEIDGCLIDGSEEIKCDYLVSEIGSSSVLIELKGGDVEHGCEQLLATAEHDAIRPLLEKRVAFLMICSKYPRFDSFVAKAKQKCAKKYKTGFHVLCDRRELEMHRVMEIDGPY
[truncated: 636 more rows]

## Sheet: Table 6
Supplementary Table 6 - Summary of matching hits for the Vibrio cholerae GrwAB (A1552VC_00274-75) model, detected by MacSyFinder v.2.1.1
Hit number	Genome ID	Profile match	Class	Order	Family	Genus	Species	Protein description	Protein accession / locus tag	FASTA headers	Protein sequence
[truncated: 942 more rows]

## Sheet: Table 7
Supplementary Table 7 - Summary of matching hits for the Vibrio cholerae VcSduA (A1552VC_00276) model, detected by MacSyFinder v.2.1.1
[truncated: 544 more rows]

## Sheet: Table 8
Supplementary Table 8 - Summary of matching hits for the Vibrio cholerae GrwAB-VcSduA (A1552VC_00274-75-76) model, detected by MacSyFinder v.2.1.1
[truncated: 31 more rows]

[truncated: 8 more sheets: Table 9, Table 10, Table 11, Table 12, Table 13, Table 14, Table 15, Table 16]
