# Supplementary material for: West African–South American pandemic Vibrio cholerae encodes multiple distinct phage defence systems
Source: Nat Microbiol. 2025 May 22;10(6):1352–65. doi: 10.1038/s41564-025-02004-9 (PMC12137116; doi:10.1038/s41564-025-02004-9)
Supplement: Supplementary file 7 — Numerical source data. [file 41564_2025_2004_MOESM7_ESM.xlsx]

## Sheet: Fig.1
Fig.1A - Plaque assay (PFU/mL)
	ICP1-2001			ICP1-2006			ICP1-2017			ICP1-2019			ICP2-2004			ICP2-2013			ICP3-2007			ICP3-M1			ICP3-M2
	R1	R2	R3	R1	R2	R3	R1	R2	R3	R1	R2	R3	R1	R2	R3	R1	R2	R3	R1	R2	R3	R1	R2	R3	R1	R2	R3
MAK757	6000000000	15000000000	16300000000	20000000000	20000000000	37500000000	488000000	4250000000	1040000000	2000000000	1000000000	1380000000	200000000	45000000	225000000	1250000000	663000000	2250000000	25000000	288000000	100000000	413000000	3000000000	6630000000	1750000000	7500000000	1000000000
N16961	5000000000	2500000000	2000000000	10000000000	16300000000	17500000000	238000000	1270000000	450000000	1000000000	1750000000	288000000	20000000	35000000	72500000	200000000	1750000000	1000000000	238000000	200000000	225000000	2750000000	2630000000	14600000000	3000000000	1000000000	1250000000
P27459	4750000000	5000000000	2750000000	20000000000	7500000000	46300000000	450000000	750000000	1250000000	500000000	1250000000	750000000	2500	2500	2500	2500	2500	2500	175000000	188000000	200000000	1500000000	4500000000	4880000000	3750000000	2000000000	2500000000
E7946	2750000000	3000000000	7130000000	20000000000	17500000000	43800000000	388000000	750000000	425000000	1500000000	750000000	1500000000	9880000	10000000	27500000	100000000	400000000	238000000	33800000	125000000	250000000	775000000	4130000000	4000000000	1750000000	2500000000	1000000000
A1552	50000	50000	50000	500000	500000	500000	2500	2500	2500	50000	50000	50000	32500000	75000000	50000000	2880000000	1750000000	4250000000	75000000	188000000	175000000	1750000000	2750000000	4130000000	1250000000	500000000	1500000000
C6706	50000	50000	50000	500000	500000	500000	2500	2500	2500	50000	50000	50000	15000000	175000000	50000000	225000000	400000000	1880000000	40000000	700000000	75000000	2500000000	2250000000	4630000000	2000000000	2130000000	1750000000
C6709	500000	50000	50000	500000	500000	500000	2500	2500	2500	50000	50000	50000	15000000	10000000	7500000	25000000	25000000	50000000	75000000	150000000	125000000	750000000	3880000000	1750000000	500000000	1250000000	2250000000
Fig.1C - Plaque assay (PFU/mL)
	ICP1-2001			ICP1-2006			ICP1-2017			ICP1-2019
	R1	R2	R3	R1	R2	R3	R1	R2	R3	R1	R2	R3
A1552 WT	50000	50000	50000	500000	500000	500000	2500	2500	2500	50000	50000	50000
A1552∆WASA-1	3130000000	5000000000	4500000000	22500000000	23800000000	30000000000	1000000000	438000000	550000000	1880000000	475000000	1250000000
C6706 WT	50000	50000	50000	500000	500000	500000	2500	2500	2500	500000	50000	50000
C6706∆WASA-1	16300000000	2500000000	11400000000	17500000000	23800000000	21300000000	538000000	325000000	500000000	450000000	750000000	1630000000
C6709 WT	50000	50000	50000	500000	500000	500000	2500	2500	2500	50000	50000	50000
C6709∆WASA-1	5380000000	500000000	4500000000	10000000000	12900000000	7500000000	275000000	363000000	325000000	538000000	1020000000	538000000
Fig.1D - ICP1-2006 Plaque assay (PFU/mL)
	No ara			+0.2% ara
	R1	R2	R3	R1	R2	R3
A1552	500000	500000	500000	500000	5000000	500000
∆WASA-1	25000000000	17500000000	20000000000	21300000000	7500000000	15000000000
∆wonAB	35000000000	17500000000	7500000000	17500000000	5000000000	37500000000
∆wonAB-PBAD-wonAB	25000000000	28800000000	7500000000	50000	500000	500000
N16961-PBAD-wonAB	7500000000	15000000000	20000000000	50000	500000	50000
P27459-PBAD-wonAB	52500000000	41300000000	10000000000	50000	500000	50000
E7946-PBAD-wonAB	23800000000	10000000000	25000000000	500000	500000	50000
Fig.1E - ICP1-2006 Replication assay (PFU/mL)
	WT			∆WASA-1			∆wonAB			∆wonAB-PBAD-wonAB
Time (min)	R1	R2	R3	R1	R2	R3	R1	R2	R3	R1	R2	R3
0	12500	5000	5000	12500	5000	10000	7500	10000	17500	10000	7500	11300
30	250	250	250	250	250	250	250	250	250	250	250	250
60	250	250	250	1250000	1250000	7500000	750000	1750000	1250000	250	250	250
90	250	250	250	125000000	17500000	25000000	50000000	75000000	75000000	250	250	250
120	250	250	250	750000000	300000000	250000000	500000000	750000000	500000000	250	250	250
150	250	250	250	1250000000	1000000000	500000000	1250000000	750000000	1750000000	250	250	250
Fig.1F - ICP1-2006 Plaque assay (PFU/mL)
	No ara			+0.2% ara
	R1	R2	R3	R1	R2	R3
E7946	36300000000	17500000000	17500000000	17500000000	10000000000	17500000000
E7946-PBAD-wonA	22500000000	27500000000	21300000000	20000000000	35000000000	32500000000
E7946-PBAD-wonB	67500000000	21300000000	20000000000	12500000000	12500000000	27500000000
E7946-PBAD-wonAB	27500000000	20000000000	30000000000	500000	50000	50000
Fig.1H - ICP1-2006 Plaque assay (PFU/mL)
	ICP1-2006
	R1	R2	R3
A1552 WT	50000	50000	50000
∆WASA-1	32500000000	22500000000	75000000000
WonA[K34A]	23800000000	7500000000	30000000000
WonA[R182A]	7580000000	22500000000	27500000000
WonA[E300A]	17500000000	10000000000	175000000000
WonA[H333A]	35000000000	38800000000	75000000000
WonB[K71A]	20000000000	5000000000	26300000000
