# Supplementary material for: West African–South American pandemic Vibrio cholerae encodes multiple distinct phage defence systems
Source: Nat Microbiol. 2025 May 22;10(6):1352–65. doi: 10.1038/s41564-025-02004-9 (PMC12137116; doi:10.1038/s41564-025-02004-9)
Supplement: Supplementary file 8 — Numerical source data. [file 41564_2025_2004_MOESM8_ESM.xlsx]

## Sheet: Fig.2
Fig.2A - ICP1-2006 Infection Kinetics (O.D.600nm)
	A1552							∆WASA-1
Time (min)	No Phage	MOI 0.02	MOI 0.2	MOI 2	MOI 10		Time (min)	No Phage	MOI 0.02	MOI 0.2	MOI 2	MOI 10
0	0.026633	0.026233	0.024867	0.027	0.027733		0	0.023	0.023067	0.021633	0.023733	0.022867
6	0.0296	0.028767	0.0256	0.024167	0.029167		6	0.025567	0.024867	0.021567	0.021167	0.0244
12	0.035133	0.0332	0.026133	0.022767	0.027933		12	0.030033	0.028567	0.022533	0.0206	0.024967
18.02	0.043267	0.040233	0.028633	0.021967	0.025433		18.02	0.036267	0.033867	0.0222	0.0217	0.0236
24.02	0.053433	0.0493	0.031467	0.021033	0.0231		24.02	0.044967	0.0363	0.0186	0.0209	0.021867
30.02	0.0656	0.059233	0.035167	0.020833	0.0212		30.02	0.053933	0.0364	0.018833	0.0208	0.0206
36.02	0.080633	0.072633	0.040367	0.021167	0.019733		36.02	0.067	0.038133	0.0197	0.021633	0.0202
42.02	0.098733	0.090033	0.046867	0.021333	0.019067		42.02	0.0826	0.028967	0.020833	0.022367	0.019633
48.03	0.117633	0.106267	0.053867	0.0217	0.018233		48.03	0.0989	0.0291	0.0217	0.023333	0.019533
54.03	0.139067	0.1258	0.0627	0.022133	0.017633		54.03	0.1185	0.0294	0.0223	0.0242	0.0199
60.03	0.161033	0.143733	0.072867	0.022767	0.016733		60.03	0.141367	0.029467	0.0226	0.024933	0.019967
66.03	0.181667	0.164833	0.0861	0.023567	0.016267		66.03	0.167833	0.029267	0.022367	0.0256	0.0209
72.03	0.1957	0.183533	0.100633	0.024267	0.015667		72.03	0.176667	0.028	0.021767	0.0259	0.020033
78.03	0.2085	0.203133	0.116433	0.025467	0.0157		78.03	0.199267	0.025967	0.020933	0.026333	0.020667
84.03	0.2177	0.2188	0.130767	0.026133	0.015033		84.03	0.215433	0.0234	0.020033	0.026367	0.0209
90.05	0.230533	0.226933	0.154267	0.027167	0.014933		90.05	0.224533	0.021233	0.019433	0.026333	0.021633
96.05	0.241433	0.238733	0.163033	0.0285	0.014533		96.05	0.233133	0.019567	0.019067	0.026067	0.022367
102.07	0.2542	0.251133	0.1804	0.029067	0.014		102.07	0.244167	0.019433	0.019067	0.0256	0.023
108.07	0.270267	0.260833	0.193967	0.030533	0.014033		108.07	0.253367	0.020733	0.0202	0.0261	0.024667
114.07	0.298667	0.2913	0.210333	0.031533	0.014033		114.07	0.286233	0.022633	0.0219	0.0268	0.026333
120.08	0.306167	0.3055	0.224833	0.0325	0.014367		120.08	0.2967	0.025567	0.0245	0.028667	0.028867
126.08	0.310267	0.3079	0.2404	0.033633	0.0149		126.08	0.303667	0.029233	0.028367	0.0315	0.0323
132.1	0.3309	0.3117	0.256867	0.034833	0.015533		132.1	0.3112	0.034	0.0332	0.035733	0.036867
138.1	0.341533	0.334367	0.258533	0.036167	0.016933		138.1	0.331233	0.0398	0.038967	0.040967	0.0424
144.12	0.349867	0.3437	0.279967	0.0376	0.0178		144.12	0.3345	0.046733	0.046267	0.048333	0.049567
150.12	0.364267	0.352733	0.301333	0.039367	0.0192		150.12	0.345433	0.0553	0.054467	0.057067	0.058033
156.12	0.375	0.368833	0.306667	0.042133	0.021233		156.12	0.3592	0.064733	0.0646	0.067567	0.068467
162.12	0.390367	0.379667	0.301967	0.045067	0.023967		162.12	0.365433	0.075133	0.076467	0.0798	0.081067
168.12	0.395933	0.384	0.320167	0.048067	0.026833		168.12	0.3742	0.085967	0.0876	0.0913	0.093467
174.13	0.404433	0.395233	0.329867	0.052133	0.030733		174.13	0.3842	0.0999	0.103433	0.108767	0.111167
180.13	0.4171	0.400033	0.340167	0.057033	0.035633		180.13	0.391633	0.114833	0.120933	0.1244	0.128067
186.13	0.430933	0.4168	0.3536	0.063267	0.0414		186.13	0.404467	0.133	0.137567	0.135667	0.1409
192.13	0.440433	0.4259	0.3697	0.070633	0.047967		192.13	0.410667	0.1471	0.155167	0.164733	0.152833
198.15	0.449933	0.435867	0.375667	0.079533	0.0559		198.15	0.417933	0.1701	0.175233	0.183767	0.1701
204.15	0.461167	0.448033	0.3823	0.0893	0.065567		204.15	0.427633	0.183667	0.195733	0.189733	0.186867
210.15	0.4761	0.461567	0.3911	0.099	0.077		210.15	0.443567	0.198033	0.2042	0.209533	0.2004
216.17	0.488667	0.474267	0.396733	0.107433	0.0894		216.17	0.454067	0.207	0.214567	0.220133	0.212567
222.17	0.498267	0.486433	0.398967	0.1213	0.1019		222.17	0.4655	0.213633	0.219667	0.227733	0.2215
228.17	0.514633	0.5013	0.410867	0.141233	0.117867		228.17	0.4787	0.2242	0.2331	0.236867	0.232867
234.17	0.530833	0.518067	0.426733	0.1494	0.136667		234.17	0.493667	0.234433	0.239933	0.2468	0.243767
240.17	0.542833	0.532667	0.4367	0.166667	0.146733		240.17	0.5034	0.251433	0.260667	0.261433	0.2603
246.17	0.5574	0.5473	0.447367	0.186	0.1702		246.17	0.5199	0.261133	0.272367	0.277367	0.278967
252.17	0.5693	0.560333	0.4587	0.203033	0.1843		252.17	0.5369	0.272567	0.2786	0.281733	0.284533
258.4	0.586267	0.576167	0.474067	0.2149	0.194667		258.4	0.546	0.272833	0.2742	0.2695	0.278733
264.62	0.599067	0.590967	0.486733	0.2244	0.2097		264.62	0.561467	0.267733	0.279433	0.286833	0.285133
270.62	0.6024	0.598533	0.493967	0.2373	0.223033		270.62	0.5736	0.2793	0.283967	0.2872	0.2852
276.83	0.618467	0.617167	0.511267	0.248567	0.2348		276.83	0.5859	0.2782	0.2828	0.287167	0.2868
283.05	0.6282	0.625867	0.524367	0.264533	0.246533		283.05	0.596267	0.276633	0.287333	0.296467	0.290433
289.28	0.634967	0.637	0.5368	0.2782	0.2631		289.28	0.602533	0.288767	0.2955	0.302867	0.295667
Fig.2C - ICP1-2006 copy number
	WT			∆WASA-1
Time (min)	R1	R2	R3	R1	R2	R3
0	1	1	1	1	1	1
4	0.869178	0.817472	0.788128	0.932394	0.80705	0.743628
8	2.98866	1.52592	2.04389	3.95412	2.46308	1.68456
12	11.3042	6.18608	7.31291	15.5372	10.9722	11.1844
16	22.9121	12.5284	11.7019	37.8793	37.2913	27.7271
20	28.0883	21.2784	20.7578	69.336	71.7996	45.2474
