# Supplementary material for: West African–South American pandemic Vibrio cholerae encodes multiple distinct phage defence systems
Source: Nat Microbiol. 2025 May 22;10(6):1352–65. doi: 10.1038/s41564-025-02004-9 (PMC12137116; doi:10.1038/s41564-025-02004-9)
Supplement: Supplementary file 9 — Numerical source data. [file 41564_2025_2004_MOESM9_ESM.xlsx]

## Sheet: Fig.3
Fig.3B - Growth Kinetics (O.D.600nm)
	PBAD-			PBAD-wonB			PBAD-wonB[K71A]
Time (min)	R1	R2	R3	R1	R2	R3	R1	R2	R3
0	0.566	0.854	0.748	0.531	0.804	0.748	0.59	0.841	0.708
15	0.842	1.092	1.018	0.74	0.956	0.964	0.808	1.054	0.988
30	1.01	1.38	1.41	0.86	1.15	1.05	1.03	1.44	1.21
60	1.99	1.86	2.03	1.24	1.22	1.32	1.87	2.04	1.77
120	2.2	2.4	2.25	1.3	1.55	1.49	2.3	2.36	2.58
Fig.3C - Cell viability (CFU/mL)
	PBAD-			PBAD-wonB			PBAD-wonB[K71A]
Time (min)	R1	R2	R3	R1	R2	R3	R1	R2	R3
0	320000000	340000000	370000000	240000000	190000000	280000000	190000000	240000000	280000000
15	420000000	470000000	400000000	37000000	33000000	47000000	320000000	460000000	440000000
30	1100000000	1000000000	600000000	900000	280000	290000	350000000	440000000	900000000
60	1600000000	3500000000	2500000000	410000	300000	550000	1600000000	2300000000	1300000000
120	2200000000	3000000000	3800000000	310000	360000	130000	2600000000	2800000000	2800000000
Fig.3E - Western blot of WonB levels over time								Fig.3F - Western blot of WonB stability over time							Fig.3G - Western blot comparing WonB stability in lon+ vs ∆lon
See separate PDF for raw images of Western blots								See separate PDF for raw images of Western blots							See separate PDF for raw images of Western blots
