# Supplementary material for: West African–South American pandemic Vibrio cholerae encodes multiple distinct phage defence systems
Source: Nat Microbiol. 2025 May 22;10(6):1352–65. doi: 10.1038/s41564-025-02004-9 (PMC12137116; doi:10.1038/s41564-025-02004-9)
Supplement: Supplementary file 10 — Numerical source data. [file 41564_2025_2004_MOESM10_ESM.xlsx]

## Sheet: Fig.4
Fig.4B - VSP-IIWASA BASEL collection screen (fold-protection)												Fig.4D - GrwAB Plaque assay with Bas24 and Bas37 (fold-protection)													Fig.4G - VcSduA Plaque assay with Bas01 and Bas08 (fold-protection)
	GrwA		GrwB		VcSduA		GrwAB		GrwAB-VcSduA				Bas24			Bas37										Bas01			Bas08
	R1	R2	R1	R2	R1	R2	R1	R2	R1	R2			R1	R2	R3	R1	R2	R3								R1	R2	R3	R1	R2	R3
Bas01	3.57	2.94	0.714	0.625	50000	50000	1	1.25	50000	50000		WT	37500	20000	25000	108000	65000	87500							WT	60000	50000	40000	50	15	20
Bas03	0.55	1.08	0.733	0.824	55	15.6	0.917	0.933	1.1	2		GrwA[R81A]	1.36	1.14	0.625	1.02	0.963	1.06							VcSduA[E27A]	1.33	0.833	1.33	2.17	0.545	0.889
Bas04	0.4	1.33	0.667	0.667	0.4	0.8	0.4	0.8	0.5	2		GrwA[H431A]	3.49	1.54	1.82	1.26	0.743	0.946							VcSduA[K557A]	1.2	0.769	0.889	1.86	0.75	0.571
Bas05	0.75	1.8	3	0.9	7.5	2	2	0.9	1.67	2.25		GrwA[N521A]	6.52	4	3.13	108	65	87.5
Bas06	1.2	0.733	1.2	1	6	2.2	0.8	1.83	0.6	1		GrwA[N530A]	3.33	1.63	1.59	2.05	0.929	0.946
Bas07	1	0.7	1	1.4	5	7	1	0.933	0.5	1.4		GrwB[R86A]	1.15	0.8	0.909	1.05	0.743	1.03
Bas08	0.8	1	0.8	0.667	200	100	0.667	0.5	1	1.33
Bas09	1	2	0.6	0.4	0.6	0.5	1	1	1	1		Fig.4E - Bas24 and Bas37 Infection Kinetics (O.D.600nm)													Fig.4H - Bas01 and Bas08 Infection Kinetics (O.D.600nm)
Bas13	0.8	1	1	1.67	0.667	1	0.667	1.67	0.667	1
Bas14	1.33	0.667	2	1	1	0.667	1	2	0.8	0.5			Bas24 - No system						Bas24 + GrwAB							Bas01 - No system						Bas01 + VcSduA
Bas15	1	0.333	1.25	0.5	1	0.833	0.5	0.833	1	1		Time (min)	No Phage	MOI 0.2	MOI 2	MOI 5	MOI 10		No Phage	MOI 0.2	MOI 2	MOI 5	MOI 10		Time (min)	No Phage	MOI 0.2	MOI 2	MOI 5	MOI 10		No Phage	MOI 0.2	MOI 2	MOI 5	MOI 10
Bas16	0.556	1.11	0.5	1.25	0.833	1.67	0.5	1	0.833	1.67		0	0.031933	0.0317	0.031867	0.0323	0.031767		0.032667	0.033667	0.032967	0.033067	0.032867		0	0.0317	0.032033	0.032033	0.0318	0.031533		0.0346	0.036	0.035167	0.035433	0.035067
Bas17	1.15	1.36	1.88	1.07	0.938	1.88	1.25	1	1.07	0.938		6.5	0.033333	0.0333	0.033467	0.0337	0.033333		0.0343	0.035567	0.034933	0.035	0.034867		6.28	0.0331	0.033667	0.033833	0.033433	0.033267		0.0366	0.038067	0.037233	0.037067	0.037267
Bas18	10	2.86	2.5	1	1.25	0.667	2.5	0.667	2.5	0.8		13.02	0.036867	0.036767	0.036567	0.0367	0.036433		0.038367	0.0391	0.0385	0.038833	0.039033		12.58	0.036567	0.036867	0.036933	0.0368	0.036567		0.0402	0.042067	0.0408	0.040967	0.041733
Bas19	1	1	1	1	1	1	100	100	100	100		19.53	0.0422	0.0421	0.041867	0.0412	0.040433		0.0436	0.0447	0.044133	0.044733	0.045433		19.08	0.041567	0.041733	0.041833	0.041467	0.041033		0.0459	0.048033	0.046667	0.046467	0.0477
Bas20	0.35	1	0.412	0.6	0.5	0.8	35000	60000	3500	6000		26.03	0.050267	0.049933	0.048567	0.047733	0.046		0.051867	0.053	0.052633	0.053267	0.0535		25.58	0.049467	0.0493	0.0491	0.048533	0.047567		0.054267	0.056267	0.054833	0.055033	0.056267
Bas21	0.8	0.8	0.833	1	1.18	0.8	10000	10000	1000	4000		32.32	0.060033	0.059633	0.057933	0.055167	0.051967		0.0625	0.0637	0.0634	0.064033	0.064167		31.87	0.058767	0.0589	0.058267	0.0573	0.056		0.064567	0.066967	0.065533	0.065667	0.066067
Bas22	1.33	1.43	1.54	1.43	2.22	1.43	10000	10000	33.3	80		38.6	0.072067	0.0713	0.066767	0.061133	0.0546		0.074433	0.076733	0.076167	0.076533	0.075433		38.15	0.0709	0.070867	0.070333	0.068033	0.065833		0.0769	0.079533	0.077833	0.0779	0.077167
Bas23	0.429	2	0.375	1.6	0.429	0.533	1500	4000	150	615		44.88	0.086267	0.085367	0.076133	0.064033	0.050267		0.089833	0.091467	0.090867	0.090167	0.088867		44.67	0.084867	0.085133	0.084167	0.0787	0.076233		0.092333	0.094267	0.0929	0.0923	0.0909
Bas24	2	1.33	1.2	0.8	1	0.571	30000	20000	462	333		51.18	0.102967	0.100433	0.082367	0.061767	0.040833		0.106133	0.108133	0.106833	0.106	0.102167		51.17	0.100733	0.102133	0.100767	0.095867	0.092833		0.109233	0.1119	0.1108	0.108867	0.106333
Bas25	0.55	0.545	0.44	0.667	0.688	0.6	11000	12000	5.5	60		57.48	0.120267	0.115933	0.0858	0.0571	0.032233		0.122533	0.1251	0.124233	0.123633	0.1155		57.67	0.118433	0.119967	0.118067	0.1126	0.107267		0.126367	0.1283	0.1271	0.1252	0.1218
Bas26	0.929	0.714	1.3	0.455	0.813	0.667	2.17	0.909	0.867	0.4		63.77	0.138467	0.1309	0.0907	0.054733	0.025967		0.139733	0.142333	0.142667	0.1421	0.133033		63.95	0.137233	0.139067	0.135967	0.130633	0.122267		0.144333	0.1465	0.144667	0.142467	0.137967
Bas27	0.6	2	1	2	0.429	2	5	6.67	1.5	1.33		70.05	0.154667	0.1437	0.093533	0.049767	0.018667		0.1559	0.158767	0.159667	0.158667	0.148467		70.23	0.153967	0.154533	0.151767	0.1461	0.1346		0.160067	0.162467	0.1608	0.1572	0.151667
Bas28	2.5	1	1.25	1.38	1	1.38	3.33	6.11	1	0.846		76.33	0.167367	0.148233	0.077533	0.0252	0.0062		0.168167	0.170733	0.170033	0.1688	0.1578		76.52	0.169733	0.170167	0.1678	0.160567	0.147033		0.175367	0.1774	0.175633	0.172	0.165567
Bas29	1.39	1.88	1.25	0.5	1.47	1.67	1.19	1.67	1.19	1.15		82.62	0.181533	0.1478	0.036633	0.007833	0.0043		0.180833	0.183533	0.1855	0.184133	0.1719		82.82	0.183633	0.184567	0.182367	0.173367	0.1587		0.188067	0.191267	0.188633	0.185933	0.1786
Bas30	1.33	1	1.33	0.5	1.43	1.18	1.11	1.11	0.667	0.87		88.92	0.195533	0.134867	0.013	0.005833	0.0042		0.195033	0.198167	0.2032	0.2063	0.192933		89.12	0.194933	0.197133	0.194867	0.184433	0.167233		0.199367	0.2031	0.2003	0.197467	0.1898
Bas31	0.9	0.714	1.2	0.333	1.13	0.952	6	11.1	0.857	1.33		95.2	0.206633	0.101533	0.007833	0.005633	0.004167		0.2061	0.209767	0.215667	0.219333	0.2028		95.4	0.205633	0.207667	0.203367	0.191667	0.1741		0.2123	0.215867	0.212333	0.208233	0.198667
Bas32	0.667	1.67	0.5	1.67	1	2	1.18	3.57	0.5	1.67		101.48	0.216367	0.0665	0.0072	0.0057	0.0043		0.215833	0.2198	0.225767	0.2313	0.214767		101.7	0.215333	0.217467	0.211367	0.197933	0.1781		0.2225	0.226433	0.222233	0.217167	0.206667
Bas33	1.25	1.15	0.952	1.35	1.11	1.1	10000	11500	15.4	15.3		107.77	0.226333	0.04	0.007067	0.0057	0.004267		0.2256	0.229	0.237567	0.2424	0.221633		108.2	0.224167	0.225133	0.218667	0.202833	0.1799		0.230533	0.2349	0.2303	0.225067	0.2126
Bas34	1.38	0.933	1.1	0.7	0.647	1	5500	7000	5500	7000		114.05	0.236767	0.025733	0.007433	0.005933	0.004367		0.2344	0.238367	0.246067	0.248833	0.229		114.5	0.235167	0.2361	0.227133	0.2087	0.182967		0.242067	0.2463	0.241667	0.233933	0.221133
T5	0.5	0.5	2	1	0.5	0.667	14.3	10	1	2		120.35	0.2434	0.020267	0.007367	0.005667	0.004033		0.241933	0.2447	0.251133	0.249467	0.233067		120.78	0.245833	0.247167	0.234867	0.2132	0.185		0.252933	0.256667	0.2519	0.244	0.228833
Bas35	1.65	0.925	1.1	1.09	0.825	0.881	33000	37000	33000	37000		126.63	0.257467	0.018633	0.0077	0.005967	0.003967		0.2528	0.255433	0.260367	0.2576	0.2378		127.28	0.255267	0.2579	0.241067	0.2165	0.185433		0.262233	0.266267	0.2612	0.251033	0.2365
Bas36	1.2	0.92	1.5	0.821	1.6	1.28	240000	230000	240000	230000		132.92	0.2677	0.018	0.007767	0.005967	0.003833		0.263633	0.2657	0.268367	0.2612	0.237533		133.57	0.267067	0.269	0.247867	0.220833	0.187667		0.273867	0.277667	0.272933	0.260633	0.245433
Bas37	0.8	0.789	1.07	0.75	0.889	1.07	80000	75000	80000	75000		139.2	0.277967	0.017533	0.008233	0.006033	0.003867		0.272833	0.2751	0.274367	0.260833	0.230967		140.07	0.276633	0.278	0.252233	0.2217	0.186033		0.282567	0.2866	0.279933	0.267167	0.251167
Bas38	0.545	1.2	1	0.462	0.857	0.545	3000	3000	3000	3000		145.48	0.288333	0.0173	0.008367	0.006333	0.003833		0.2819	0.282167	0.273	0.248633	0.2185		146.37	0.2884	0.287967	0.258033	0.2238	0.186567		0.293333	0.297567	0.2907	0.2764	0.260133
Bas39	0.667	0.906	0.769	0.935	0.8	0.725	20000	29000	20000	29000		152	0.296667	0.016967	0.008033	0.0062	0.003767		0.291067	0.289	0.259533	0.219367	0.194767		152.65	0.2975	0.297167	0.262267	0.224633	0.184967		0.3027	0.305933	0.2984	0.283467	0.2666
Bas40	1	0.75	0.538	0.5	0.412	0.6	700	600	700	600		158.3	0.308433	0.0173	0.008233	0.0063	0.0037		0.3008	0.2951	0.235733	0.1852	0.169867		158.93	0.308433	0.305467	0.265467	0.224833	0.182767		0.312967	0.315667	0.306567	0.291733	0.274333
Bas41	1.4	1	1.08	0.714	1.4	0.833	2800	2000	2800	2000		164.58	0.3177	0.016867	0.0083	0.006333	0.0037		0.309067	0.296167	0.2028	0.147833	0.1429		165.22	0.317967	0.314367	0.268633	0.223967	0.1805		0.322667	0.326433	0.315833	0.299233	0.2814
Bas42	0.8	1.18	1.04	0.833	1.04	1	12000	10000	1200	1000		170.87	0.327933	0.016533	0.008367	0.006367	0.003667		0.317833	0.297633	0.1669	0.119167	0.1167		171.72	0.3264	0.320567	0.2691	0.220567	0.176067		0.331933	0.334933	0.323633	0.3066	0.287467
Bas43	0.684	0.75	0.765	1.2	0.619	0.667	6500	6000	92.9	60		177.37	0.336333	0.0162	0.008333	0.0063	0.003767		0.3258	0.2937	0.132567	0.099633	0.094167		178	0.336233	0.326333	0.2697	0.2192	0.174233		0.341633	0.344167	0.3323	0.313333	0.294567
Bas44	1.35	0.714	1.29	0.833	1.23	1.05	1350	1000	27	16.7		183.65	0.3465	0.016533	0.008533	0.006367	0.003833		0.336	0.288933	0.111133	0.088767	0.0792		184.53	0.344367	0.332433	0.268733	0.214333	0.169633		0.350867	0.353367	0.3396	0.320433	0.300667
T2	0.889	0.75	0.615	0.667	0.615	0.5	8000	6000	8000	6000		189.95	0.353767	0.0164	0.008667	0.006367	0.003933		0.343933	0.278167	0.1015	0.081433	0.068567		190.83	0.353633	0.3381	0.268067	0.211033	0.167133		0.3606	0.3624	0.3471	0.327433	0.306333
T4	0.8	0.952	1	0.87	0.828	1	24000	20000	24000	20000		196.23	0.3631	0.016633	0.008733	0.006467	0.004133		0.352167	0.256933	0.097233	0.075167	0.0614		197.33	0.3609	0.342933	0.264867	0.2061	0.162933		0.3682	0.369133	0.353333	0.3335	0.312033
T6	1	1.54	0.952	1	1	1.11	200000	200000	10000	10000		202.52	0.3706	0.016833	0.009	0.006567	0.0044		0.360767	0.2201	0.093633	0.068533	0.055533		203.62	0.369367	0.348467	0.262	0.202433	0.160433		0.376467	0.377567	0.359933	0.3387	0.3169
Bas46	2.6	1.43	1.63	2	1.63	1.43	130	500	65	33.3		208.8	0.377733	0.017	0.009133	0.0067	0.004567		0.368067	0.180667	0.089933	0.063267	0.050733		209.9	0.376733	0.3519	0.258367	0.198667	0.1569		0.385033	0.385467	0.367333	0.344567	0.323233
Bas47	0.867	1.14	0.867	0.926	0.52	0.806	13	10.4	2	2.5		215.08	0.3855	0.0172	0.009233	0.006767	0.004867		0.3749	0.153067	0.085867	0.057133	0.0473		216.42	0.383867	0.3547	0.252733	0.1934	0.153333		0.391367	0.392833	0.373267	0.3518	0.327733
Bas48	0.667	0.857	0.571	1.04	0.741	0.774	0.5	0.4	0.714	0.343		221.6	0.392033	0.0172	0.0094	0.006933	0.005233		0.383033	0.140433	0.080867	0.052733	0.044233		222.7	0.3915	0.357967	0.248767	0.191433	0.1527		0.3999	0.3995	0.378633	0.3562	0.3327
Bas49	2.4	1	1.2	1	1.33	0.643	0.923	1	0.857	0.818		227.9	0.3978	0.017767	0.009733	0.0072	0.0057		0.3898	0.137367	0.075833	0.049667	0.042767		228.98	0.3979	0.3596	0.2438	0.188567	0.151267		0.406667	0.407	0.386	0.361767	0.3387
Bas50	0.833	0.8	2.5	0.333	2.5	2	1.25	2	0.417	0.444		234.2	0.404533	0.018067	0.009967	0.007267	0.006167		0.397067	0.136133	0.070367	0.0483	0.0414		235.27	0.404533	0.3603	0.239267	0.185433	0.149533		0.4133	0.412167	0.391733	0.3667	0.343433
Bas51	0.846	1	1	0.933	1.38	7	0.579	1.17	0.733	0.778		240.5	0.410733	0.0184	0.010233	0.0076	0.006833		0.402767	0.134733	0.065833	0.0487	0.041567		241.77	0.4111	0.358633	0.234667	0.1829	0.1483		0.418867	0.4176	0.396433	0.372233	0.347533
Bas52	1.03	0.711	1.42	0.675	1.06	1.23	1.09	0.643	0.902	0.614		246.78	0.418633	0.018633	0.010433	0.0078	0.007467		0.409	0.133467	0.061767	0.05	0.041967		248.28	0.4189	0.357967	0.231433	0.181533	0.148133		0.424733	0.4241	0.4015	0.376867	0.3526
Bas53	0.958	0.667	0.958	0.952	1	0.952	0.92	0.8	0.852	1		253.08	0.4267	0.019067	0.0108	0.008133	0.0084		0.416067	0.132167	0.059533	0.052867	0.042833		254.57	0.4271	0.357767	0.229067	0.181333	0.148933		0.433667	0.433233	0.407867	0.382367	0.3587
Bas54	0.75	1.3	0.643	0.813	0.9	1.08	0.9	0.867	0.818	1.08		259.38	0.433667	0.019567	0.011233	0.0087	0.009267		0.4241	0.1306	0.058633	0.055867	0.043167		261.07	0.433767	0.3543	0.2256	0.179433	0.1474		0.4399	0.4391	0.413467	0.386533	0.362867
Bas55	1	1.5	0.833	1	1.25	0.545	1.67	0.6	0.833	0.6		265.88	0.4379	0.019633	0.0116	0.009167	0.010167		0.4291	0.129233	0.0598	0.057533	0.0431		267.37	0.441967	0.353333	0.224733	0.180167	0.1485		0.447767	0.445967	0.420133	0.391867	0.365833
Bas56	0.647	1.21	0.688	0.944	0.579	0.81	0.786	0.944	0.688	1.06		272.17	0.4444	0.020233	0.012	0.009733	0.011233		0.435367	0.1276	0.062767	0.058967	0.044067		273.87	0.4447	0.349767	0.223833	0.178333	0.146833		0.451667	0.4518	0.4243	0.397567	0.370967
Bas57	0.636	0.75	0.583	0.643	0.538	0.643	0.333	0.5	0.412	0.391		278.45	0.448633	0.0207	0.012633	0.010333	0.012233		0.439633	0.1256	0.067467	0.059167	0.044467		280.17	0.4507	0.344367	0.223333	0.178033	0.1472		0.4563	0.457167	0.428767	0.4011	0.375233
Bas58	0.786	0.625	0.688	0.5	0.733	0.385	0.579	0.278	0.579	0.208		284.97	0.451233	0.020867	0.013133	0.011133	0.013067		0.4433	0.122867	0.072467	0.059067	0.044633		286.45	0.454167	0.3358	0.223333	0.1779	0.148833		0.460733	0.4605	0.433133	0.404333	0.380667
Bas59	0.862	2.14	0.833	1.5	0.781	1.5	0.781	0.857	0.806	1.2		291.25	0.455933	0.0217	0.013867	0.0122	0.014033		0.447567	0.120067	0.077633	0.06	0.045567		292.73	0.458133	0.327267	0.223633	0.1776	0.150367		0.464	0.461833	0.4365	0.408067	0.384
Bas60	0.6	0.567	0.833	0.68	0.667	0.68	0.667	0.567	0.577	0.567		297.53	0.457967	0.0223	0.014667	0.013467	0.0154		0.450733	0.116933	0.080033	0.060533	0.046233		299.23	0.4594	0.318733	0.222833	0.1766	0.149733		0.464333	0.461767	0.436267	0.410567	0.3861
Bas61	0.278	0.345	0.417	0.422	0.357	0.667	0.333	0.76	0.556	0.633		303.82	0.4603	0.022933	0.0156	0.014667	0.016733		0.453467	0.1132	0.0807	0.060967	0.046767		305.75	0.4629	0.312533	0.223	0.176567	0.150633		0.4639	0.4606	0.436667	0.411667	0.388067
Bas62	0.652	1.08	0.556	1.13	0.536	0.867	0.625	0.813	0.6	0.619
Bas63	0.7	0.375	0.7	0.6	1.46	0.6	0.7	0.75	1.17	1			Bas37 - No system						Bas37 + GrwAB
Bas64	2.5	1	1	0.833	0.714	0.833	1	1	1	1		Time (min)	No Phage	MOI 0.2	MOI 2	MOI 5	MOI 10		No Phage	MOI 0.2	MOI 2	MOI 5	MOI 10
Bas65	0.75	6	1.2	1	1.2	1.5	1.2	1.5	1	3		0	0.032467	0.031933	0.0316	0.032167	0.030767		0.032433	0.033067	0.0329	0.032533	0.033133
T7	0.333	0.333	0.5	0.2	0.333	0.5	0.25	0.5	0.333	1		6.5	0.034	0.033333	0.032467	0.031933	0.03		0.0341	0.0346	0.0346	0.0336	0.034467
Bas66	0.857	0.857	0.6	0.857	0.75	1	0.75	1.2	0.6	0.75		13.02	0.0372	0.036367	0.033867	0.0323	0.029533		0.0376	0.038	0.0381	0.037267	0.038433
Bas67	0.75	1	0.6	1.67	0.6	1.67	0.6	1	0.6	1		19.53	0.042533	0.0411	0.0363	0.033733	0.030567		0.0429	0.043533	0.043333	0.042733	0.044167
Bas68	0.5	1.25	0.625	0.714	0.833	0.833	0.5	0.833	1	0.5		26.03	0.051067	0.048367	0.040167	0.035967	0.032267		0.050767	0.0514	0.051467	0.0506	0.051733
Bas69	1	0.833	1.5	0.833	1	1.25	1	1.25	0.5	1.25		32.32	0.061	0.057167	0.043167	0.0372	0.0338		0.061267	0.061767	0.061567	0.0603	0.060733
N4	1.27	0.9	0.655	0.818	0.864	0.947	0.731	1	0.613	0.75		38.6	0.073567	0.066267	0.040033	0.029633	0.0266		0.0738	0.074567	0.073733	0.072	0.071267
												44.88	0.088433	0.072767	0.033633	0.0182	0.0113		0.0884	0.089333	0.087933	0.085867	0.082633
												51.18	0.1062	0.076467	0.032033	0.014333	0.0066		0.105267	0.106	0.104267	0.101667	0.0964
												57.48	0.1236	0.0799	0.032867	0.0129	0.004867		0.121667	0.122	0.118633	0.115433	0.1091
												63.77	0.141	0.0821	0.031433	0.0112	0.004067		0.137533	0.1387	0.135367	0.131967	0.123633
												70.05	0.158433	0.0709	0.018533	0.007	0.0031		0.1539	0.153767	0.150233	0.148033	0.137567
												76.33	0.174533	0.050633	0.0112	0.005067	0.002567		0.169467	0.169467	0.166167	0.165	0.1526
												82.62	0.187967	0.036733	0.009033	0.0047	0.0024		0.1819	0.182267	0.1797	0.1798	0.166067
												88.92	0.199667	0.0317	0.008067	0.004467	0.002233		0.192733	0.193367	0.190433	0.191033	0.179567
												95.2	0.210433	0.029467	0.0074	0.004267	0.002067		0.205167	0.2063	0.2034	0.2048	0.190967
												101.48	0.219933	0.027833	0.007067	0.004033	0.001867		0.2152	0.215833	0.213067	0.217033	0.2048
												107.77	0.229967	0.025967	0.0067	0.003733	0.001733		0.223267	0.223533	0.220433	0.226233	0.215033
												114.05	0.239933	0.024733	0.0064	0.003533	0.001533		0.2325	0.232867	0.2308	0.236133	0.226233
												120.35	0.250367	0.023567	0.005933	0.003267	0.0014		0.2415	0.242933	0.239867	0.246367	0.232967
												126.63	0.260067	0.022333	0.005633	0.003033	0.001233		0.251067	0.251667	0.2497	0.255567	0.239067
												132.92	0.271367	0.0217	0.005533	0.003033	0.0011		0.260067	0.2615	0.2586	0.263967	0.2417
												139.2	0.2814	0.0213	0.005433	0.002933	0.001133		0.2702	0.271433	0.268	0.272867	0.2433
												145.48	0.291867	0.020667	0.005367	0.002833	0.001133		0.279467	0.280667	0.2773	0.2796	0.244867
												152	0.301533	0.019733	0.0053	0.002867	0.001167		0.288733	0.290367	0.286067	0.2827	0.2474
												158.3	0.311867	0.019033	0.0052	0.002833	0.001167		0.2981	0.2988	0.293033	0.286933	0.252033
												164.58	0.321467	0.018033	0.005133	0.002933	0.0012		0.307	0.308133	0.2981	0.288867	0.253867
												170.87	0.331567	0.0172	0.005033	0.002933	0.001233		0.316233	0.317167	0.302367	0.294067	0.2561
												177.37	0.341067	0.016233	0.004833	0.002867	0.0012		0.324933	0.325833	0.3062	0.2966	0.258967
												183.65	0.350833	0.015767	0.004833	0.002967	0.001333		0.334233	0.3337	0.3117	0.300267	0.261233
												189.95	0.359233	0.015033	0.0047	0.002867	0.0013		0.342267	0.340167	0.316533	0.302467	0.259967
												196.23	0.3683	0.014667	0.004567	0.002867	0.0012		0.3511	0.346067	0.319033	0.3029	0.257133
												202.52	0.3757	0.0142	0.0045	0.002933	0.001333		0.358967	0.351433	0.3218	0.304033	0.250767
												208.8	0.383267	0.013967	0.004367	0.0029	0.001267		0.366967	0.3562	0.3234	0.302933	0.243767
												215.08	0.391633	0.013733	0.004333	0.002967	0.001267		0.374433	0.3602	0.324167	0.298567	0.235433
												221.6	0.399067	0.013533	0.0043	0.003033	0.001367		0.3822	0.363733	0.322867	0.291267	0.227933
												227.9	0.405633	0.013567	0.0042	0.003	0.0014		0.389267	0.366967	0.319767	0.283067	0.22
												234.2	0.411967	0.0135	0.004067	0.003067	0.001367		0.395933	0.3696	0.315367	0.274533	0.2144
												240.5	0.418967	0.013533	0.0041	0.0031	0.001433		0.402167	0.3703	0.309133	0.2643	0.207433
												246.78	0.426133	0.013533	0.004067	0.003133	0.0014		0.4081	0.37	0.3013	0.255867	0.2023
												253.08	0.433733	0.013567	0.004133	0.0032	0.001467		0.414733	0.3687	0.2913	0.245933	0.195067
												259.38	0.441167	0.013633	0.0041	0.003367	0.001467		0.421033	0.3672	0.280267	0.237333	0.1888
												265.88	0.448367	0.0135	0.0041	0.003467	0.0015		0.427933	0.3623	0.269167	0.228033	0.1827
												272.17	0.454267	0.013567	0.004067	0.003533	0.001533		0.435367	0.3575	0.2589	0.221233	0.1781
												278.45	0.458467	0.013633	0.004233	0.0038	0.001667		0.441233	0.348833	0.249767	0.215367	0.172767
												284.97	0.462167	0.0134	0.0042	0.003833	0.001667		0.445433	0.339333	0.2424	0.210033	0.169233
												291.25	0.4654	0.0136	0.004333	0.004233	0.001733		0.449733	0.3274	0.236433	0.206833	0.1659
												297.53	0.466967	0.0137	0.004533	0.004567	0.001933		0.452033	0.3152	0.2325	0.2038	0.162933
												303.82	0.469933	0.013767	0.0046	0.004967	0.002033		0.454467	0.304633	0.2299	0.201933	0.160767
