# Supplementary material for: West African–South American pandemic Vibrio cholerae encodes multiple distinct phage defence systems
Source: Nat Microbiol. 2025 May 22;10(6):1352–65. doi: 10.1038/s41564-025-02004-9 (PMC12137116; doi:10.1038/s41564-025-02004-9)
Supplement: Supplementary file 11 — Numerical source data. [file 41564_2025_2004_MOESM11_ESM.xlsx]

## Sheet: Fig.5
Fig.5A - X29 Plaque assay (PFU/mL)
	X29
	R1	R2	R3
MAK757 WT	2380000000	2750000000	2630000000
∆manCB	2500	2500	2500
Fig.5C - X29 Plaque assay (PFU/mL)
	X29
	R1	R2	R3
C6706 WT	50000	50000	50000
∆ddmABC	50000	50000	500000
∆grwAB	50000	50000	50000
∆VcSduA	50000	50000	50000
∆VSP-II	500000000	1250000000	1250000000
∆ddmABC∆LAT-1	75000000	450000000	1500000000
∆ddmABC∆grwAB	50000	50000	50000
∆ddmABC∆VcSduA	50000000	700000000	1500000000
Fig.5D - X29 Plaque assay (PFU/mL)
	X29
	R1	R2	R3
C6706 WT	50000	50000	50000
∆ddmABC∆VcSduA	500000000	1250000000	1750000000
∆ddmABC∆VcSduA PBAD-ddmABC	50000	50000	50000
∆ddmABC∆VcSduA PBAD-VcSduA	500000	50000	500000
Fig.5E - X29 Plaque assay (PFU/mL)
	X29
	R1	R2	R3
E7946∆ddmABC	1500000000	1000000000	500000000
E7946∆ddmABC PBAD-VcSduA	500000	500000	50000
P27459∆ddmABC	1500000000	3880000000	2250000000
P27459∆ddmABC PBAD-VcSduA	50000	500000	50000
