# Supplementary material for: West African–South American pandemic Vibrio cholerae encodes multiple distinct phage defence systems
Source: Nat Microbiol. 2025 May 22;10(6):1352–65. doi: 10.1038/s41564-025-02004-9 (PMC12137116; doi:10.1038/s41564-025-02004-9)
Supplement: Supplementary file 12 — Numerical source data. [file 41564_2025_2004_MOESM12_ESM.xlsx]

## Sheet: Extended Data Fig.1
Extended Data Fig.1A - Plaque assay (PFU/mL)
	ICP1-2001			ICP1-2006			ICP1-2017			ICP1-2019			ICP2-2004			ICP2-2013			ICP3-2007			ICP3-M1			ICP3-M2
	R1	R2	R3	R1	R2	R3	R1	R2	R3	R1	R2	R3	R1	R2	R3	R1	R2	R3	R1	R2	R3	R1	R2	R3	R1	R2	R3
E7946	2750000000	3000000000	7130000000	20000000000	17500000000	43800000000	388000000	750000000	425000000	1500000000	750000000	1500000000	9880000	10000000	27500000	100000000	400000000	238000000	33800000	125000000	250000000	775000000	4130000000	4000000000	1750000000	2500000000	1000000000
E7946∆manCB	2500	2500	2500	2500	2500	2500	2500	2500	2500	2500	2500	2500	60000000	35000000	32500000	925000000	1060000000	400000000	2500	2500	2500	2500	2500	2500	2500	2500	2500
E7946∆ompU	5000000000	7500000000	7500000000	7500000000	17500000000	27500000000	438000000	2000000000	1750000000	250000000	1500000000	500000000	2500	2500	2500	2500	2500	2500	22500000	12500000	22500000	375000000	1500000000	1250000000	1750000000	500000000	500000000
Extended Data Fig.1B - Plaque assay (PFU/mL)
	A1552			∆WASA-1
	R1	R2	R3	R1	R2	R3
ICP1-1992	50000	50000	50000	6500000000	30000000000	12500000000
ICP1-2004	50000	50000	50000	1750000000	5000000000	1500000000
ICP1-2005	2500	2500	2500	100000000	175000000	100000000
ICP1-2011	2500	2500	2500	500000000	1500000000	5000000000
ICP1-DRC32	500000	500000	500000	2500000000	3250000000	7500000000
ICP1-DRC48	500000	500000	500000	6000000000	7500000000	7500000000
ICP1-DRC55	2500	2500	2500	175000000	50000000	100000000
ICP1-DRC72	500000	500000	500000	10000000000	15000000000	2500000000
ICP1-DRC74	500000	500000	500000	25000000000	20000000000	12500000000
ICP1-DRC82	500000	500000	500000	7500000000	17500000000	12500000000
ICP1-DRC87	500000	500000	500000	52500000000	15000000000	5000000000
ICP1-DRC106	500000	500000	500000	10000000000	17500000000	12500000000
Extended Data Fig.1D - ICP1-2006 Replication assay (PFU/mL)
	A1552			E7946
Time (min)	R1	R2	R3	R1	R2	R3
0	500	7500	1250	2750	7500	250
30	250	250	250	250	250	250
60	250	250	250	20000000	15000000	250000
90	250	250	250	250000000	175000000	75000000
120	250	250	250	750000000	225000000	275000000
150	250	250	250	1000000000	100000000	400000000
Extended Data Fig.1E - Plaque assay (PFU/mL)
	ICP1-2001			ICP1-2006			ICP1-2017			ICP1-2019			ICP2-2004			ICP2-2013			ICP3-2007			ICP3-M1			ICP3-M2
	R1	R2	R3	R1	R2	R3	R1	R2	R3	R1	R2	R3	R1	R2	R3	R1	R2	R3	R1	R2	R3	R1	R2	R3	R1	R2	R3
MAK757	5000000000	2750000000	7750000000	20000000000	10000000000	33800000000	488000000	525000000	438000000	750000000	288000000	250000000	50000000	213000000	163000000	2250000000	4500000000	2000000000	413000000	125000000	163000000	2000000000	2500000000	3750000000	500000000	1140000000	763000000
A1552 WT	50000	50000	50000	500000	500000	500000	2500	2500	2500	50000	50000	50000	275000000	300000000	125000000	2880000000	5000000000	4250000000	275000000	263000000	188000000	4630000000	2630000000	3750000000	2000000000	613000000	500000000
A1552 ∆VPI-1	50000	50000	50000	500000	500000	500000	2500	2500	2500	50000	50000	50000	50000000	300000000	188000000	4250000000	4750000000	3250000000	325000000	125000000	213000000	3000000000	2250000000	7750000000	1750000000	1000000000	5630000000
A1552 ∆VPI-2	50000	50000	50000	500000	500000	500000	2500	2500	2500	50000	50000	50000	75000000	120000000	77500000	1500000000	1500000000	5880000000	200000000	150000000	125000000	6130000000	238000000	5380000000	3500000000	188000000	1880000000
A1552 ∆VSP-I	50000	50000	50000	500000	500000	500000	2500	2500	2500	50000	50000	50000	70000000	175000000	123000000	5750000000	6630000000	3250000000	175000000	375000000	75000000	4750000000	3880000000	4130000000	1000000000	2000000000	1750000000
A1552 ∆VSP-II	50000	50000	50000	500000	500000	500000	2500	2500	2500	50000	50000	50000	163000000	175000000	200000000	3000000000	5380000000	4500000000	188000000	438000000	188000000	4250000000	2000000000	4380000000	3130000000	488000000	1750000000
A1552 ∆VSP-I/II	50000	50000	50000	500000	500000	500000	2500	2500	2500	50000	50000	50000	175000000	100000000	175000000	1880000000	6130000000	4750000000	225000000	263000000	338000000	4750000000	2880000000	4500000000	2250000000	1880000000	1250000000
A1552 ∆ddm	50000	50000	50000	500000	500000	500000	2500	2500	2500	50000	50000	50000	75000000	175000000	200000000	2880000000	5380000000	4500000000	263000000	188000000	200000000	3500000000	3380000000	4250000000	2000000000	2250000000	750000000
Extended Data Fig.1F - Plaque assay (PFU/mL)
	ICP1-2006
	R1	R2	R3
A1552 WT	50000	50000	50000
+WASA-1-KanA	50000	50000	50000
+WASA-1-KanB	50000	50000	50000
E7946 WT	3250000000	2130000000	3750000000
+WASA-1-KanA	50000	50000	50000
+WASA-1-KanB	50000	50000	50000
P27459 WT	2500000000	2880000000	1000000000
+WASA-1-KanA	50000	50000	50000
+WASA-1-KanB	50000	50000	50000
