# Supplementary material for: West African–South American pandemic Vibrio cholerae encodes multiple distinct phage defence systems
Source: Nat Microbiol. 2025 May 22;10(6):1352–65. doi: 10.1038/s41564-025-02004-9 (PMC12137116; doi:10.1038/s41564-025-02004-9)
Supplement: Supplementary file 13 — Numerical source data. [file 41564_2025_2004_MOESM13_ESM.xlsx]

## Sheet: Extended Data Fig.2
Extended Data Fig.2B - ICP1-2006 Plaque assay (PFU/mL)
	ICP1-2001
	R1	R2	R3
A1552	50000	50000	50000
∆WASA-1	20000000000	7500000000	26300000000
∆ROI2	50000	50000	50000
∆ROI3	50000	50000	50000
∆ROI4	50000	50000	50000
∆ROI4∆ROI1	20000000000	27500000000	28800000000
∆01235-01287	50000	50000	50000
