# Supplementary material for: West African–South American pandemic Vibrio cholerae encodes multiple distinct phage defence systems
Source: Nat Microbiol. 2025 May 22;10(6):1352–65. doi: 10.1038/s41564-025-02004-9 (PMC12137116; doi:10.1038/s41564-025-02004-9)
Supplement: Supplementary file 14 — Numerical source data. [file 41564_2025_2004_MOESM14_ESM.xlsx]

## Sheet: Extended Data Fig.3
Extended Data Fig.3E - Western blots of WonA and WonB						Extended Data Fig.3g - WonAB BASEL collection screen (fold-protection)
See separate PDF for raw images of Western blots
							R1	R2
						Bas01	1.4	2.5
						Bas03	1	0.733
						Bas04	1	2.86
						Bas05	0.8	0.45
						Bas06	1.13	1
						Bas07	1.07	0.25
						Bas08	0.706	1.43
						Bas09	2.5	0.4
						Bas13	0.3	1
						Bas14	1.25	1
						Bas15	1.2	2
						Bas16	0.571	0.625
						Bas17	0.385	1.63
						Bas18	2.8	0.6
						Bas19	1	1
						Bas20	1.22	0.667
						Bas21	1.18	0.867
						Bas22	0.6	1.5
						Bas23	0.533	0.8
						Bas24	1.5	0.625
						Bas25	0.4	0.667
						Bas26	0.833	0.783
						Bas27	0.714	0.6
						Bas28	0.714	1.33
						Bas29	1.11	2
						Bas30	1.33	1.43
						Bas31	1.25	1.76
						Bas32	1.67	2.86
						Bas33	2	1.62
						Bas34	55	50
						T5	0.5	0.75
						Bas35	2	1.29
						Bas36	1.27	1.22
						Bas37	1.28	0.85
						Bas38	1.2	1
						Bas39	0.892	1.89
						Bas40	1.33	0.833
						Bas41	0.957	0.75
						Bas42	0.706	0.889
						Bas43	0.611	1.15
						Bas44	1.07	2.4
						T2	25	20
						T4	0.733	1.2
						T6	1.13	1.08
						Bas46	1	1.14
						Bas47	0.737	1.1
						Bas48	11	20
						Bas49	200	650
						Bas50	100	1000
						Bas51	500	700
						Bas52	1000	1500
						Bas53	125	250
						Bas54	70	90
						Bas55	450	250
						Bas56	90	55
						Bas57	2000	1000
						Bas58	1500	500
						Bas59	150	200
						Bas60	1.2	1.11
						Bas61	2	1.17
						Bas62	0.957	0.731
						Bas63	1	0.636
						Bas64	1	0.6
						Bas65	3	2
						T7	2	1.33
						Bas66	0.533	1.08
						Bas67	0.867	1.25
						Bas68	0.714	2.5
						Bas69	1.03	1
						N4	0.467	1.1
