# Supplementary material for: West African–South American pandemic Vibrio cholerae encodes multiple distinct phage defence systems
Source: Nat Microbiol. 2025 May 22;10(6):1352–65. doi: 10.1038/s41564-025-02004-9 (PMC12137116; doi:10.1038/s41564-025-02004-9)
Supplement: Supplementary file 15 — Numerical source data. [file 41564_2025_2004_MOESM15_ESM.xlsx]

## Sheet: Extended Data Fig.6
Extended Data Fig.6C - Western blots of WonA and WonB levels							Extended Data Fig.6E - Agarose gels of genomic DNA extractions
See separate PDF for raw images of Western blots							See separate PDF for raw images of agarose gels
Extended Data Fig.6F - qRT-PCR of wonA and wonB levels over time
	wonA											wonB
	PBAD-			PBAD-wonB			PBAD-wonB[K71A]					PBAD-			PBAD-wonB			PBAD-wonB[K71A]
Time(min)	R1	R2	R3	R1	R2	R3	R1	R2	R3		Time(min)	R1	R2	R3	R1	R2	R3	R1	R2	R3
0	3.527	4.82	4.119	3.272	3.948	8.875	5.861	4.405	5.806		0	6.125	4.592	6.025	3.361	3.328	6.521	5.654	3.972	6.859
15	3.316	5.385	8.56	3.365	5.099	1.581	4.038	4.951	3.998		15	3.15	44.04	4.636	24.33	3.864	21.42	27.45	52.19	47.98
30	5.382	8.087	4.282	0.689	1.763	2.11	3.36	7.001	4.148		30	4.637	7.199	4.035	39.84	42.24	42.16	42.5	94.53	39.19
60	5.046	11.72	5.557	2.868	3.906	3.932	3.355	4.764	3.25		60	4.893	10.44	5.325	44.56	57.35	49.18	44.99	59.96	48.22
120	4.581	5.111	6.845	5.744	4.086	2.517	5.616	4.263	3.508		120	4.443	4.84	5.529	63.12	70.97	47.49	12.68	77.99	83.48
