# Supplementary material for: West African–South American pandemic Vibrio cholerae encodes multiple distinct phage defence systems
Source: Nat Microbiol. 2025 May 22;10(6):1352–65. doi: 10.1038/s41564-025-02004-9 (PMC12137116; doi:10.1038/s41564-025-02004-9)
Supplement: Supplementary file 16 — Numerical source data. [file 41564_2025_2004_MOESM16_ESM.xlsx]

## Sheet: Extended Data Fig.7
Extended Data Fig.7A - VSP-IIWASA BASEL collection screen (fold-protection)
	GrwA		GrwB		VcSduA		GrwAB		GrwAB-VcSduA
	R1	R2	R1	R2	R1	R2	R1	R2	R1	R2
Bas01	3.57	2.94	0.714	0.625	50000	50000	1	1.25	50000	50000
Bas03	0.55	1.08	0.733	0.824	55	15.6	0.917	0.933	1.1	2
Bas04	0.4	1.33	0.667	0.667	0.4	0.8	0.4	0.8	0.5	2
Bas05	0.75	1.8	3	0.9	7.5	2	2	0.9	1.67	2.25
Bas06	1.2	0.733	1.2	1	6	2.2	0.8	1.83	0.6	1
Bas07	1	0.7	1	1.4	5	7	1	0.933	0.5	1.4
Bas08	0.8	1	0.8	0.667	200	100	0.667	0.5	1	1.33
Bas09	1	2	0.6	0.4	0.6	0.5	1	1	1	1
Bas13	0.8	1	1	1.67	0.667	1	0.667	1.67	0.667	1
Bas14	1.33	0.667	2	1	1	0.667	1	2	0.8	0.5
Bas15	1	0.333	1.25	0.5	1	0.833	0.5	0.833	1	1
Bas16	0.556	1.11	0.5	1.25	0.833	1.67	0.5	1	0.833	1.67
Bas17	1.15	1.36	1.88	1.07	0.938	1.88	1.25	1	1.07	0.938
Bas18	10	2.86	2.5	1	1.25	0.667	2.5	0.667	2.5	0.8
Bas19	1	1	1	1	1	1	100	100	100	100
Bas20	0.35	1	0.412	0.6	0.5	0.8	35000	60000	3500	6000
Bas21	0.8	0.8	0.833	1	1.18	0.8	10000	10000	1000	4000
Bas22	1.33	1.43	1.54	1.43	2.22	1.43	10000	10000	33.3	80
Bas23	0.429	2	0.375	1.6	0.429	0.533	1500	4000	150	615
Bas24	2	1.33	1.2	0.8	1	0.571	30000	20000	462	333
Bas25	0.55	0.545	0.44	0.667	0.688	0.6	11000	12000	5.5	60
Bas26	0.929	0.714	1.3	0.455	0.813	0.667	2.17	0.909	0.867	0.4
Bas27	0.6	2	1	2	0.429	2	5	6.67	1.5	1.33
Bas28	2.5	1	1.25	1.38	1	1.38	3.33	6.11	1	0.846
Bas29	1.39	1.88	1.25	0.5	1.47	1.67	1.19	1.67	1.19	1.15
Bas30	1.33	1	1.33	0.5	1.43	1.18	1.11	1.11	0.667	0.87
Bas31	0.9	0.714	1.2	0.333	1.13	0.952	6	11.1	0.857	1.33
Bas32	0.667	1.67	0.5	1.67	1	2	1.18	3.57	0.5	1.67
Bas33	1.25	1.15	0.952	1.35	1.11	1.1	10000	11500	15.4	15.3
Bas34	1.38	0.933	1.1	0.7	0.647	1	5500	7000	5500	7000
T5	0.5	0.5	2	1	0.5	0.667	14.3	10	1	2
Bas35	1.65	0.925	1.1	1.09	0.825	0.881	33000	37000	33000	37000
Bas36	1.2	0.92	1.5	0.821	1.6	1.28	240000	230000	240000	230000
Bas37	0.8	0.789	1.07	0.75	0.889	1.07	80000	75000	80000	75000
Bas38	0.545	1.2	1	0.462	0.857	0.545	3000	3000	3000	3000
Bas39	0.667	0.906	0.769	0.935	0.8	0.725	20000	29000	20000	29000
Bas40	1	0.75	0.538	0.5	0.412	0.6	700	600	700	600
Bas41	1.4	1	1.08	0.714	1.4	0.833	2800	2000	2800	2000
Bas42	0.8	1.18	1.04	0.833	1.04	1	12000	10000	1200	1000
Bas43	0.684	0.75	0.765	1.2	0.619	0.667	6500	6000	92.9	60
Bas44	1.35	0.714	1.29	0.833	1.23	1.05	1350	1000	27	16.7
T2	0.889	0.75	0.615	0.667	0.615	0.5	8000	6000	8000	6000
T4	0.8	0.952	1	0.87	0.828	1	24000	20000	24000	20000
T6	1	1.54	0.952	1	1	1.11	200000	200000	10000	10000
Bas46	2.6	1.43	1.63	2	1.63	1.43	130	500	65	33.3
Bas47	0.867	1.14	0.867	0.926	0.52	0.806	13	10.4	2	2.5
Bas48	0.667	0.857	0.571	1.04	0.741	0.774	0.5	0.4	0.714	0.343
Bas49	2.4	1	1.2	1	1.33	0.643	0.923	1	0.857	0.818
Bas50	0.833	0.8	2.5	0.333	2.5	2	1.25	2	0.417	0.444
Bas51	0.846	1	1	0.933	1.38	7	0.579	1.17	0.733	0.778
Bas52	1.03	0.711	1.42	0.675	1.06	1.23	1.09	0.643	0.902	0.614
Bas53	0.958	0.667	0.958	0.952	1	0.952	0.92	0.8	0.852	1
Bas54	0.75	1.3	0.643	0.813	0.9	1.08	0.9	0.867	0.818	1.08
Bas55	1	1.5	0.833	1	1.25	0.545	1.67	0.6	0.833	0.6
Bas56	0.647	1.21	0.688	0.944	0.579	0.81	0.786	0.944	0.688	1.06
Bas57	0.636	0.75	0.583	0.643	0.538	0.643	0.333	0.5	0.412	0.391
Bas58	0.786	0.625	0.688	0.5	0.733	0.385	0.579	0.278	0.579	0.208
Bas59	0.862	2.14	0.833	1.5	0.781	1.5	0.781	0.857	0.806	1.2
Bas60	0.6	0.567	0.833	0.68	0.667	0.68	0.667	0.567	0.577	0.567
Bas61	0.278	0.345	0.417	0.422	0.357	0.667	0.333	0.76	0.556	0.633
Bas62	0.652	1.08	0.556	1.13	0.536	0.867	0.625	0.813	0.6	0.619
Bas63	0.7	0.375	0.7	0.6	1.46	0.6	0.7	0.75	1.17	1
Bas64	2.5	1	1	0.833	0.714	0.833	1	1	1	1
Bas65	0.75	6	1.2	1	1.2	1.5	1.2	1.5	1	3
T7	0.333	0.333	0.5	0.2	0.333	0.5	0.25	0.5	0.333	1
Bas66	0.857	0.857	0.6	0.857	0.75	1	0.75	1.2	0.6	0.75
Bas67	0.75	1	0.6	1.67	0.6	1.67	0.6	1	0.6	1
Bas68	0.5	1.25	0.625	0.714	0.833	0.833	0.5	0.833	1	0.5
Bas69	1	0.833	1.5	0.833	1	1.25	1	1.25	0.5	1.25
N4	1.27	0.9	0.655	0.818	0.864	0.947	0.731	1	0.613	0.75
